# Supplementary material for: Transcriptome Profiling Reveals the Effects of Nitric Oxide on the Growth and Physiological Characteristics of Watermelon under Aluminum Stress
Source: Genes (Basel). 2021 Oct 29;12(11):1735. doi: 10.3390/genes12111735 (PMC8622656; doi:10.3390/genes12111735)
Supplement: Supplementary file 1 [file genes-12-01735-s001.zip]

Archive with 4 entries (4 files):
- Table S1-3,7.pdf
- Table S4.xls
- Table S5.xls
- Table S6.xls
