# Supplementary material for: Transcriptome Profiling Reveals the Effects of Nitric Oxide on the Growth and Physiological Characteristics of Watermelon under Aluminum Stress
Source: Genes (Basel). 2021 Oct 29;12(11):1735. doi: 10.3390/genes12111735 (PMC8622656; doi:10.3390/genes12111735)
Supplement: Supplementary file 1 [file genes-12-01735-s001.zip › Table S4.xls]

Table S1: 1544 DEGs of the three comparison groups.
gene_id	CK_1	CK_2	CK_3	Al_1	Al_2	Al_3	Al2_1	Al2_2	Al2_3	gene_name	gene_chr	gene_start	gene_end	gene_strand	gene_length	gene_biotype	gene_description	tf_family
Cla97C03G057750	128.8004358	68.88032836	39.85093095	10.48568295	19.25743214	8.522708928	26.39605116	9.671994345	12.22162891	EVM%20prediction%20ClaScf_0003.737	Cla97Chr03	6820758	6822350	+	1593	protein_coding	PF01764:Lipase (class 3)	Lipase_3
Cla97C08G160110	243.2656488	110.6216283	80.84829941	29.63528096	38.62443322	23.65442962	53.8769551	39.05769896	24.69695017	EVM%20prediction%20ClaScf_0009.1697	Cla97Chr08	26922380	26923084	-	705	protein_coding	PF13912:C2H2-type zinc finger	-
Cla97C10G195580	464.1244427	209.2487714	186.9359281	76.77954097	86.37107073	59.41086994	157.6060579	65.96908727	64.85288146	EVM%20prediction%20ClaScf_0013.1117	Cla97Chr10	25078385	25078672	-	288	protein_coding	-	-
Cla97C10G187020	155.8086601	80.68058701	82.38203612	38.59404963	37.78859752	29.6519392	50.80559751	45.99495024	29.29469242	EVM%20prediction%20ClaScf_0008.271	Cla97Chr10	2543427	2544440	+	1014	protein_coding	PF00847:AP2 domain	AP2
Cla97C01G019240	61.14370907	27.11184213	16.7950549	4.751963854	9.360119422	4.587468218	16.71195694	5.795370421	4.620675458	EVM%20prediction%20ClaScf_0015.501	Cla97Chr01	32253503	32254975	+	1473	protein_coding	PF00004:ATPase family associated with various cellular activities (AAA)|PF14363:Domain associated at C-terminal with AAA	AAA
Cla97C06G126290	109.7965957	46.28783923	25.58283786	6.22389632	12.13684499	7.858388185	22.48674699	10.99696921	2.724780887	EVM%20prediction%20ClaScf_0005.202	Cla97Chr06	28085666	28086162	-	213	protein_coding	-	-
Cla97C02G046380	48.43949172	19.28632363	6.247426773	1.801362094	2.805303308	3.290549429	4.729844574	3.09440549	0.448082091	EVM%20prediction%20ClaScf_0002.1941	Cla97Chr02	34205530	34206000	-	471	protein_coding	PF13912:C2H2-type zinc finger	-
Cla97C08G146680	13.30513385	9.850173364	7.115721292	2.505599498	4.096358965	2.130376331	4.306230917	5.545092606	3.580903467	EVM%20prediction%20ClaScf_0009.69	Cla97Chr08	5952412	5953575	-	1164	protein_coding	-	-
Cla97C05G089730	29.82577334	13.06353317	5.39773744	1.917664658	1.354899362	3.021717749	2.101657353	2.864514516	1.161420327	EVM%20prediction%20ClaScf_0012.390	Cla97Chr05	7954167	7954802	-	636	protein_coding	PF00847:AP2 domain	AP2
Cla97C10G205710	27.28064387	16.81173284	17.25828745	7.205118214	9.93963708	6.969017002	17.23081685	8.624504785	4.822302831	EVM%20prediction%20ClaScf_0013.65	Cla97Chr10	34680396	34682441	-	2046	protein_coding	PF00139:Legume lectin domain|PF00069:Protein kinase domain	Pkinase
Cla97C03G057860	15.37771161	15.45283446	7.041768811	1.280859822	4.09349788	1.722054201	8.475161718	2.32600951	7.519174662	EVM%20prediction%20ClaScf_0003.750	Cla97Chr03	7034534	7036532	-	828	protein_coding	PF00187:Chitin recognition protein|PF00182:Chitinase class I	-
Cla97C11G213610	11.37371125	6.400157403	3.075661944	1.609463796	1.498902511	1.320424947	2.372477949	1.358127649	1.489014011	EVM%20prediction%20ClaScf_0004.772	Cla97Chr11	7032163	7035212	-	1878	protein_coding	PF13947:Wall-associated receptor kinase galacturonan-binding|PF07714:Protein tyrosine kinase	Pkinase_Tyr
Cla97C05G094810	49.39683648	46.21922451	29.03793908	18.49891028	19.23416336	17.18235899	35.89438146	18.88964491	16.92428911	EVM%20prediction%20ClaScf_0010.1012	Cla97Chr05	17750615	17753989	+	1353	protein_coding	PF01490:Transmembrane amino acid transporter protein	Aa_trans
Cla97C11G209660	33.93777814	16.08775384	6.691931797	3.204396678	4.031419857	3.14199363	7.762407934	2.384463044	2.05698504	EVM%20prediction%20ClaScf_0004.344	Cla97Chr11	3216864	3219341	+	1026	protein_coding	PF02298:Plastocyanin-like domain	Cu_bind_like
Cla97C05G093740	58.86693307	21.52573087	24.70623161	10.47148433	9.438490091	4.945804957	26.48320676	11.30678377	8.835286927	EVM%20prediction%20ClaScf_0010.1219	Cla97Chr05	13461855	13463502	-	1266	protein_coding	PF03398:Regulator of Vps4 activity in the MVB pathway	-
Cla97C08G154860	61.0110708	17.36687873	12.09028928	4.253255147	6.522711346	4.32666118	10.15253747	5.801664935	2.967843728	EVM%20prediction%20ClaScf_0009.1162	Cla97Chr08	22925637	22926596	+	960	protein_coding	PF00153:Mitochondrial carrier protein	Mito_carr
Cla97C02G033740	74.03128826	37.15233288	18.608643	6.132443149	12.81826967	7.844132606	13.26045711	7.365226361	7.393811736	EVM%20prediction%20ClaScf_0002.252	Cla97Chr02	7291801	7292535	-	735	protein_coding	PF13912:C2H2-type zinc finger	-
Cla97C08G146670	44.89749549	28.73255841	29.66398169	16.31618358	16.14655216	14.55084852	32.02125767	28.9521785	13.52863238	EVM%20prediction%20ClaScf_0009.66	Cla97Chr08	5880946	5881959	-	1014	protein_coding	-	-
Cla97C07G141890	35.60402314	22.18635413	11.28966394	5.126977576	7.723175885	5.080535599	15.48762781	6.087149868	4.178179834	EVM%20prediction%20ClaScf_0006.1361	Cla97Chr07	29425903	29427650	-	1086	protein_coding	PF03106:WRKY DNA -binding domain	WRKY
Cla97C08G146450	2.292428169	1.332676828	1.147188308	0.318962987	0.230366849	0.372895947	0.418751277	0.417462223	0.238022555	EVM%20prediction%20ClaScf_0009.25	Cla97Chr08	4927757	4929751	+	1995	protein_coding	PF00069:Protein kinase domain	Pkinase
Cla97C10G197220	44.6945342	35.44920362	21.9522677	9.393459977	15.64766821	10.86370193	20.68631309	7.584766762	12.21055705	EVM%20prediction%20ClaScf_0013.943	Cla97Chr10	26985983	26987032	-	1050	protein_coding	-	-
novel.177	68.32359643	23.3327296	20.86434133	8.081938524	11.71964953	6.986419488	11.6076262	7.986303141	6.698188454	-	Cla97Chr05	12645900	12649364	+	2946	-	PF04564:U-box domain	U-box
Cla97C03G051420	98.46090631	50.3026008	23.72416637	13.07653319	16.41363799	12.28281517	22.30598321	13.14586676	10.00497583	EVM%20prediction%20ClaScf_0003.65	Cla97Chr03	584666	586205	-	1176	protein_coding	PF00481:Protein phosphatase 2C	PP2C
Cla97C06G127530	315.2143384	113.3610168	70.36890519	40.1724217	37.22720224	32.36980205	41.28360493	42.46692849	27.05726475	EVM%20prediction%20ClaScf_0005.77	Cla97Chr06	29054611	29055039	+	429	protein_coding	PF13499:EF-hand domain pair	-
Cla97C01G011260	434.4525796	192.6385748	142.5761813	75.64510202	84.3527644	66.36389523	119.1730113	84.32849123	47.78177184	EVM%20prediction%20ClaScf_0014.24	Cla97Chr01	18535890	18536726	-	837	protein_coding	PF04857:CAF1 family ribonuclease	CAF1
Cla97C09G179530	57.33013403	30.90788644	9.533493997	5.95705966	6.771003516	5.137620269	7.487396224	7.189547088	2.332007349	EVM%20prediction%20ClaScf_0001.2263	Cla97Chr09	33057453	33057995	-	543	protein_coding	PF13499:EF-hand domain pair	-
Cla97C10G199870	303.8575211	110.7787613	90.19273595	47.94832493	42.92072002	37.52890535	58.25455985	46.66759806	38.81317979	EVM%20prediction%20ClaScf_0013.661	Cla97Chr10	29903183	29903443	+	261	protein_coding	-	-
Cla97C06G122700	68.58964567	49.83543192	28.79629188	19.68775268	14.32301201	14.44845476	26.56403766	13.40100403	10.15197373	EVM%20prediction%20ClaScf_0005.573	Cla97Chr06	24967505	24967873	+	369	protein_coding	PF05553:Cotton fibre expressed protein	-
Cla97C11G222450	18.61809889	10.93989547	6.851830523	2.516137444	4.736200997	2.537119001	4.723742906	3.334312372	2.691283096	EVM%20prediction%20ClaScf_0004.2093	Cla97Chr11	28456281	28457966	-	1686	protein_coding	PF14543:Xylanase inhibitor N-terminal|PF14541:Xylanase inhibitor C-terminal	-
Cla97C11G209090	41.61613494	49.87166458	23.38330191	15.64415686	8.584144005	7.600790957	27.1001066	10.17114317	16.37431022	EVM%20prediction%20ClaScf_0004.282	Cla97Chr11	2672847	2673441	-	261	protein_coding	-	-
Cla97C03G065720	35.93972148	21.56327879	21.17982145	10.61871027	12.61134934	7.595030096	24.59122083	7.218698734	10.04046634	EVM%20prediction%20ClaScf_0003.1910	Cla97Chr03	29100882	29104113	-	1608	protein_coding	-	-
Cla97C02G042640	11.90988072	24.23285404	6.811430579	1.841235995	3.59048331	1.291540651	10.05584664	1.626635029	5.679207133	EVM%20prediction%20ClaScf_0002.1549	Cla97Chr02	30853896	30854183	+	288	protein_coding	-	-
Cla97C09G168920	16.5431267	8.982061728	2.945483494	1.114694224	1.035094287	0	2.174237112	0.78156638	0.158443442	EVM%20prediction%20ClaScf_0001.724	Cla97Chr09	5250608	5250940	+	333	protein_coding	-	-
Cla97C09G168910	75.82814011	39.03169807	24.37775155	9.30308713	16.79758274	10.8761318	20.03026942	9.892984969	11.72481473	EVM%20prediction%20ClaScf_0001.723	Cla97Chr09	5248505	5248846	+	342	protein_coding	-	-
Cla97C01G021100	0.78743013	0.193669163	0.508078738	1.174270788	4.151234782	11.41613554	0.194733986	0.303335203	0.245975134	EVM%20prediction%20ClaScf_0015.692	Cla97Chr01	33458997	33459956	+	858	protein_coding	PF04720:PDDEXK-like family of unknown function	-
Cla97C05G081140	58.61360446	61.38036578	19.87839327	10.79322764	17.62408327	6.888216804	22.89091298	12.1813691	9.493987146	EVM%20prediction%20ClaScf_0012.1270	Cla97Chr05	936587	938418	+	1017	protein_coding	PF03106:WRKY DNA -binding domain	WRKY
Cla97C03G063290	11.97740497	10.14479337	13.73028157	5.986986718	7.412610704	5.643893769	10.81939232	13.30225979	6.410826117	EVM%20prediction%20ClaScf_0003.1633	Cla97Chr03	25825750	25832572	-	2790	protein_coding	-	-
Cla97C04G074620	11.940076	10.88662462	5.174154437	2.28870769	3.471277357	0.946786772	5.547203173	3.767399057	0.840823367	EVM%20prediction%20ClaScf_0007.545	Cla97Chr04	22294168	22295673	+	1506	protein_coding	PF11961:Domain of unknown function (DUF3475)|PF05003:Protein of unknown function (DUF668)	-
Cla97C10G201410	101.6879502	51.3324604	22.23641911	10.30431624	19.57859957	8.710659815	22.06111923	15.63903812	5.836118541	EVM%20prediction%20ClaScf_0013.502	Cla97Chr10	31475529	31476197	+	669	protein_coding	PF03168:Late embryogenesis abundant protein	-
Cla97C10G186680	34.21383917	23.54048678	16.30202385	10.47295034	10.38846504	10.07401708	16.01200196	12.57931089	11.07994992	EVM%20prediction%20ClaScf_0008.233	Cla97Chr10	2162791	2165527	-	1200	protein_coding	PF00069:Protein kinase domain	Pkinase
Cla97C01G001560	9.571718784	4.597821481	3.675168769	1.169220678	1.788256279	0.6432576	1.950370734	2.56548404	1.77925204	EVM%20prediction%20ClaScf_0011.1160	Cla97Chr01	1451865	1452635	+	771	protein_coding	-	-
Cla97C06G127250	30.87269167	23.5274642	13.21004718	6.261356761	10.77520174	6.575116041	16.12039269	7.99549757	7.773662429	EVM%20prediction%20ClaScf_0005.105	Cla97Chr06	28842108	28844021	+	1914	protein_coding	PF00069:Protein kinase domain	Pkinase
Cla97C07G140440	10.72580361	11.39214212	9.062584232	6.280573503	6.254061708	5.759721711	9.400817679	8.232388343	7.053598647	EVM%20prediction%20ClaScf_0006.1207	Cla97Chr07	28179049	28183061	+	2820	protein_coding	PF00497:Bacterial extracellular solute-binding proteins, family 3|PF01094:Receptor family ligand binding region|PF00060:Ligand-gated ion channel	ANF_receptor
Cla97C02G028900	799.4144329	782.4312918	868.3189551	330.8835807	542.0170252	323.0741687	763.8670147	1155.307611	216.408623	EVM%20prediction%20ClaScf_0018.287	Cla97Chr02	2300878	2302431	+	246	protein_coding	-	-
Cla97C06G117520	11.77454117	12.04430543	8.443335822	5.109429885	4.936914551	3.955343243	8.557138729	6.980975331	5.289906644	EVM%20prediction%20ClaScf_0005.1395	Cla97Chr06	9541384	9543855	+	768	protein_coding	PF00179:Ubiquitin-conjugating enzyme	UQ_con
Cla97C05G086210	57.77884381	39.64141949	26.81833844	12.99695996	19.71245739	13.37124439	30.79546157	10.10427406	21.41502925	EVM%20prediction%20ClaScf_0012.755	Cla97Chr05	4682081	4682590	-	510	protein_coding	PF13302:Acetyltransferase (GNAT) domain	-
Cla97C02G029120	55.84943373	60.51019702	31.61335719	16.37153959	25.72722901	13.35577915	39.6329082	17.43907274	18.43749491	EVM%20prediction%20ClaScf_0018.309	Cla97Chr02	2430526	2431949	-	1179	protein_coding	PF04526:Protein of unknown function (DUF568)	-
Cla97C08G161790	188.212206	76.22450648	51.59027976	30.74864111	32.18136892	28.55739884	39.90108379	31.50852296	27.11363406	EVM%20prediction%20ClaScf_0023.8	Cla97Chr08	28149800	28150663	+	864	protein_coding	PF07816:Protein of unknown function (DUF1645)	-
Cla97C05G080100	7.150964324	12.45187627	5.596989468	2.260866524	2.671987579	1.922293062	4.749093942	1.412272273	3.885549066	EVM%20prediction%20ClaScf_0012.1376	Cla97Chr05	232608	233251	-	516	protein_coding	PF02298:Plastocyanin-like domain	Cu_bind_like
Cla97C07G134370	12.18196717	15.71925664	15.86579324	27.70852753	23.49681972	24.20127819	20.17336092	15.99007605	23.0432234	EVM%20prediction%20ClaScf_0006.312	Cla97Chr07	11233546	11237247	-	2308	protein_coding	PF00082:Subtilase family|PF02225:PA domain|PF05922:Peptidase inhibitor I9	Peptidase_S8
Cla97C02G046670	9.129189957	4.337369491	2.796650862	0.50502473	1.85413318	0.557617551	2.622623739	1.487209169	0.977067894	EVM%20prediction%20ClaScf_0002.1971	Cla97Chr02	34420520	34422409	-	1890	protein_coding	PF03081:Exo70 exocyst complex subunit	Exo70
Cla97C02G032760	67.96506313	49.46229731	29.67100442	18.17802082	23.28374025	15.5571942	34.86144037	12.91449629	16.58794811	EVM%20prediction%20ClaScf_0002.141	Cla97Chr02	5943723	5944874	-	1056	protein_coding	PF07816:Protein of unknown function (DUF1645)	-
Cla97C03G065080	8.493542475	3.9435805	1.322607879	0.085805173	0.743659974	0.200627674	0	0.168454113	0.512249187	EVM%20prediction%20ClaScf_0003.1844	Cla97Chr03	28609564	28610181	+	618	protein_coding	PF00847:AP2 domain	AP2
Cla97C05G087800	161.4499601	78.37408964	62.27593672	36.7345369	41.16436194	26.14710869	65.35511004	33.10810888	31.82449712	EVM%20prediction%20ClaScf_0012.594	Cla97Chr05	5925144	5926025	+	882	protein_coding	PF13639:Ring finger domain	-
Cla97C10G205870	67.51055383	56.90211584	23.84954685	15.33641275	21.20094907	12.32932924	37.94830814	9.149252486	11.63860285	EVM%20prediction%20ClaScf_0013.49	Cla97Chr10	34754063	34756736	+	1428	protein_coding	PF03106:WRKY DNA -binding domain	WRKY
Cla97C08G155430	3.355445511	5.073201532	4.500044227	13.4559517	9.22959073	9.401485098	8.696948447	4.845711557	4.91174671	EVM%20prediction%20ClaScf_0009.1220	Cla97Chr08	23436376	23437041	-	666	protein_coding	PF00847:AP2 domain	AP2
Cla97C02G044050	3.030176674	0.914016182	2.098130431	0.17500857	0.315994131	0.204600499	1.347927653	0.057263279	0.290218186	EVM%20prediction%20ClaScf_0002.1695	Cla97Chr02	32238954	32239963	-	909	protein_coding	PF00447:HSF-type DNA-binding	HSF_DNA-bind
Cla97C11G224450	23.44791944	7.273353016	6.605023592	1.428352772	2.901400654	1.043669213	3.000345851	1.226822378	1.598838372	EVM%20prediction%20ClaScf_0004.2297	Cla97Chr11	30156700	30156996	+	297	protein_coding	-	-
Cla97C09G183600	13.19430871	7.031163389	4.926623761	2.130789271	2.57072047	2.94400499	3.865514073	3.137400165	2.216471825	EVM%20prediction%20ClaScf_0020.191	Cla97Chr09	36848294	36849388	+	1095	protein_coding	PF01471:Putative peptidoglycan binding domain|PF00413:Matrixin	PG_binding_1
Cla97C10G195800	215.4398806	112.1899557	61.49087648	36.02724188	50.80038381	26.58763939	71.12503778	35.19886245	17.92328366	EVM%20prediction%20ClaScf_0013.1094	Cla97Chr10	25351086	25352518	-	942	protein_coding	PF03106:WRKY DNA -binding domain	WRKY
Cla97C09G175620	7.915329728	2.405016528	2.94843488	0.85014183	1.266382891	0.869654627	1.041703244	0.62587961	0.563918945	EVM%20prediction%20ClaScf_0001.1511	Cla97Chr09	15112411	15113907	-	1497	protein_coding	PF01764:Lipase (class 3)	Lipase_3
Cla97C05G101700	7.080023956	13.12487498	3.790709192	1.921289733	2.789129064	1.437540898	4.762233727	2.074549022	1.949887667	EVM%20prediction%20ClaScf_0010.88	Cla97Chr05	30262191	30263570	-	1380	protein_coding	PF02458:Transferase family	-
Cla97C03G059320	11.89372078	4.317248575	0.542203429	0.527637778	0.285809617	0.205618412	0.738891142	0.776900312	0.174997235	EVM%20prediction%20ClaScf_0003.918	Cla97Chr03	8759960	8760562	+	603	protein_coding	PF00847:AP2 domain	AP2
Cla97C11G222260	74.79595761	49.06082459	59.28943347	32.57250695	32.75845569	20.07980182	43.90128693	44.68642645	57.73918196	EVM%20prediction%20ClaScf_0004.2074	Cla97Chr11	28284305	28289296	-	954	protein_coding	PF02365:No apical meristem (NAM) protein	NAM
Cla97C05G102250	710.9206645	317.2428532	235.9224016	149.8752098	159.9653603	115.0306015	195.1757775	139.1360517	137.5548131	EVM%20prediction%20ClaScf_0010.30	Cla97Chr05	30562973	30563761	-	789	protein_coding	PF13912:C2H2-type zinc finger	-
Cla97C10G197650	36.82141899	40.98196156	10.41189388	6.508268486	10.69633522	6.873806309	17.4771715	7.114543166	7.836983902	EVM%20prediction%20ClaScf_0013.899	Cla97Chr10	27390513	27391946	-	1434	protein_coding	PF00004:ATPase family associated with various cellular activities (AAA)|PF14363:Domain associated at C-terminal with AAA	AAA
Cla97C09G179120	80.41189481	64.75872863	62.89559779	34.56027443	45.01501463	35.46917608	60.2658088	53.21767138	33.86196492	EVM%20prediction%20ClaScf_0001.2219	Cla97Chr09	32656795	32657586	-	402	protein_coding	-	-
Cla97C09G180490	50.64509637	34.35352298	22.28293137	15.2128351	16.480907	12.64721774	32.71637369	7.822070083	15.23264864	EVM%20prediction%20ClaScf_0001.2370	Cla97Chr09	34105037	34107879	+	1098	protein_coding	PF01073:3-beta hydroxysteroid dehydrogenase/isomerase family	-
Cla97C05G108040	51.92630855	56.98669952	30.2730248	15.78684175	25.6785032	18.08814184	29.19325061	20.48539178	27.02972555	EVM%20prediction%20ClaScf_0016.128	Cla97Chr05	34811583	34813581	+	1179	protein_coding	PF04724:Glycosyltransferase family 17	-
Cla97C01G006500	68.69990418	26.0593848	13.28553317	9.090445139	9.629334286	5.195683532	12.41178785	5.948836676	2.914453946	EVM%20prediction%20ClaScf_0011.654	Cla97Chr01	6459024	6459548	-	525	protein_coding	PF14009:Domain of unknown function (DUF4228)	-
Cla97C10G199380	238.946836	142.7970953	120.7855369	75.99876368	87.34317767	64.69692239	118.5160348	85.50929793	65.00593482	EVM%20prediction%20ClaScf_0013.714	Cla97Chr10	29345347	29346057	+	711	protein_coding	PF05678:VQ motif	-
Cla97C09G165080	353.1138733	347.1320774	253.2981308	164.7729658	209.9858915	171.780804	334.3330593	135.7955526	189.1630212	EVM%20prediction%20ClaScf_0001.329	Cla97Chr09	2410903	2413045	+	1314	protein_coding	PF02298:Plastocyanin-like domain	Cu_bind_like
Cla97C04G071890	104.4502908	34.57311015	38.82070239	14.72988796	23.27947349	10.12973059	25.29887209	12.0774993	11.20754349	EVM%20prediction%20ClaScf_0007.829	Cla97Chr04	18526622	18526927	+	306	protein_coding	-	-
Cla97C11G220270	6.27975529	8.308407099	4.427429877	1.767586555	1.436193324	2.324773171	4.06101499	1.518192693	1.099201381	EVM%20prediction%20ClaScf_0004.1861	Cla97Chr11	26308974	26309453	-	480	protein_coding	-	-
Cla97C10G206280	41.14322432	17.53997054	10.26255541	4.153828404	8.617159943	3.409667318	10.11772877	5.29198596	5.539974958	EVM%20prediction%20ClaScf_0013.8	Cla97Chr10	34996552	34997151	-	600	protein_coding	PF13499:EF-hand domain pair|PF00036:EF hand	efhand
Cla97C03G056640	12.04842738	9.822208497	8.113457594	4.460852324	6.239386478	3.697111626	9.106351826	8.181999891	4.667698754	EVM%20prediction%20ClaScf_0003.608	Cla97Chr03	5350110	5353228	+	2532	protein_coding	PF07714:Protein tyrosine kinase|PF01453:D-mannose binding lectin|PF00954:S-locus glycoprotein domain|PF08276:PAN-like domain	Pkinase_Tyr
Cla97C10G186220	191.0815343	113.1165385	77.62090675	50.50973954	63.15117695	40.49676815	66.43202815	56.44618589	30.18928914	EVM%20prediction%20ClaScf_0008.176	Cla97Chr10	1601728	1603812	+	2085	protein_coding	PF14215:bHLH-MYC and R2R3-MYB transcription factors N-terminal|PF00010:Helix-loop-helix DNA-binding domain	HLH
Cla97C06G116660	2.47478041	5.210847658	1.329059625	0.246353527	0.266888423	0.792024929	3.492998458	1.088201831	0.367677117	EVM%20prediction%20ClaScf_0005.1501	Cla97Chr06	7994760	7996296	-	861	protein_coding	PF00249:Myb-like DNA-binding domain	Myb_DNA-binding
Cla97C06G117480	8.661731435	5.49497824	7.460138253	3.051191077	3.248532518	3.567112274	6.57497665	4.389332617	4.030405062	EVM%20prediction%20ClaScf_0005.1399	Cla97Chr06	9500481	9501488	-	1008	protein_coding	PF07714:Protein tyrosine kinase	Pkinase_Tyr
Cla97C03G052960	246.1726623	107.6774197	106.958351	54.35953	75.1840817	49.24480271	76.26948628	56.30148997	43.31923306	EVM%20prediction%20ClaScf_0003.224	Cla97Chr03	1990000	1991910	-	1911	protein_coding	PF03081:Exo70 exocyst complex subunit	Exo70
Cla97C11G223860	144.7867853	38.9173753	30.62917803	17.58921915	21.2143589	15.19459589	21.29473406	21.26320299	19.05282393	EVM%20prediction%20ClaScf_0004.2236	Cla97Chr11	29654631	29655242	+	612	protein_coding	PF00847:AP2 domain	AP2
Cla97C10G190010	217.8812769	145.0030941	84.91214272	61.07514518	69.74684109	52.7536604	102.6337819	52.33444732	36.89027073	EVM%20prediction%20ClaScf_0008.613	Cla97Chr10	6573612	6573980	-	369	protein_coding	PF13833:EF-hand domain pair	-
Cla97C03G058710	35.88085955	19.08200265	15.37328466	9.998220037	10.3769648	9.466487899	12.88634924	9.426607466	10.635848	EVM%20prediction%20ClaScf_0003.845	Cla97Chr03	8012146	8014293	-	2148	protein_coding	PF04564:U-box domain	U-box
Cla97C08G154850	11.74747326	3.115652662	1.419048037	0.718082038	0.957462216	0.77492439	1.972492995	1.355529191	0.494640621	EVM%20prediction%20ClaScf_0009.1161	Cla97Chr08	22920886	22921845	-	960	protein_coding	PF00153:Mitochondrial carrier protein	Mito_carr
Cla97C01G004920	537.2421026	314.4835084	253.2426091	170.4771495	177.9613656	170.184497	209.5809767	186.4849679	120.1309013	EVM%20prediction%20ClaScf_0011.817	Cla97Chr01	4652633	4653358	-	726	protein_coding	PF00847:AP2 domain	AP2
Cla97C07G130590	5.141156723	6.194081278	4.570250195	9.237065222	9.821709183	12.59877074	7.246198175	4.925380904	8.112815351	EVM%20prediction%20ClaScf_0019.104	Cla97Chr07	2229518	2233482	-	930	protein_coding	PF05368:NmrA-like family	NmrA
Cla97C03G065660	260.6082689	76.15560029	31.75835408	8.562321565	14.84962189	11.77154722	10.96124272	19.47903901	4.387664555	EVM%20prediction%20ClaScf_0003.1904	Cla97Chr03	29048112	29049554	-	1443	protein_coding	PF13359:DDE superfamily endonuclease	-
Cla97C01G015990	6.453839108	16.23927687	3.866806529	2.228050279	2.896524351	1.331336021	9.620331629	2.430080342	2.561724226	EVM%20prediction%20ClaScf_0015.162	Cla97Chr01	29745224	29746294	+	1071	protein_coding	PF00069:Protein kinase domain	Pkinase
Cla97C05G100950	0.392229348	3.518444935	0.514070232	0.066701379	0.180653248	0.077979813	0.945745809	0.098211926	0.365017817	EVM%20prediction%20ClaScf_0010.169	Cla97Chr05	29624993	29626698	-	1590	protein_coding	PF00067:Cytochrome P450	p450
Cla97C07G139660	6.694490736	7.134903271	8.989549058	14.44028338	16.42291123	12.1185916	18.94222585	11.70442018	6.021387902	EVM%20prediction%20ClaScf_0006.1126	Cla97Chr07	27424274	27427506	-	885	protein_coding	PF02230:Phospholipase/Carboxylesterase	Abhydrolase_2
Cla97C07G139870	31.28314654	30.6523757	28.92102563	13.90043795	18.59149934	16.85272461	36.22808379	21.22521824	16.39197399	EVM%20prediction%20ClaScf_0006.1147	Cla97Chr07	27657239	27657547	+	309	protein_coding	-	-
Cla97C01G000980	323.7398912	143.9076344	121.2209206	73.96284165	89.36314015	53.34704078	108.8862216	85.40026174	41.28631569	EVM%20prediction%20ClaScf_0011.1221	Cla97Chr01	715819	717050	-	423	protein_coding	PF00403:Heavy-metal-associated domain	HMA
Cla97C10G201270	11.60586675	2.864967965	3.355384522	1.001342137	1.414968792	0.101796307	1.005965712	0.726510226	0.823047339	EVM%20prediction%20ClaScf_0013.518	Cla97Chr10	31331991	31333208	-	1218	protein_coding	PF04564:U-box domain	U-box
Cla97C11G225330	22.10234918	7.367060482	6.442338282	0.870732293	3.678918859	2.748500301	2.469188565	3.504343444	2.339187175	EVM%20prediction%20ClaScf_0004.2385	Cla97Chr11	30769638	30770246	+	609	protein_coding	PF14009:Domain of unknown function (DUF4228)	-
Cla97C08G151630	45.434922	29.77000304	21.30845466	15.11811756	16.42777549	12.4949049	22.97793937	14.03305465	11.36125458	EVM%20prediction%20ClaScf_0009.824	Cla97Chr08	19968468	19969628	+	1161	protein_coding	PF07714:Protein tyrosine kinase	Pkinase_Tyr
Cla97C04G079260	81.38341706	90.82287098	58.97442873	39.4886358	48.48425689	28.75464121	77.33950006	74.05457855	36.97058601	EVM%20prediction%20ClaScf_0007.65	Cla97Chr04	26546118	26546898	-	705	protein_coding	PF13417:Glutathione S-transferase, N-terminal domain	-
Cla97C06G117230	35.51136999	28.96610326	37.05273215	16.29989997	23.43011331	13.40521234	41.65001059	30.37251194	22.08056426	EVM%20prediction%20ClaScf_0005.1432	Cla97Chr06	8755733	8757235	-	1503	protein_coding	PF00909:Ammonium Transporter Family	Ammonium_transp
Cla97C01G023060	396.6234765	168.7738252	102.2446999	64.85902277	93.58421014	58.16099189	91.17633655	75.97959747	101.0556108	EVM%20prediction%20ClaScf_0015.891	Cla97Chr01	34619744	34620487	-	744	protein_coding	PF00847:AP2 domain	AP2
Cla97C09G180180	3.168609401	2.82344669	2.505353776	4.505093168	5.311259669	5.700593217	3.033801732	3.121578466	2.584029632	EVM%20prediction%20ClaScf_0001.2338	Cla97Chr09	33831522	33833810	+	2001	protein_coding	PF13641:Glycosyltransferase like family 2	-
Cla97C11G208920	112.7357661	66.18320868	26.26767075	18.21973833	25.92513077	12.08087255	50.55294264	14.94835883	19.75180327	EVM%20prediction%20ClaScf_0004.265	Cla97Chr11	2520013	2520891	+	195	protein_coding	-	-
Cla97C03G057390	25.43698345	23.72161239	22.30240561	42.28783023	41.20723461	34.00512093	11.0447858	13.61706286	62.44576957	EVM%20prediction%20ClaScf_0003.689	Cla97Chr03	6095972	6096532	+	474	protein_coding	PF04720:PDDEXK-like family of unknown function	-
Cla97C06G121210	109.0526187	95.79638786	37.96535077	32.30916407	30.60739871	31.67450514	48.99847594	32.28381652	23.78599709	EVM%20prediction%20ClaScf_0005.730	Cla97Chr06	23620248	23620812	-	366	protein_coding	-	-
Cla97C05G105070	8.340926567	16.41166834	4.709137191	1.309323374	3.664361567	1.785833986	9.167723434	1.285242492	5.211028768	EVM%20prediction%20ClaScf_0016.430	Cla97Chr05	32783529	32784113	-	486	protein_coding	PF00293:NUDIX domain	NUDIX
Cla97C02G046020	23.74122243	19.73067316	13.52874813	10.4635629	10.71563931	9.154547204	13.75514774	10.99032164	8.543015912	EVM%20prediction%20ClaScf_0002.1900	Cla97Chr02	33947072	33949387	-	2316	protein_coding	PF03514:GRAS domain family	GRAS
Cla97C01G022420	82.38059789	34.31733367	16.6830691	10.66315802	14.98636512	12.24155921	17.152113	10.46704279	13.09483384	EVM%20prediction%20ClaScf_0015.825	Cla97Chr01	34156690	34157448	-	552	protein_coding	-	-
Cla97C02G026360	49.99682955	93.2504763	56.56074	126.1922553	130.6511733	135.7589059	70.73362818	36.67821769	64.56068869	EVM%20prediction%20ClaScf_0018.18	Cla97Chr02	152131	152480	+	237	protein_coding	-	-
Cla97C02G049950	182.5709498	475.4398967	166.6430991	91.35283783	130.4654122	59.35454106	193.6274597	161.6162404	114.8374377	EVM%20prediction%20ClaScf_0002.2307	Cla97Chr02	37290261	37291772	+	963	protein_coding	PF00141:Peroxidase	-
Cla97C01G003360	25.28289176	19.46113374	26.08856809	13.3080841	14.78706125	9.334996519	18.92303069	25.85868195	11.27211918	EVM%20prediction%20ClaScf_0011.977	Cla97Chr01	3169831	3171668	+	777	protein_coding	PF12638:Staygreen protein	-
Cla97C08G152740	28.42186208	54.4794935	18.68597793	5.916152124	17.65505277	6.492179699	29.42895697	23.69253485	21.45135508	EVM%20prediction%20ClaScf_0009.942	Cla97Chr08	21133853	21136470	-	1461	protein_coding	PF13857:Ankyrin repeats (many copies)|PF12796:Ankyrin repeats (3 copies)|PF13962:Domain of unknown function	-
Cla97C07G130890	319.3474558	121.9735984	81.03855869	59.98596905	63.25315997	52.36291507	70.98244688	63.59333325	47.82769446	EVM%20prediction%20ClaScf_0019.73	Cla97Chr07	2518626	2519288	-	663	protein_coding	PF00847:AP2 domain	AP2
Cla97C08G151810	253.7945836	144.2743665	99.71688911	79.24281615	78.50543237	57.28157319	95.26921652	59.35019699	47.88953042	EVM%20prediction%20ClaScf_0009.843	Cla97Chr08	20163013	20166516	-	1776	protein_coding	PF04601:Domain of unknown function (DUF569)	-
Cla97C07G142880	5.831660768	5.027089004	3.147195647	1.050051419	1.13757887	2.046004991	1.01094574	1.116633947	0.261196368	EVM%20prediction%20ClaScf_0006.1465	Cla97Chr07	30357321	30358096	+	606	protein_coding	PF00931:NB-ARC domain	NB-ARC
Cla97C02G032880	1.184510282	1.578045033	0.155246281	0	0	0	0	0	0	EVM%20prediction%20ClaScf_0002.156	Cla97Chr02	6045669	6046370	-	702	protein_coding	PF00847:AP2 domain	AP2
Cla97C09G163660	29.2114906	34.48708838	18.46376778	15.5515184	14.66937523	13.44150197	20.67658065	17.20751037	20.84650545	EVM%20prediction%20ClaScf_0001.185	Cla97Chr09	1363906	1380331	-	3270	protein_coding	PF00689:Cation transporting ATPase, C-terminus|PF00690:Cation transporter/ATPase, N-terminus|PF12515:Ca2+-ATPase N terminal autoinhibitory domain|PF00702:haloacid dehalogenase-like hydrolase|PF00122:E1-E2 ATPase	Cation_ATPase_C
Cla97C08G148950	1.932590616	3.052371784	1.196272754	0.166305187	0.79788518	0.527726287	1.671815695	1.166046615	0.449136048	EVM%20prediction%20ClaScf_0009.531	Cla97Chr08	17290599	17293746	+	2232	protein_coding	PF13947:Wall-associated receptor kinase galacturonan-binding|PF12947:EGF domain|PF07714:Protein tyrosine kinase	Pkinase_Tyr
novel.116	2.222289685	0.664838778	1.144606489	6.961612462	3.620112204	3.348510495	0.668494162	1.952450147	1.939476104	-	Cla97Chr03	1727143	1728475	-	1333	-	-	-
Cla97C08G152470	0.236844219	0.324547152	0.425714411	0	0	0	0.036259062	0.101664689	0.034350043	EVM%20prediction%20ClaScf_0009.914	Cla97Chr08	20837221	20841207	-	1536	protein_coding	PF00743:Flavin-binding monooxygenase-like	FMO-like
Cla97C05G105350	32.44917299	49.74021497	12.33512801	11.21230277	9.145907734	10.1781114	24.10632352	7.639519736	5.64366082	EVM%20prediction%20ClaScf_0016.402	Cla97Chr05	32987122	32987523	-	402	protein_coding	-	-
Cla97C06G121760	22.09138843	11.68766748	9.331868194	5.837900548	4.919071935	3.03334318	8.686207685	4.138716648	4.517818519	EVM%20prediction%20ClaScf_0005.671	Cla97Chr06	24105690	24106016	-	327	protein_coding	-	-
Cla97C01G019100	16.88673692	27.30680951	14.19525028	4.456100558	9.172327111	8.335321175	13.10445173	5.97799764	7.685172678	EVM%20prediction%20ClaScf_0015.487	Cla97Chr01	32157600	32157956	+	357	protein_coding	-	-
Cla97C02G036310	119.6255341	50.02509379	38.53674238	22.21426346	26.26551754	28.48370733	18.31376644	26.96404011	16.99305918	EVM%20prediction%20ClaScf_0002.724	Cla97Chr02	17882521	17882964	+	444	protein_coding	PF00462:Glutaredoxin	-
Cla97C05G109020	80.34725503	69.51229488	67.30100065	44.84921109	53.66075553	42.48590439	64.83769775	50.23955352	52.63041835	EVM%20prediction%20ClaScf_0016.24	Cla97Chr05	35545740	35546543	-	804	protein_coding	PF00462:Glutaredoxin	-
Cla97C08G155900	174.5274244	60.3496237	39.58085033	26.38188888	31.72486745	23.44049898	32.97301723	32.11187957	12.0748092	EVM%20prediction%20ClaScf_0009.1267	Cla97Chr08	23828698	23828898	-	201	protein_coding	-	-
Cla97C09G171570	18.05422929	20.662209	24.83439702	35.57103464	31.74117917	33.22752722	24.78356401	42.14989427	16.49620335	EVM%20prediction%20ClaScf_0001.1001	Cla97Chr09	7983920	7985227	-	1209	protein_coding	PF02458:Transferase family	-
Cla97C05G099540	41.33122009	34.19537327	24.93874261	15.23193558	20.56542637	9.103077513	19.6988141	18.07604713	7.747425808	EVM%20prediction%20ClaScf_0010.315	Cla97Chr05	28583365	28584927	-	933	protein_coding	PF00314:Thaumatin family	Thaumatin
Cla97C01G025380	3.163959765	2.604202346	3.054674112	4.986320118	5.055677523	5.381030126	3.659214747	3.388577853	4.039018455	EVM%20prediction%20ClaScf_0021.86	Cla97Chr01	36281830	36283488	-	1659	protein_coding	PF01565:FAD binding domain|PF08031:Berberine and berberine like	FAD_binding_4
Cla97C10G187010	170.0174142	146.6499793	92.70032665	68.30459472	84.66701595	64.57703254	103.7630769	56.82378367	59.67093209	EVM%20prediction%20ClaScf_0008.270	Cla97Chr10	2514936	2515775	-	840	protein_coding	PF00847:AP2 domain	AP2
Cla97C02G043430	8.18673326	5.836730435	5.331958561	3.56368257	3.58276184	2.233115448	3.892585797	4.953366023	4.141507137	EVM%20prediction%20ClaScf_0002.1631	Cla97Chr02	31605452	31607945	+	1860	protein_coding	PF00069:Protein kinase domain	Pkinase
Cla97C06G110600	129.1919265	62.43040362	54.337514	39.99539069	34.40372708	31.69747224	66.07753204	45.72958137	59.76674626	EVM%20prediction%20ClaScf_0005.2138	Cla97Chr06	1295117	1295545	-	354	protein_coding	PF05899:Protein of unknown function (DUF861)	Cupin_3
Cla97C01G018460	2.927067864	5.825434862	1.597163032	0.274280672	1.419685355	0.356287076	2.272567994	0.957284063	1.000652291	EVM%20prediction%20ClaScf_0015.421	Cla97Chr01	31675764	31677772	+	1740	protein_coding	PF07731:Multicopper oxidase|PF00394:Multicopper oxidase|PF07732:Multicopper oxidase	-
Cla97C02G047950	654.6592501	286.376995	231.3445024	170.4865742	175.3288337	132.5426233	204.6102791	160.7278655	118.0991419	EVM%20prediction%20ClaScf_0002.2104	Cla97Chr02	35555985	35556651	-	558	protein_coding	-	-
Cla97C10G198500	218.4217337	106.1073678	81.73716695	58.56461477	61.9466518	54.0268571	79.96215402	59.89152587	40.04801175	EVM%20prediction%20ClaScf_0013.811	Cla97Chr10	28326291	28326788	+	498	protein_coding	PF13499:EF-hand domain pair	-
Cla97C05G090750	10.17168191	16.34236231	7.314617343	5.768542608	5.046084651	5.585040652	7.137351442	8.522981375	7.379503323	EVM%20prediction%20ClaScf_0012.287	Cla97Chr05	8789309	8795231	-	4440	protein_coding	PF00005:ABC transporter|PF00664:ABC transporter transmembrane region	ABC_tran
Cla97C06G121140	19.08287707	9.736414569	9.259288444	6.110601957	5.79713451	5.650490347	9.862464975	5.083234464	4.843356083	EVM%20prediction%20ClaScf_0005.738	Cla97Chr06	23566659	23568403	-	1536	protein_coding	PF07690:Major Facilitator Superfamily	MFS_1
Cla97C05G108290	23.91180445	15.3652868	12.10920992	8.383184555	9.553202423	5.593786801	13.0824644	10.36388493	5.154197078	EVM%20prediction%20ClaScf_0016.100	Cla97Chr05	34990970	34992310	-	1341	protein_coding	-	-
Cla97C04G071040	5.905725978	9.651179963	1.032034936	0.602586325	1.450700327	0.861027101	0.843847271	1.051562039	9.726266762	EVM%20prediction%20ClaScf_0007.960	Cla97Chr04	16010462	16013554	+	792	protein_coding	PF08241:Methyltransferase domain	Methyltransf_11
Cla97C02G033010	9.35907422	12.51737416	10.92907505	6.47865411	7.180966619	5.954221306	10.38361218	7.499063183	7.377690623	EVM%20prediction%20ClaScf_0002.172	Cla97Chr02	6264065	6269879	+	1416	protein_coding	PF06974:Protein of unknown function (DUF1298)|PF03007:Wax ester synthase-like Acyl-CoA acyltransferase domain	-
Cla97C06G114460	78.34767775	46.0438473	28.18007493	23.49508054	22.85300762	18.96385614	29.71870346	22.84875541	13.46182432	EVM%20prediction%20ClaScf_0005.1738	Cla97Chr06	5364339	5365067	-	729	protein_coding	PF13639:Ring finger domain	-
Cla97C02G045010	128.0747122	90.24177306	100.113507	67.58743597	70.77154413	48.64735955	79.93511119	93.19612112	66.9741172	EVM%20prediction%20ClaScf_0002.1791	Cla97Chr02	33165464	33168768	+	1923	protein_coding	PF00069:Protein kinase domain	Pkinase
Cla97C10G201220	139.2166076	68.97775457	61.86487444	39.90195391	49.48468086	31.0310757	66.41607165	34.01438793	39.99206607	EVM%20prediction%20ClaScf_0013.523	Cla97Chr10	31240746	31242387	-	909	protein_coding	PF00804:Syntaxin|PF05739:SNARE domain	SNARE
Cla97C06G123950	16.57026883	25.76810318	13.03056285	6.91664304	10.99000109	6.019702512	17.11175509	20.14198505	10.32293471	EVM%20prediction%20ClaScf_0005.445	Cla97Chr06	26221101	26222395	-	690	protein_coding	PF13410:Glutathione S-transferase, C-terminal domain|PF13417:Glutathione S-transferase, N-terminal domain	-
Cla97C10G203590	58.24545101	33.89670044	59.04645703	22.81992549	29.52422189	11.38794976	26.78366012	36.6890972	21.01754714	EVM%20prediction%20ClaScf_0013.279	Cla97Chr10	33215489	33219675	+	969	protein_coding	PF00141:Peroxidase	-
Cla97C01G025720	14.01023227	30.26742112	7.344930606	3.67039831	7.534128912	3.387647609	14.2024568	6.73172092	4.997462015	EVM%20prediction%20ClaScf_0021.52	Cla97Chr01	36527448	36527996	-	549	protein_coding	PF05678:VQ motif	-
Cla97C08G152170	55.72133784	54.91596715	35.55139835	27.69722522	31.20617593	19.95816664	44.79843316	34.25665565	25.00291687	EVM%20prediction%20ClaScf_0009.883	Cla97Chr08	20549475	20552091	+	1053	protein_coding	PF07714:Protein tyrosine kinase	Pkinase_Tyr
Cla97C05G096790	2.254137337	3.648135915	0.568986972	0.553701812	0.230713787	0.398354707	0.40260665	0.752563676	0.042378848	EVM%20prediction%20ClaScf_0010.608	Cla97Chr05	25957331	25959574	+	1245	protein_coding	PF00069:Protein kinase domain	Pkinase
Cla97C05G098760	8.521053662	6.125817041	6.152939611	3.97809503	3.732103301	3.739774321	6.417938174	7.085234711	3.835728252	EVM%20prediction%20ClaScf_0010.396	Cla97Chr05	27928429	27930282	+	1293	protein_coding	PF07714:Protein tyrosine kinase	Pkinase_Tyr
Cla97C10G196120	16.40525812	16.31018276	17.07270232	26.10781554	23.34448512	24.24262875	18.69583882	20.90676258	17.77365907	EVM%20prediction%20ClaScf_0013.1060	Cla97Chr10	25840236	25841173	-	849	protein_coding	PF00320:GATA zinc finger	GATA
Cla97C03G064320	10.52994802	4.633882826	3.775224269	2.842001912	1.426806439	1.134529827	2.839297875	3.197985729	1.793206958	EVM%20prediction%20ClaScf_0003.1765	Cla97Chr03	27821512	27822276	+	765	protein_coding	PF03168:Late embryogenesis abundant protein	-
Cla97C05G103560	0.070040955	2.015516547	0.146877209	0.023821921	0.051615214	0	0.225177574	0	0.142214734	EVM%20prediction%20ClaScf_0016.584	Cla97Chr05	31695062	31701818	+	2226	protein_coding	PF00082:Subtilase family|PF05922:Peptidase inhibitor I9|PF02225:PA domain	Peptidase_S8
Cla97C09G182470	30.8926149	21.14971191	16.98288574	11.82039306	13.87282715	10.49226832	18.04735896	16.27642233	7.459595747	EVM%20prediction%20ClaScf_0020.74	Cla97Chr09	35792720	35793688	+	969	protein_coding	PF06426:Serine acetyltransferase, N-terminal|PF00132:Bacterial transferase hexapeptide (six repeats)	Hexapep
Cla97C06G126930	7.458165108	10.76665258	7.075198962	18.4006163	13.91482674	13.46261963	10.57211842	11.6989271	11.89841677	EVM%20prediction%20ClaScf_0005.138	Cla97Chr06	28631729	28635752	+	1317	protein_coding	PF04864:Allinase	-
Cla97C03G064760	14.2519269	17.32827748	19.32320732	23.27531232	28.33907079	31.99845395	24.44563701	21.32955625	21.82811252	EVM%20prediction%20ClaScf_0003.1811	Cla97Chr03	28239200	28242070	-	1269	protein_coding	PF14365:Domain of unknown function (DUF4409)|PF03080:Domain of unknown function (DUF239)	-
Cla97C03G052280	127.5523837	70.6207981	55.84656425	37.88772328	47.94179532	36.70421408	50.2603667	42.24427958	26.54484597	EVM%20prediction%20ClaScf_0003.152	Cla97Chr03	1261687	1263777	-	2091	protein_coding	PF03514:GRAS domain family	GRAS
Cla97C10G190340	86.32616371	51.66572481	29.00104896	25.99391992	22.52852273	20.49099789	32.91713471	24.34940502	14.63138644	EVM%20prediction%20ClaScf_0008.663	Cla97Chr10	8286487	8286843	+	357	protein_coding	PF13833:EF-hand domain pair	-
Cla97C07G132730	776.9333544	492.6456753	375.015357	290.3010058	320.4083893	245.1483273	375.3191911	239.9306398	199.7570509	EVM%20prediction%20ClaScf_0006.24	Cla97Chr07	4870449	4872509	+	2061	protein_coding	PF12796:Ankyrin repeats (3 copies)	-
Cla97C10G192520	2.566438944	4.900706519	5.381871075	1.636654217	1.063846907	0.892916993	2.864913573	2.249174361	1.194194093	EVM%20prediction%20ClaScf_0008.1125	Cla97Chr10	19486686	19487911	+	486	protein_coding	-	-
Cla97C02G028590	242.9262127	72.39241333	47.95803163	14.20382053	29.21236761	13.07355434	29.8360285	18.45732808	9.690918295	EVM%20prediction%20ClaScf_0018.256	Cla97Chr02	2079724	2081109	-	1176	protein_coding	PF03188:Eukaryotic cytochrome b561|PF04526:Protein of unknown function (DUF568)	Cytochrom_B561
Cla97C01G001410	628.3879924	163.3107533	109.1991252	36.82471989	61.77910965	39.11523114	45.96958465	58.86869627	20.51842577	EVM%20prediction%20ClaScf_0011.1175	Cla97Chr01	1222109	1222360	-	252	protein_coding	-	-
Cla97C05G093390	48.31785126	64.6209441	54.16318292	34.71284439	38.18313174	34.731551	60.27916226	44.52668416	34.96254994	EVM%20prediction%20ClaScf_0010.1276	Cla97Chr05	12440687	12442281	-	498	protein_coding	PF00168:C2 domain	C2
Cla97C04G071470	940.8910889	1139.201817	1215.34438	1552.902013	1551.878929	1607.077825	1301.14695	1398.211251	1222.141186	EVM%20prediction%20ClaScf_0007.873	Cla97Chr04	18011536	18014872	+	1236	protein_coding	PF02915:Rubrerythrin	-
Cla97C10G193350	34.87486604	44.21433017	54.7304422	23.02514065	27.71601151	17.94561746	30.77821887	49.31272508	20.13274108	EVM%20prediction%20ClaScf_0008.1259	Cla97Chr10	21731019	21731246	+	228	protein_coding	-	-
Cla97C05G092380	5.857573776	1.593939012	0.326687318	0.381493501	0	0.222999825	0.267117122	0.249651419	0.126526778	EVM%20prediction%20ClaScf_0012.115	Cla97Chr05	10463822	10464655	+	834	protein_coding	PF00847:AP2 domain	AP2
Cla97C08G151090	36.64578684	19.72556291	18.47430744	14.80542584	10.06562842	7.771321523	14.51850048	12.30866848	17.96301743	EVM%20prediction%20ClaScf_0009.767	Cla97Chr08	19457807	19459559	-	702	protein_coding	PF00249:Myb-like DNA-binding domain	Myb_DNA-binding
Cla97C10G195960	98.11022661	55.19020993	44.90988533	29.57418281	39.49660748	27.90953864	65.6271037	17.38820789	31.34206137	EVM%20prediction%20ClaScf_0013.1077	Cla97Chr10	25563043	25566990	-	2781	protein_coding	PF08022:FAD-binding domain|PF08030:Ferric reductase NAD binding domain|PF08414:Respiratory burst NADPH oxidase|PF01794:Ferric reductase like transmembrane component	FAD_binding_8
Cla97C07G133220	37.36120103	82.95644569	36.95541138	23.74430787	25.72352405	24.47380256	40.55133335	22.54800998	31.77046571	EVM%20prediction%20ClaScf_0006.78	Cla97Chr07	5766991	5770891	+	1302	protein_coding	PF01490:Transmembrane amino acid transporter protein	Aa_trans
Cla97C09G172330	96.12300936	44.54821128	30.2730248	27.14831657	23.12639506	19.28700705	34.7967995	22.02213577	9.605328988	EVM%20prediction%20ClaScf_0001.1081	Cla97Chr09	8719947	8722288	-	1170	protein_coding	PF03106:WRKY DNA -binding domain	WRKY
Cla97C08G152130	9.543100599	2.040661393	2.549307351	1.271421908	1.578972777	0.507552817	1.563338101	1.491557734	1.604448331	EVM%20prediction%20ClaScf_0009.875	Cla97Chr08	20487272	20488981	-	1710	protein_coding	PF01697:Glycosyltransferase family 92	-
Cla97C10G197630	19.00409733	48.706831	12.40290344	5.968902358	13.46877819	6.12999891	20.1925095	14.24317239	25.79021747	EVM%20prediction%20ClaScf_0013.901	Cla97Chr10	27380313	27381920	-	1608	protein_coding	PF00004:ATPase family associated with various cellular activities (AAA)|PF14363:Domain associated at C-terminal with AAA	AAA
Cla97C03G055020	12.03156931	10.10949311	11.41127275	17.2174137	15.83813579	18.63987199	10.80708147	10.90048603	14.1914184	EVM%20prediction%20ClaScf_0003.436	Cla97Chr03	4028269	4029754	+	1041	protein_coding	PF00403:Heavy-metal-associated domain	HMA
novel.389	16.5243575	9.672610131	3.231782548	1.834562652	3.691040503	2.451161169	3.303099036	1.543561411	3.303036768	-	Cla97Chr09	3272098	3275774	-	607	-	-	-
Cla97C10G193360	23.09795049	130.2676175	56.25737108	10.31092157	27.9259813	18.65558718	59.81939541	52.29330388	16.12162025	EVM%20prediction%20ClaScf_0008.1260	Cla97Chr10	21739035	21739250	+	216	protein_coding	-	-
Cla97C01G006830	382.4787027	188.261659	150.7188459	129.7885184	108.8709846	63.38707374	108.4675593	117.3614127	92.4811229	EVM%20prediction%20ClaScf_0011.621	Cla97Chr01	6887559	6888678	-	534	protein_coding	PF00293:NUDIX domain	NUDIX
Cla97C08G156930	557.7373535	396.6101768	290.8941781	235.2352031	246.2045698	221.8730886	258.0903705	223.3422892	207.2118573	EVM%20prediction%20ClaScf_0009.1370	Cla97Chr08	24572168	24572566	+	399	protein_coding	-	-
Cla97C11G211100	108.51495	71.57054804	84.59439626	55.3115568	59.16901334	44.46382645	86.25256877	74.27690737	71.04052069	EVM%20prediction%20ClaScf_0004.497	Cla97Chr11	4492861	4494521	+	534	protein_coding	PF00582:Universal stress protein family	Usp
Cla97C09G178350	3.223525138	4.924348797	3.492559856	1.815095773	2.665849312	1.609307717	3.531247848	2.391560805	3.078672923	EVM%20prediction%20ClaScf_0001.2108	Cla97Chr09	30754024	30762640	-	4353	protein_coding	PF01061:ABC-2 type transporter|PF08370:Plant PDR ABC transporter associated|PF14510:ABC-transporter extracellular N-terminal|PF00005:ABC transporter	ABC2_membrane
Cla97C05G097600	270.5690006	213.2647622	171.016935	153.2407666	121.7112986	104.7242453	127.7498953	127.6311146	111.7831913	EVM%20prediction%20ClaScf_0010.518	Cla97Chr05	26996751	26997104	-	354	protein_coding	-	-
Cla97C01G017790	332.6746481	200.4161026	188.3094265	126.6770364	155.0852379	119.0130792	183.2971704	142.0728471	68.39475257	EVM%20prediction%20ClaScf_0015.352	Cla97Chr01	31228399	31229370	+	972	protein_coding	PF00153:Mitochondrial carrier protein	Mito_carr
Cla97C08G150220	1.920802368	2.394798885	2.811971341	3.993710207	4.366668683	5.058083888	3.262405347	2.214220067	4.047268682	EVM%20prediction%20ClaScf_0009.674	Cla97Chr08	18651848	18654534	+	1434	protein_coding	PF00150:Cellulase (glycosyl hydrolase family 5)	-
Cla97C09G167200	94.34374145	50.88195062	38.71536129	28.54693779	30.56686887	29.10514143	38.69812272	31.11734991	28.07350005	EVM%20prediction%20ClaScf_0001.548	Cla97Chr09	4011107	4012071	-	639	protein_coding	PF00481:Protein phosphatase 2C	PP2C
Cla97C01G002380	40.99445412	41.29539067	18.71843518	16.73135365	15.93334069	7.256289458	37.41270952	13.50976268	10.8745419	EVM%20prediction%20ClaScf_0011.1078	Cla97Chr01	2161322	2161949	-	393	protein_coding	PF00403:Heavy-metal-associated domain	HMA
Cla97C11G223350	15.86410277	10.33861912	10.69306842	8.268591217	6.889173129	6.512744134	8.592355657	8.546416748	10.92882879	EVM%20prediction%20ClaScf_0004.2185	Cla97Chr11	29202458	29211412	+	3027	protein_coding	PF07714:Protein tyrosine kinase|PF11721:Di-glucose binding within endoplasmic reticulum	Pkinase_Tyr
Cla97C01G001060	7.808416462	5.207548609	4.216162158	2.838634278	3.462886287	2.091563807	5.86251788	5.174792138	2.753195361	EVM%20prediction%20ClaScf_0011.1213	Cla97Chr01	803348	809238	+	2223	protein_coding	PF00082:Subtilase family|PF05922:Peptidase inhibitor I9	Peptidase_S8
Cla97C03G067090	8.756321326	5.098242525	3.117035314	1.875130823	2.778283497	2.353384524	3.185819649	2.192531458	2.030350132	EVM%20prediction%20ClaScf_0003.2056	Cla97Chr03	30586569	30588491	-	1923	protein_coding	PF00069:Protein kinase domain	Pkinase
Cla97C03G050940	259.7631048	153.0388073	119.7259319	87.98653072	106.9411644	80.29188101	132.3325617	66.49646923	90.64183693	EVM%20prediction%20ClaScf_0003.17	Cla97Chr03	158345	160644	-	1755	protein_coding	PF03106:WRKY DNA -binding domain	WRKY
Cla97C11G212650	14.70479988	9.660938487	6.969835942	1.849799883	1.781325053	5.28630592	1.942811158	1.210519091	1.63602066	EVM%20prediction%20ClaScf_0004.665	Cla97Chr11	5994841	5995098	-	258	protein_coding	-	-
Cla97C07G137460	2457.813031	2521.213032	2953.514704	3872.922022	3339.683315	4141.850076	3699.705693	2790.853216	3468.984662	EVM%20prediction%20ClaScf_0006.890	Cla97Chr07	24995532	24997243	+	417	protein_coding	PF04725:Photosystem II 10 kDa polypeptide PsbR	-
Cla97C10G205860	12.55173058	12.60357165	11.39317131	8.335176119	8.714626157	6.001410449	13.42323518	11.79229226	12.61119668	EVM%20prediction%20ClaScf_0013.50	Cla97Chr10	34749899	34753108	+	2004	protein_coding	-	-
Cla97C06G119990	149.772931	78.2138761	69.0797054	45.09433415	55.03522973	48.65142105	58.76366348	40.71283893	61.07059009	EVM%20prediction%20ClaScf_0005.876	Cla97Chr06	21833204	21833584	+	381	protein_coding	-	-
Cla97C07G142170	51.55395921	40.83191523	46.54477563	31.35766532	33.41911388	25.63211445	36.68301452	22.60605604	47.01199751	EVM%20prediction%20ClaScf_0006.1391	Cla97Chr07	29703458	29705730	+	624	protein_coding	-	-
Cla97C03G059950	10.32036086	16.89179694	8.270332732	6.619047524	4.970654908	5.100211591	11.77077172	10.55813034	7.783281266	EVM%20prediction%20ClaScf_0003.1002	Cla97Chr03	10098420	10102074	-	705	protein_coding	PF14009:Domain of unknown function (DUF4228)	-
Cla97C03G059310	16.84146799	14.80676297	12.03984456	8.997044493	10.1230866	9.097857547	12.57898681	11.92688204	12.49239671	EVM%20prediction%20ClaScf_0003.917	Cla97Chr03	8731591	8735484	-	1833	protein_coding	PF01823:MAC/Perforin domain	-
Cla97C11G210340	34.64692574	20.15872017	12.23277329	9.018298749	10.55162442	5.271594493	8.145709367	12.21636103	7.357919446	EVM%20prediction%20ClaScf_0004.417	Cla97Chr11	3757240	3757533	-	294	protein_coding	-	-
Cla97C10G204420	3.530896891	6.585573921	2.545247945	1.463606701	1.21969709	0.92135384	1.064215029	1.105144818	1.904348889	EVM%20prediction%20ClaScf_0013.194	Cla97Chr10	33846958	33847515	+	471	protein_coding	-	-
Cla97C11G213230	324.4343925	115.3752301	63.61135169	31.94968166	42.66515732	25.7227343	28.23534152	37.38765031	19.13254286	EVM%20prediction%20ClaScf_0004.731	Cla97Chr11	6600457	6601890	+	1434	protein_coding	PF07014:Hs1pro-1 protein C-terminus|PF07231:Hs1pro-1 N-terminus	-
Cla97C01G022350	135.4379824	51.31310589	50.24535804	25.2512365	32.08120152	38.91395208	47.97874482	25.46282365	22.61214269	EVM%20prediction%20ClaScf_0015.818	Cla97Chr01	34104066	34104296	+	231	protein_coding	-	-
Cla97C07G133930	104.638952	139.4733439	91.27660121	72.61797659	76.74168189	63.71166777	114.8014889	90.11913159	78.41154433	EVM%20prediction%20ClaScf_0006.199	Cla97Chr07	8298504	8301982	-	1191	protein_coding	PF14226:non-haem dioxygenase in morphine synthesis N-terminal|PF03171:2OG-Fe(II) oxygenase superfamily	2OG-FeII_Oxy
Cla97C05G084810	3.4175539	3.516786073	3.614228471	1.653354771	2.116838232	2.214069687	4.672732505	2.419665711	2.871383198	EVM%20prediction%20ClaScf_0012.898	Cla97Chr05	3632849	3638182	-	1764	protein_coding	PF00854:POT family	-
Cla97C05G103980	63.45659769	41.20755856	22.24409213	20.30162818	20.4674894	18.49336468	19.97716691	14.71043852	13.57274748	EVM%20prediction%20ClaScf_0016.542	Cla97Chr05	31995456	31996283	+	828	protein_coding	PF06026:Ribose 5-phosphate isomerase A (phosphoriboisomerase A)	Rib_5-P_isom_A
Cla97C05G096310	21.79869078	29.96411634	20.62349814	12.63087892	17.35400266	13.81948496	26.14520127	12.832343	23.44962945	EVM%20prediction%20ClaScf_0010.672	Cla97Chr05	24970463	24973141	+	1440	protein_coding	PF00501:AMP-binding enzyme	AMP-binding
Cla97C01G020950	33.63717927	21.65802134	17.36976833	13.42593066	14.78921601	11.66856399	17.88833249	12.51531213	13.35860039	EVM%20prediction%20ClaScf_0015.677	Cla97Chr01	33375899	33377545	+	1647	protein_coding	PF03514:GRAS domain family	GRAS
Cla97C01G019720	84.91336718	69.78322093	35.1696452	35.80248176	32.47349082	28.11747515	52.4814594	24.46174644	28.25488139	EVM%20prediction%20ClaScf_0015.550	Cla97Chr01	32641158	32645587	+	1647	protein_coding	PF13499:EF-hand domain pair|PF00069:Protein kinase domain	Pkinase
Cla97C01G008760	32.59438275	30.27602797	51.47848956	58.30522474	62.30311007	77.81073343	62.33671757	43.78808987	54.84546036	EVM%20prediction%20ClaScf_0011.406	Cla97Chr01	9448426	9451311	+	1266	protein_coding	PF00494:Squalene/phytoene synthase	-
Cla97C05G082220	9.034279024	2.382338953	0.976549187	1.140378422	0.308858779	0.333300813	0.399239569	1.119404751	0.189109915	EVM%20prediction%20ClaScf_0012.1159	Cla97Chr05	1654786	1655343	+	558	protein_coding	PF00168:C2 domain	C2
Cla97C06G125710	3276.531009	3489.895865	4518.266899	5192.722161	5428.621542	6113.387705	4722.903107	4703.568419	4549.181771	EVM%20prediction%20ClaScf_0005.265	Cla97Chr06	27639450	27640636	+	759	protein_coding	PF00504:Chlorophyll A-B binding protein	-
Cla97C03G058750	6.233547309	2.626553616	5.927939584	1.922897507	1.682569584	2.075111339	3.806139572	3.049089928	2.134014396	EVM%20prediction%20ClaScf_0003.850	Cla97Chr03	8098750	8099466	+	717	protein_coding	-	-
Cla97C09G167190	104.280453	44.34770674	32.58802081	29.45977591	23.46721117	20.66465041	28.57498503	23.98489297	25.00144317	EVM%20prediction%20ClaScf_0001.547	Cla97Chr09	4010236	4010541	+	306	protein_coding	-	-
Cla97C10G187590	600.3555046	631.5367574	634.8914896	434.4048811	493.5686019	343.7721976	712.955941	581.0785582	358.6162703	EVM%20prediction%20ClaScf_0008.334	Cla97Chr10	3565610	3566207	+	453	protein_coding	PF14368:Probable lipid transfer	-
Cla97C03G067100	1.137265501	0.53557162	0.859661468	0.161916326	0.263119388	0.315490846	0.623545159	0.476815153	0.644417298	EVM%20prediction%20ClaScf_0003.2057	Cla97Chr03	30592429	30594393	-	1965	protein_coding	PF00069:Protein kinase domain	Pkinase
Cla97C07G142860	8.481027719	9.167366201	7.42720664	5.826397962	5.353265797	5.690682589	6.739041763	6.998225807	5.650414886	EVM%20prediction%20ClaScf_0006.1463	Cla97Chr07	30342152	30347356	-	2157	protein_coding	PF04938:Survival motor neuron (SMN) interacting protein 1 (SIP1)	-
Cla97C10G205890	36.75705285	19.4425069	12.91807659	10.00127559	10.83493588	11.32698913	12.61957844	12.10122719	7.186919833	EVM%20prediction%20ClaScf_0013.47	Cla97Chr10	34765028	34766554	+	1527	protein_coding	PF05050:Methyltransferase FkbM domain|PF08241:Methyltransferase domain	Methyltransf_11
Cla97C05G089920	50.89839215	36.28644244	25.85196424	22.44484907	22.13538885	19.07899654	29.4552827	19.28340932	16.80363299	EVM%20prediction%20ClaScf_0012.371	Cla97Chr05	8147881	8151767	-	1212	protein_coding	PF00447:HSF-type DNA-binding	HSF_DNA-bind
Cla97C07G135260	10.92538047	9.371133517	6.904603496	4.962986007	6.038422614	3.525933872	7.578222357	7.569883963	5.393921246	EVM%20prediction%20ClaScf_0006.601	Cla97Chr07	20242305	20244397	-	1389	protein_coding	-	-
Cla97C10G194220	26.69763109	5.035398242	7.784492091	5.050247299	3.813269431	2.41534875	4.42015237	5.107587045	7.841921538	EVM%20prediction%20ClaScf_0008.1378	Cla97Chr10	23483101	23487209	+	693	protein_coding	PF12906:RING-variant domain|PF12428:Protein of unknown function (DUF3675)	-
Cla97C04G075160	2.151982965	5.045823497	1.805099615	0.439151939	0.951515246	0	2.075549808	1.185456584	0.655424426	EVM%20prediction%20ClaScf_0007.491	Cla97Chr04	22736397	22736879	-	483	protein_coding	PF13912:C2H2-type zinc finger	-
Cla97C06G122990	21.6079137	19.3916106	20.42493281	34.76885012	24.3746358	32.79427209	28.32905899	30.28160576	19.71856722	EVM%20prediction%20ClaScf_0005.544	Cla97Chr06	25297601	25303997	+	3639	protein_coding	PF00702:haloacid dehalogenase-like hydrolase|PF00122:E1-E2 ATPase	E1-E2_ATPase
Cla97C09G179130	10.00612434	10.37783296	10.67275154	6.819513537	8.15222818	6.185649237	11.62862702	9.117812311	9.671022347	EVM%20prediction%20ClaScf_0001.2220	Cla97Chr09	32661337	32666452	-	2706	protein_coding	PF00503:G-protein alpha subunit	G-alpha
Cla97C06G120960	11.4829811	12.76593345	7.784492091	6.161301705	6.182470309	6.081311407	9.706654604	8.774534097	7.98962375	EVM%20prediction%20ClaScf_0005.763	Cla97Chr06	23359419	23360776	-	1050	protein_coding	PF14226:non-haem dioxygenase in morphine synthesis N-terminal|PF03171:2OG-Fe(II) oxygenase superfamily	2OG-FeII_Oxy
Cla97C04G070480	66.51434065	42.91988078	43.64737605	27.83289276	35.47611867	30.38012038	38.75714946	27.93604039	30.05577506	EVM%20prediction%20ClaScf_0007.1077	Cla97Chr04	12530653	12533769	-	1608	protein_coding	PF13499:EF-hand domain pair|PF00069:Protein kinase domain	Pkinase
Cla97C05G108010	5.276886485	3.811026191	4.513653397	2.054509422	3.070019129	2.236254754	5.394534656	4.242072914	2.326165647	EVM%20prediction%20ClaScf_0016.131	Cla97Chr05	34749700	34751797	+	1497	protein_coding	PF13855:Leucine rich repeat	-
Cla97C03G057240	51.31584971	37.34481332	23.88290017	21.2822764	22.42921564	14.26225243	26.14013535	19.79823793	12.3597858	EVM%20prediction%20ClaScf_0003.674	Cla97Chr03	5953969	5955301	+	1191	protein_coding	-	-
Cla97C03G065380	42.22594075	41.54203549	30.42438992	27.70691925	23.45782429	23.66102472	28.63595713	25.89602966	32.8001692	EVM%20prediction%20ClaScf_0003.1876	Cla97Chr03	28856521	28860669	-	1200	protein_coding	PF00724:NADH:flavin oxidoreductase / NADH oxidase family	Oxidored_FMN
Cla97C02G045450	3.6237856	2.38639055	1.977013864	1.623293775	0.586201357	0.808311156	1.136610609	1.1213085	7.238278479	EVM%20prediction%20ClaScf_0002.1837	Cla97Chr02	33492402	33496341	+	1764	protein_coding	PF13537:Glutamine amidotransferase domain|PF00733:Asparagine synthase	-
Cla97C08G160310	34.53143599	37.91095387	39.23384014	23.09646432	27.83023508	24.24652315	34.65399458	23.59705215	44.31979967	EVM%20prediction%20ClaScf_0009.1718	Cla97Chr08	27087883	27088332	-	450	protein_coding	-	-
Cla97C05G107050	22.74483434	17.00201613	14.30890453	10.44868311	12.92688795	8.845659709	17.34035315	9.507558217	9.194279174	EVM%20prediction%20ClaScf_0016.227	Cla97Chr05	34101590	34104172	-	2502	protein_coding	PF02181:Formin Homology 2 Domain	FH2
Cla97C07G134350	0.467599898	1.49508611	0.887178619	2.067485559	2.190594787	2.709247226	1.670340356	0.379130015	1.537186507	EVM%20prediction%20ClaScf_0006.306	Cla97Chr07	11138031	11140703	-	2334	protein_coding	PF00082:Subtilase family|PF05922:Peptidase inhibitor I9|PF02225:PA domain	Peptidase_S8
Cla97C05G107410	5.977101224	4.291867215	3.133523619	2.894293774	1.847734101	1.812688633	2.171302919	1.496631059	2.211258918	EVM%20prediction%20ClaScf_0016.191	Cla97Chr05	34358079	34360130	+	2052	protein_coding	PF04564:U-box domain	U-box
Cla97C06G115040	114.6774638	89.51273634	109.1599738	139.6344142	142.2591493	180.6286156	117.7225706	117.2747973	152.749188	EVM%20prediction%20ClaScf_0005.1674	Cla97Chr06	5962778	5966632	-	2154	protein_coding	PF13292:1-deoxy-D-xylulose-5-phosphate synthase|PF02779:Transketolase, pyrimidine binding domain|PF02780:Transketolase, C-terminal domain	-
Cla97C02G046930	29.19487144	27.46038669	28.67485496	17.85531596	21.19053432	19.51078668	21.20326898	25.71789798	27.05039743	EVM%20prediction%20ClaScf_0002.1998	Cla97Chr02	34689883	34691017	+	591	protein_coding	PF03195:Protein of unknown function DUF260	-
Cla97C06G126510	21.14838633	16.24151232	11.81921132	10.69637658	9.395657259	9.27012355	10.17151418	6.628157687	14.6491698	EVM%20prediction%20ClaScf_0005.180	Cla97Chr06	28221117	28223881	-	2568	protein_coding	PF02358:Trehalose-phosphatase|PF00982:Glycosyltransferase family 20	-
Cla97C07G135300	2.044383817	2.981622975	1.015368534	3.623003497	5.114394445	12.19342726	3.343941358	2.155375607	3.386359533	EVM%20prediction%20ClaScf_0006.607	Cla97Chr07	20378730	20379477	-	483	protein_coding	-	-
Cla97C07G135080	20.59606777	16.18840899	8.280014174	6.787242007	6.959786949	8.571374504	9.415741414	5.914226743	6.608750806	EVM%20prediction%20ClaScf_0006.572	Cla97Chr07	19731274	19733645	+	1461	protein_coding	PF00155:Aminotransferase class I and II	Aminotran_1_2
Cla97C10G201400	10.02119601	8.031046224	3.828247979	2.536447074	3.606584132	2.872664407	4.578722859	3.501277192	2.523726937	EVM%20prediction%20ClaScf_0013.503	Cla97Chr10	31470804	31471472	-	669	protein_coding	PF03168:Late embryogenesis abundant protein	-
Cla97C10G197680	58.9749446	73.23342834	59.29213732	42.5685046	49.47832358	43.08192404	62.7609327	50.17008709	51.02722622	EVM%20prediction%20ClaScf_0013.896	Cla97Chr10	27425037	27430424	+	1521	protein_coding	PF04601:Domain of unknown function (DUF569)	-
Cla97C08G148820	43.20172222	38.97771231	20.96687273	22.69493848	14.53924106	13.13863576	27.96155647	15.10159928	7.599416953	EVM%20prediction%20ClaScf_0009.514	Cla97Chr08	17080023	17080508	+	486	protein_coding	PF13499:EF-hand domain pair|PF00036:EF hand	efhand
Cla97C09G176070	99.49750735	101.9559236	106.8198701	77.80079446	82.12248441	65.43280146	99.96562613	73.93283851	98.91805524	EVM%20prediction%20ClaScf_0001.1625	Cla97Chr09	18747708	18770951	-	1965	protein_coding	PF02666:Phosphatidylserine decarboxylase|PF13833:EF-hand domain pair	-
Cla97C11G225230	30.59352496	29.98329519	14.21735928	11.81673463	14.98868427	12.08795707	20.16771471	11.26108707	10.2388006	EVM%20prediction%20ClaScf_0004.2375	Cla97Chr11	30706202	30709546	-	1077	protein_coding	PF00170:bZIP transcription factor	bZIP_1
Cla97C09G181310	7.041149425	22.9895709	7.499897756	1.368454107	6.42426261	1.866484553	6.467681016	6.38060708	4.42517201	EVM%20prediction%20ClaScf_0001.2456	Cla97Chr09	34734958	34736313	-	465	protein_coding	PF04535:Domain of unknown function (DUF588)	-
Cla97C02G026690	3.907548016	5.228905609	4.051577755	2.569424065	2.015709928	2.58955519	4.280568611	2.652624541	1.895364787	EVM%20prediction%20ClaScf_0018.52	Cla97Chr02	446165	447361	+	1197	protein_coding	PF04564:U-box domain	U-box
Cla97C03G057140	7.105555957	23.97077152	8.958762931	0.509304601	3.86230521	1.15581943	3.649997008	5.675761546	2.951076249	EVM%20prediction%20ClaScf_0003.664	Cla97Chr03	5838716	5841269	-	1770	protein_coding	PF00264:Common central domain of tyrosinase|PF12142:Polyphenol oxidase middle domain|PF12143:Protein of unknown function (DUF_B2219)	-
Cla97C11G219030	12.12642401	16.6168142	11.157772	7.286785389	7.698777818	9.446697332	10.94934887	12.95996562	10.76768699	EVM%20prediction%20ClaScf_0004.1734	Cla97Chr11	25260023	25267662	-	1470	protein_coding	PF07690:Major Facilitator Superfamily	MFS_1
Cla97C01G003250	30.04068706	26.94762739	16.69391078	12.6183202	15.93925539	6.390513278	22.7497322	13.0381536	15.35069674	EVM%20prediction%20ClaScf_0011.988	Cla97Chr01	3032727	3035035	+	1038	protein_coding	PF08449:UAA transporter family	-
Cla97C05G081790	5.027326563	3.992949807	3.525324514	2.875187002	2.017572876	1.642476835	4.117849897	2.854378658	2.178084806	EVM%20prediction%20ClaScf_0012.1202	Cla97Chr05	1395374	1398151	+	1623	protein_coding	PF01388:ARID/BRIGHT DNA binding domain	ARID
Cla97C07G129510	16.22106069	14.35088499	15.43924265	11.08758839	9.3134961	9.111232228	15.52678978	10.56819849	18.22675744	EVM%20prediction%20ClaScf_0019.218	Cla97Chr07	1280500	1285000	+	660	protein_coding	PF02115:RHO protein GDP dissociation inhibitor	-
Cla97C07G137840	16.34854938	24.17790426	8.099017024	7.49885205	8.952893448	4.204495972	14.78741884	6.910264826	3.235744324	EVM%20prediction%20ClaScf_0006.932	Cla97Chr07	25498656	25500819	+	1386	protein_coding	PF00067:Cytochrome P450	p450
Cla97C10G190430	8.549241416	4.507880331	4.010192895	2.52512365	3.183251004	1.985953416	5.01486378	5.272832508	2.74086578	EVM%20prediction%20ClaScf_0008.672	Cla97Chr10	8382608	8385752	-	1155	protein_coding	-	-
novel.105	11.93994474	10.32361983	9.410085912	8.007590668	7.014348527	6.39039969	7.880615515	8.573090512	8.22833137	-	Cla97Chr03	15753739	15757860	+	2629	-	PF06101:Vacuolar protein sorting-associated protein 62	-
Cla97C05G094300	32.95223915	23.07890861	15.79462163	11.33560943	12.4886376	11.90463556	12.51095301	10.37274511	14.91090569	EVM%20prediction%20ClaScf_0010.1114	Cla97Chr05	15969830	15970534	-	276	protein_coding	-	-
Cla97C02G034700	52.98241221	39.33724629	35.95311811	24.17523879	31.52057742	25.35147834	44.1468414	26.35409604	30.39990622	EVM%20prediction%20ClaScf_0002.385	Cla97Chr02	9375278	9376636	-	873	protein_coding	PF03106:WRKY DNA -binding domain|PF10533:Plant zinc cluster domain	WRKY
Cla97C02G049630	0.581630419	0.534810785	0.310901374	0.151274689	0.201703693	0.190457607	0.244432389	0.137069969	0.150516055	EVM%20prediction%20ClaScf_0002.2273	Cla97Chr02	36994255	37000003	+	4557	protein_coding	PF00069:Protein kinase domain|PF01453:D-mannose binding lectin	Pkinase
Cla97C07G142950	100.0184837	195.9529976	148.0522269	300.4897143	226.9004798	242.9071171	192.1265097	171.7071844	228.9657216	EVM%20prediction%20ClaScf_0006.1472	Cla97Chr07	30389424	30389741	-	318	protein_coding	-	-
Cla97C01G002320	61.16578122	43.92649145	44.16131295	25.21533426	38.38924335	23.21100544	36.60137545	31.33006993	25.17223257	EVM%20prediction%20ClaScf_0011.1084	Cla97Chr01	2082404	2083036	-	633	protein_coding	PF03168:Late embryogenesis abundant protein	-
Cla97C04G079530	49.6946522	34.74829779	42.85296808	22.50948025	33.21598143	20.60924921	36.38271262	32.14312221	31.73244093	EVM%20prediction%20ClaScf_0007.38	Cla97Chr04	26704557	26708334	+	1119	protein_coding	PF03407:Nucleotide-diphospho-sugar transferase	-
Cla97C10G197020	254.4074261	394.8711345	198.0091715	174.4171772	174.9793286	109.9788797	247.657119	169.8573139	220.5483331	EVM%20prediction%20ClaScf_0013.964	Cla97Chr10	26839778	26843371	+	1155	protein_coding	PF00389:D-isomer specific 2-hydroxyacid dehydrogenase, catalytic domain|PF02826:D-isomer specific 2-hydroxyacid dehydrogenase, NAD binding domain	2-Hacid_dh_C
Cla97C02G048280	397.5841664	180.9842314	138.6953025	123.7310588	120.0964952	95.54211827	130.869252	121.6696226	107.0432159	EVM%20prediction%20ClaScf_0002.2137	Cla97Chr02	35852275	35852760	-	486	protein_coding	PF01754:A20-like zinc finger|PF01428:AN1-like Zinc finger	zf-A20
Cla97C09G179040	237.6146133	189.7796408	199.4526595	162.3970147	145.0002875	144.1558065	165.5644573	163.9147606	182.8901989	EVM%20prediction%20ClaScf_0001.2211	Cla97Chr09	32544470	32545474	-	624	protein_coding	-	-
Cla97C06G122090	1206.313903	854.4816878	767.035784	588.5215308	685.2744332	485.5049047	777.7967603	628.6614257	558.897257	EVM%20prediction%20ClaScf_0005.635	Cla97Chr06	24420234	24421143	+	813	protein_coding	PF00335:Tetraspanin family	Tetraspannin
Cla97C01G024110	151.1953343	96.46983798	89.0026929	71.34175733	72.66074372	62.10875485	78.12619314	73.74078796	100.3937261	EVM%20prediction%20ClaScf_0021.213	Cla97Chr01	35307060	35308491	+	1080	protein_coding	PF03171:2OG-Fe(II) oxygenase superfamily|PF14226:non-haem dioxygenase in morphine synthesis N-terminal	2OG-FeII_Oxy
Cla97C08G149600	2670.993761	3018.144273	4208.754574	4536.483274	5050.987198	6166.460837	4811.142473	4317.089366	4018.680248	EVM%20prediction%20ClaScf_0009.609	Cla97Chr08	17999464	18000580	+	768	protein_coding	PF00504:Chlorophyll A-B binding protein	-
Cla97C06G111900	2.604180693	3.74089499	1.899483909	0.577642665	1.126426136	0.270126149	1.092037644	1.701056239	2.069084952	EVM%20prediction%20ClaScf_0005.2001	Cla97Chr06	2757843	2759719	+	459	protein_coding	-	-
Cla97C10G190410	58.65756121	30.89346915	22.5529434	21.49041404	18.33438286	16.14229531	22.2606397	25.05050905	16.54481835	EVM%20prediction%20ClaScf_0008.670	Cla97Chr10	8366482	8372573	-	1974	protein_coding	PF00027:Cyclic nucleotide-binding domain|PF00520:Ion transport protein	Ion_trans
novel.120	3.707078474	2.583318165	0.597985675	0.072740187	0.788034746	0.170079427	0.687579258	0.642621246	0.506627797	-	Cla97Chr03	6800098	6800826	-	729	-	-	-
Cla97C02G036030	205.8567341	86.56089358	83.0345823	53.02759664	74.11006243	30.86278958	97.16298573	45.96828341	34.03241677	EVM%20prediction%20ClaScf_0002.619	Cla97Chr02	14494608	14497114	+	231	protein_coding	-	-
novel.485	6.066051916	5.738703045	5.788599364	8.380098879	8.400553737	8.862086144	5.185925653	7.918779313	9.168420696	-	Cla97Chr11	27990220	27995680	+	1525	-	PF08542:Replication factor C C-terminal domain|PF00004:ATPase family associated with various cellular activities (AAA)	AAA
Cla97C09G181990	31.68565004	46.81533598	32.13598017	24.72606833	25.04131949	19.36943016	40.24983192	28.37419963	24.20122014	EVM%20prediction%20ClaScf_0020.23	Cla97Chr09	35310653	35312536	+	1053	protein_coding	-	-
Cla97C05G092600	2.541817351	1.166969645	3.77216923	4.349140733	6.311037631	7.183648225	5.154516285	4.347485043	5.518338308	EVM%20prediction%20ClaScf_0012.86	Cla97Chr05	10688580	10691019	-	1329	protein_coding	-	-
novel.513	5.979636962	12.94729568	2.595878267	3.104158867	2.899057981	1.451614522	3.57502352	2.752868002	4.451832156	-	Cla97Chr11	28122678	28126135	-	2477	-	PF06749:Protein of unknown function (DUF1218)	-
Cla97C01G025410	15.36407658	14.38599115	7.728589095	2.824330402	7.254022534	6.715083887	8.265764288	3.675747378	3.788988601	EVM%20prediction%20ClaScf_0021.83	Cla97Chr01	36292738	36294802	-	1671	protein_coding	PF08031:Berberine and berberine like|PF01565:FAD binding domain	FAD_binding_4
Cla97C02G028430	11.61243115	13.83043754	10.97812987	6.312809124	9.294047151	4.390292029	13.22645594	9.088500477	9.11572134	EVM%20prediction%20ClaScf_0018.240	Cla97Chr02	1964160	1967154	-	1638	protein_coding	PF03106:WRKY DNA -binding domain	WRKY
Cla97C09G165140	179.9827218	351.5508172	90.39666009	75.12242858	119.682777	48.41775649	187.6971446	141.6307337	86.1978385	EVM%20prediction%20ClaScf_0001.335	Cla97Chr09	2433333	2435117	+	516	protein_coding	PF02298:Plastocyanin-like domain	Cu_bind_like
Cla97C09G166980	12.40798993	18.25967645	9.357116755	7.06060745	8.493191006	4.326483282	12.88784922	10.61121694	10.2713253	EVM%20prediction%20ClaScf_0001.526	Cla97Chr09	3902663	3906643	-	1089	protein_coding	PF07714:Protein tyrosine kinase	Pkinase_Tyr
Cla97C02G048520	1.429606159	0.627387807	0.396782364	0.042902586	0.092957497	0.250784592	0.360478446	0	0.042687432	EVM%20prediction%20ClaScf_0002.2161	Cla97Chr02	36050242	36051477	-	1236	protein_coding	PF04564:U-box domain	U-box
Cla97C07G140310	1.931332009	2.391058099	1.002282578	0.636968128	0.991965359	0.651588076	2.864139272	2.168846705	0.613968339	EVM%20prediction%20ClaScf_0006.1193	Cla97Chr07	28078796	28085002	+	2664	protein_coding	PF12819:Carbohydrate-binding protein of the ER|PF07714:Protein tyrosine kinase|PF13855:Leucine rich repeat	Pkinase_Tyr
Cla97C02G045500	25.93527078	20.59144122	16.59345624	11.69052203	14.78961809	13.78635899	23.35292605	10.80048157	12.92432747	EVM%20prediction%20ClaScf_0002.1842	Cla97Chr02	33518543	33520624	-	2082	protein_coding	PF12796:Ankyrin repeats (3 copies)	-
Cla97C01G016450	1.245477723	1.810110479	0.712306466	0	0.12515846	0.135063075	0.60668758	0.453614997	0.114949164	EVM%20prediction%20ClaScf_0015.213	Cla97Chr01	30168532	30169113	+	459	protein_coding	-	-
Cla97C07G138050	9.499963509	11.71316652	12.69513943	20.33674853	17.5019975	21.33125204	18.56463995	16.6045038	24.58428894	EVM%20prediction%20ClaScf_0006.959	Cla97Chr07	25695436	25695714	+	279	protein_coding	-	-
Cla97C01G008670	134.2256799	87.40098914	66.18685062	57.00148728	61.85619208	36.86930433	54.82578922	46.15430614	43.39868473	EVM%20prediction%20ClaScf_0011.419	Cla97Chr01	9198432	9200099	+	1668	protein_coding	PF00501:AMP-binding enzyme|PF13193:AMP-binding enzyme C-terminal domain	AMP-binding
Cla97C09G167610	20.66292559	14.79274624	8.42538401	7.773121596	6.806056716	6.224292293	8.946814435	8.466341354	9.747135134	EVM%20prediction%20ClaScf_0001.589	Cla97Chr09	4318359	4318856	+	498	protein_coding	PF14009:Domain of unknown function (DUF4228)	-
Cla97C01G015920	12.41360441	13.13152875	14.47277228	9.357811172	6.45134969	8.066949092	11.81386179	9.278488577	12.97880561	EVM%20prediction%20ClaScf_0015.155	Cla97Chr01	29681630	29682190	-	561	protein_coding	PF07939:Protein of unknown function (DUF1685)	-
Cla97C05G100480	31.99066143	30.64879063	26.76135392	22.86078611	21.02161487	21.16978631	27.51692189	24.83088494	26.96707387	EVM%20prediction%20ClaScf_0010.218	Cla97Chr05	29302532	29306868	+	1350	protein_coding	PF01595:Domain of unknown function DUF21	-
Cla97C08G150380	6.517738506	14.40821873	5.068211172	3.595630615	5.13634096	2.845806943	6.650519083	4.29474595	6.696125062	EVM%20prediction%20ClaScf_0009.692	Cla97Chr08	18811648	18818600	-	3333	protein_coding	PF00005:ABC transporter	ABC_tran
Cla97C03G067480	118.8144575	34.688299	45.50127363	33.38774603	21.27693813	27.13539953	38.44193122	58.36169315	69.10534741	EVM%20prediction%20ClaScf_0003.2097	Cla97Chr03	30944901	30946232	-	297	protein_coding	-	-
Cla97C04G077310	27.76500213	31.86786284	28.11659015	12.59102751	21.77242847	12.45540573	26.44825418	24.0058649	13.73248848	EVM%20prediction%20ClaScf_0007.269	Cla97Chr04	24855209	24855427	-	219	protein_coding	-	-
Cla97C02G042420	12.76986692	16.24755166	15.56898418	19.19093974	24.94872974	28.57625943	18.35247264	7.237751289	31.45600294	EVM%20prediction%20ClaScf_0002.1527	Cla97Chr02	30375101	30375840	-	525	protein_coding	PF02309:AUX/IAA family	-
Cla97C08G152750	163.8099468	92.12430669	101.6420729	58.33951479	85.92355223	37.15354245	111.6764093	61.67166174	86.11360039	EVM%20prediction%20ClaScf_0009.943	Cla97Chr08	21145219	21145797	+	579	protein_coding	PF13962:Domain of unknown function	-
Cla97C04G076040	90.0533731	72.32662929	53.49068348	46.16176457	50.37886591	37.91365613	75.48597403	53.15168123	37.88762445	EVM%20prediction%20ClaScf_0007.400	Cla97Chr04	23453036	23454823	-	1089	protein_coding	PF00403:Heavy-metal-associated domain	HMA
Cla97C01G009540	8.661731435	12.55077727	6.224678132	5.66024908	3.442560776	3.366712708	7.404996835	3.411668974	4.841426306	EVM%20prediction%20ClaScf_0011.293	Cla97Chr01	11395510	11396843	+	534	protein_coding	PF14299:Phloem protein 2	-
Cla97C08G154160	74.7244041	66.61773995	28.07135027	30.0877586	32.47567767	18.72126636	43.41448716	31.81881686	21.00542826	EVM%20prediction%20ClaScf_0009.1091	Cla97Chr08	22270399	22271355	+	957	protein_coding	PF04674:Phosphate-induced protein 1 conserved region	-
Cla97C11G212540	22.07726469	19.36464675	19.56512481	16.29493855	14.88554539	13.70243909	19.39859839	16.13079737	18.11964776	EVM%20prediction%20ClaScf_0004.654	Cla97Chr11	5885134	5888580	+	3072	protein_coding	PF11331:Probable zinc-ribbon domain	-
Cla97C08G157460	4.784575459	3.868464681	7.438514664	10.85803169	8.298005871	12.20198405	4.508555417	9.74948233	5.94615604	EVM%20prediction%20ClaScf_0009.1423	Cla97Chr08	25017201	25018027	-	630	protein_coding	PF13716:Divergent CRAL/TRIO domain	-
Cla97C05G103940	19.93832519	43.96314364	11.30954511	9.671700016	12.64572738	9.123638107	22.9781204	12.83302503	28.60412348	EVM%20prediction%20ClaScf_0016.546	Cla97Chr05	31960014	31960899	+	795	protein_coding	PF08241:Methyltransferase domain	Methyltransf_11
Cla97C11G212950	15.35252997	20.01093393	24.36344032	35.98679213	26.83187527	35.38976059	27.68021167	40.10418338	25.0644243	EVM%20prediction%20ClaScf_0004.696	Cla97Chr11	6303844	6304344	+	501	protein_coding	PF03195:Protein of unknown function DUF260	-
Cla97C09G169190	0.938354239	1.346269669	2.27047686	2.540905672	2.912280907	6.070241059	3.983662323	3.072532832	2.748003452	EVM%20prediction%20ClaScf_0001.751	Cla97Chr09	5458149	5460813	-	1440	protein_coding	PF00620:RhoGAP domain	RhoGAP
Cla97C03G053840	15.95672024	14.71223523	14.11546955	19.17500207	20.24456599	26.33010684	18.85757313	13.44941625	22.65178703	EVM%20prediction%20ClaScf_0003.313	Cla97Chr03	3047660	3051061	-	1521	protein_coding	PF00450:Serine carboxypeptidase	Peptidase_S10
Cla97C04G074280	5.220769632	6.49160169	5.556966196	3.632027167	2.44830521	2.925133164	3.645111954	10.06186416	3.613812758	EVM%20prediction%20ClaScf_0007.581	Cla97Chr04	21937302	21939375	-	657	protein_coding	PF13417:Glutathione S-transferase, N-terminal domain|PF00043:Glutathione S-transferase, C-terminal domain	GST_C
Cla97C04G069670	34.73240335	14.87982265	24.13875398	11.59978677	15.96820209	12.13368454	15.63338101	21.97384161	17.00869505	EVM%20prediction%20ClaScf_0007.1266	Cla97Chr04	6652755	6661115	+	1824	protein_coding	PF01764:Lipase (class 3)	Lipase_3
Cla97C02G045990	48.2223043	25.81914842	22.47712184	17.0229312	19.80607856	15.81200164	22.87516321	21.60835134	16.89115789	EVM%20prediction%20ClaScf_0002.1897	Cla97Chr02	33916276	33917412	+	1137	protein_coding	PF13639:Ring finger domain|PF14369:zinc-ribbon|PF06547:Protein of unknown function (DUF1117)	-
Cla97C11G211380	2.259582113	2.408233942	4.014466332	6.084084156	5.13421768	5.615394134	3.363159412	3.080390972	6.181016459	EVM%20prediction%20ClaScf_0004.526	Cla97Chr11	4816666	4817641	+	828	protein_coding	PF02622:Uncharacterized ACR, COG1678	-
Cla97C01G013270	41.8622644	25.83420249	27.85583126	20.32215636	21.46479593	11.78004064	28.71996123	17.38407647	15.56182223	EVM%20prediction%20ClaScf_0014.423	Cla97Chr01	27094742	27096304	+	1563	protein_coding	PF00004:ATPase family associated with various cellular activities (AAA)|PF14363:Domain associated at C-terminal with AAA	AAA
Cla97C02G030360	38.81497696	42.96494565	37.48847507	60.3371651	53.99223022	49.64177299	43.75950846	49.9650098	49.19132795	EVM%20prediction%20ClaScf_0018.433	Cla97Chr02	3356023	3357270	-	798	protein_coding	PF01357:Pollen allergen|PF03330:Rare lipoprotein A (RlpA)-like double-psi beta-barrel	-
Cla97C04G075930	20.48491419	22.45143735	17.72409496	15.89840421	13.47935634	12.7759105	17.49293821	12.76267335	16.80120099	EVM%20prediction%20ClaScf_0007.411	Cla97Chr04	23381945	23384987	+	1611	protein_coding	PF07714:Protein tyrosine kinase	Pkinase_Tyr
Cla97C01G017140	169.2469637	92.45497878	78.00158993	71.10367047	65.17969198	42.88889708	74.81900178	67.83170373	59.5310876	EVM%20prediction%20ClaScf_0015.285	Cla97Chr01	30736614	30737606	+	795	protein_coding	PF02183:Homeobox associated leucine zipper|PF00046:Homeobox domain	Homeobox
Cla97C09G163060	18.80183279	11.81720922	8.843432845	7.290811063	8.380413268	6.488790666	9.343254244	6.890952769	7.696814919	EVM%20prediction%20ClaScf_0001.122	Cla97Chr09	853780	857919	-	2742	protein_coding	PF00305:Lipoxygenase|PF01477:PLAT/LH2 domain	Lipoxygenase
novel.35	1.480116668	2.853660891	2.127345999	4.293114224	3.0332403	4.384212232	2.334689121	3.397975509	4.491073033	-	Cla97Chr01	9457582	9460706	-	3125	-	-	-
Cla97C11G207800	29.97788159	26.92733115	23.65413676	20.56989895	19.05277457	16.70869719	25.81279913	19.44860017	21.39704854	EVM%20prediction%20ClaScf_0004.152	Cla97Chr11	1616573	1618373	-	1191	protein_coding	PF07714:Protein tyrosine kinase	Pkinase_Tyr
Cla97C07G137820	101.0535334	39.23414463	31.53440083	20.86734127	28.19194302	24.39576785	23.20579994	24.33927969	16.6101542	EVM%20prediction%20ClaScf_0006.930	Cla97Chr07	25446121	25447244	+	216	protein_coding	-	-
Cla97C09G166970	17.84286123	18.36543838	25.78813223	30.39500689	29.68639463	31.41609992	24.26172523	26.16386501	26.67550441	EVM%20prediction%20ClaScf_0001.525	Cla97Chr09	3892166	3894477	-	1701	protein_coding	PF01565:FAD binding domain	FAD_binding_4
Cla97C02G026280	436.9422641	268.4966947	191.7165037	169.9431963	192.3328489	127.9394501	222.3101085	110.7403609	144.9981006	EVM%20prediction%20ClaScf_0018.10	Cla97Chr02	86749	87799	-	957	protein_coding	PF02365:No apical meristem (NAM) protein	NAM
Cla97C04G079070	142.1623858	161.5523603	209.3884215	263.9455637	211.7815235	382.1320275	235.9624673	227.2813642	224.0975005	EVM%20prediction%20ClaScf_0007.84	Cla97Chr04	26431688	26432620	+	756	protein_coding	PF00504:Chlorophyll A-B binding protein	-
Cla97C05G106820	49.22933436	42.82744306	48.45599982	65.50138784	62.90163165	58.78962254	51.69899734	65.72429128	45.30379361	EVM%20prediction%20ClaScf_0016.251	Cla97Chr05	33932837	33934578	-	948	protein_coding	PF01556:DnaJ C terminal domain|PF00226:DnaJ domain	DnaJ_C
Cla97C06G123670	2.853276237	2.280739204	2.884841187	5.718662383	4.730989773	5.834724823	4.040539284	2.551584359	3.724352913	EVM%20prediction%20ClaScf_0005.474	Cla97Chr06	25962268	25962777	+	510	protein_coding	PF14009:Domain of unknown function (DUF4228)	-
Cla97C04G074750	17.62317676	16.86597058	24.88882592	29.17435248	27.76309124	36.2525182	24.73144077	27.31696196	26.10698366	EVM%20prediction%20ClaScf_0007.532	Cla97Chr04	22385395	22388805	+	867	protein_coding	PF13419:Haloacid dehalogenase-like hydrolase	-
Cla97C11G221910	9.567770288	7.261648231	6.535933387	4.215582997	5.047708753	3.89083376	5.28198961	4.936621788	5.519002748	EVM%20prediction%20ClaScf_0004.2034	Cla97Chr11	27912884	27916098	-	717	protein_coding	-	-
Cla97C09G182820	6.46963798	11.16375114	6.758628792	3.336893906	5.763110465	4.240352342	7.923621977	5.411732407	7.79515726	EVM%20prediction%20ClaScf_0020.109	Cla97Chr09	36091525	36095100	-	2193	protein_coding	PF03552:Cellulose synthase	-
Cla97C06G112560	23.32004617	48.60378702	16.76659835	10.72637995	17.92172866	13.24657078	18.04895551	18.61129993	31.11585447	EVM%20prediction%20ClaScf_0005.1930	Cla97Chr06	3607555	3609606	+	1404	protein_coding	PF00201:UDP-glucoronosyl and UDP-glucosyl transferase	UDPGT
Cla97C01G019280	5.550827891	9.231563443	2.558283786	0.871345485	2.494795915	2.546699875	4.510423087	0.733131281	2.105512504	EVM%20prediction%20ClaScf_0015.505	Cla97Chr01	32268777	32269714	-	852	protein_coding	PF00004:ATPase family associated with various cellular activities (AAA)	AAA
Cla97C05G086880	16.89747608	32.84015192	47.64279312	47.52199918	67.02235511	91.8052502	80.80183455	72.8163615	57.37470813	EVM%20prediction%20ClaScf_0012.686	Cla97Chr05	5162797	5163680	+	366	protein_coding	-	-
Cla97C04G074670	3.657739961	3.708868597	2.130652772	1.08854304	1.937386889	1.757404287	4.164794594	4.146885782	1.573050656	EVM%20prediction%20ClaScf_0007.540	Cla97Chr04	22320138	22325542	+	2046	protein_coding	PF00069:Protein kinase domain|PF00139:Legume lectin domain	Pkinase
Cla97C05G100740	9.971062931	8.050782072	5.596989468	3.596833106	5.343975159	3.904657782	7.285541842	3.934187046	4.141177295	EVM%20prediction%20ClaScf_0010.192	Cla97Chr05	29497310	29498341	+	1032	protein_coding	PF01501:Glycosyl transferase family 8	Glyco_transf_8
Cla97C02G050020	2.672762843	15.50902658	1.97207133	0.404019784	2.626182078	0.590418583	3.925095304	0.49573639	2.713457123	EVM%20prediction%20ClaScf_0002.2314	Cla97Chr02	37329388	37329912	-	525	protein_coding	PF03018:Dirigent-like protein	-
Cla97C03G068360	4.571469368	5.641510993	4.54095372	6.546616869	10.28385343	9.75830714	7.477424426	4.33769341	3.826849251	EVM%20prediction%20ClaScf_0003.2187	Cla97Chr03	31732389	31733108	-	648	protein_coding	PF00190:Cupin	-
Cla97C08G147910	52.54044772	60.6211625	38.38641682	29.92294606	35.35783686	34.9825709	47.10734964	25.15386379	50.09303842	EVM%20prediction%20ClaScf_0009.395	Cla97Chr08	14747700	14751033	+	1641	protein_coding	PF00925:GTP cyclohydrolase II|PF00926:3,4-dihydroxy-2-butanone 4-phosphate synthase	DHBP_synthase
Cla97C01G003140	70.56142193	44.07508644	33.89102044	27.914934	33.1608865	21.16866628	39.50645941	22.95803585	20.85801644	EVM%20prediction%20ClaScf_0011.1000	Cla97Chr01	2911094	2913393	+	984	protein_coding	PF01694:Rhomboid family	Rhomboid
Cla97C02G027490	110.1277282	65.64667337	60.11357781	49.84781131	49.64618897	43.57070471	61.04721551	49.80314656	40.85074337	EVM%20prediction%20ClaScf_0018.137	Cla97Chr02	1208771	1209904	+	1134	protein_coding	PF05055:Protein of unknown function (DUF677)	-
Cla97C09G172920	35.12935129	17.52828502	12.55372522	10.69501738	10.6654019	11.24784769	13.8647311	12.51891263	9.839939448	EVM%20prediction%20ClaScf_0001.1151	Cla97Chr09	9482658	9483842	-	1185	protein_coding	PF05633:Protein of unknown function (DUF793)	-
Cla97C08G161560	6.40042445	6.173167615	4.326038353	3.562159164	3.449787526	3.628144729	5.47019162	4.26484665	5.450696312	EVM%20prediction%20ClaScf_0023.31	Cla97Chr08	27990904	27993473	+	1965	protein_coding	PF01657:Salt stress response/antifungal|PF00069:Protein kinase domain	Pkinase
Cla97C02G033190	54.303753	25.99909704	27.80175747	17.60371916	20.94692848	20.74899593	22.12601986	19.97109456	16.22331507	EVM%20prediction%20ClaScf_0002.194	Cla97Chr02	6523320	6525536	+	735	protein_coding	PF00168:C2 domain	C2
Cla97C05G102310	33.62889658	37.8123392	28.53551329	23.83904687	25.84491545	22.56717455	35.76556982	23.48557215	26.42389685	EVM%20prediction%20ClaScf_0010.24	Cla97Chr05	30619530	30624486	-	3063	protein_coding	PF12710:haloacid dehalogenase-like hydrolase|PF00690:Cation transporter/ATPase, N-terminus|PF12515:Ca2+-ATPase N terminal autoinhibitory domain|PF00689:Cation transporting ATPase, C-terminus|PF00122:E1-E2 ATPase	E1-E2_ATPase
Cla97C09G164910	8.739765052	5.322703246	9.981916284	3.503324703	4.14037715	2.978688348	5.853715301	9.847736389	4.119529499	EVM%20prediction%20ClaScf_0001.312	Cla97Chr09	2298161	2298493	+	333	protein_coding	PF15697:Domain of unknown function (DUF4666)	-
Cla97C11G224300	430.531361	817.916521	806.7458378	1026.128185	1116.113705	1274.02736	850.7246259	875.0428915	941.7957429	EVM%20prediction%20ClaScf_0004.2282	Cla97Chr11	29999054	30000671	-	1200	protein_coding	PF00106:short chain dehydrogenase	adh_short
Cla97C01G020940	20.48568228	12.30875126	10.37932279	7.715655596	7.902862735	6.068190994	7.366920617	7.71145495	8.933192173	EVM%20prediction%20ClaScf_0015.676	Cla97Chr01	33374366	33375790	+	378	protein_coding	-	-
Cla97C10G201340	20.62511109	22.11230961	20.30073428	14.30705353	15.90513705	16.2886068	17.64732833	17.55490039	20.73223122	EVM%20prediction%20ClaScf_0013.509	Cla97Chr10	31438317	31442273	-	1275	protein_coding	PF11571:Mediator complex subunit 27	-
Cla97C01G003490	9.818966809	6.876954144	10.22174198	5.832320009	6.202184395	4.22495889	7.929431235	7.937803325	5.767469592	EVM%20prediction%20ClaScf_0011.963	Cla97Chr01	3356038	3358792	-	1482	protein_coding	PF00067:Cytochrome P450	p450
Cla97C02G038630	2.236198638	3.047019306	2.819546427	4.043498655	4.756021465	4.119423775	4.610825609	2.664988108	2.844991809	EVM%20prediction%20ClaScf_0002.1113	Cla97Chr02	26179321	26182825	-	1836	protein_coding	PF14389:Leucine-zipper of ternary complex factor MIP1|PF04784:Protein of unknown function, DUF547	-
Cla97C08G160100	2.002069545	1.511427723	1.34114845	0.567443517	0.952851643	0.79607	0.953560961	1.030463282	0.818666839	EVM%20prediction%20ClaScf_0009.1696	Cla97Chr08	26918432	26921406	+	1869	protein_coding	PF04484:Family of unknown function (DUF566)	-
Cla97C04G078860	41.4231102	36.17265676	33.67101738	26.27331035	29.24493435	23.47616748	36.5609746	27.79664756	29.0129344	EVM%20prediction%20ClaScf_0007.105	Cla97Chr04	26277758	26279531	+	882	protein_coding	-	-
Cla97C10G195940	7.093071411	4.652126459	4.076131685	1.87893059	3.392582655	0.894925805	3.289011015	0.751411457	1.523302701	EVM%20prediction%20ClaScf_0013.1079	Cla97Chr10	25543293	25544054	-	762	protein_coding	PF14009:Domain of unknown function (DUF4228)	-
Cla97C04G072950	14.23111431	13.72123091	13.30027975	10.65703369	10.2896668	9.259570131	12.57931888	8.027498186	11.50056964	EVM%20prediction%20ClaScf_0007.705	Cla97Chr04	20321253	20323954	-	1647	protein_coding	PF07714:Protein tyrosine kinase	Pkinase_Tyr
Cla97C05G101820	15.65869622	14.70374615	17.52436564	20.97222106	20.04202545	24.55770539	18.17603664	18.70449718	22.28941943	EVM%20prediction%20ClaScf_0010.74	Cla97Chr05	30326575	30335807	+	3153	protein_coding	PF00225:Kinesin motor domain	Kinesin
Cla97C03G067590	4.033892068	3.270611048	3.736556203	4.343212677	6.456030942	8.029692732	3.951616219	6.816375358	2.587834108	EVM%20prediction%20ClaScf_0003.2108	Cla97Chr03	31017874	31020421	-	2100	protein_coding	PF00183:Hsp90 protein|PF02518:Histidine kinase-, DNA gyrase B-, and HSP90-like ATPase	HATPase_c
Cla97C02G034900	6.586524945	4.038809006	6.716827377	4.234842787	15.7582323	33.25717176	4.834541655	3.614744508	6.412008054	EVM%20prediction%20ClaScf_0002.417	Cla97Chr02	10018925	10019655	+	576	protein_coding	-	-
Cla97C01G025550	34.01774428	38.2226961	29.11488002	25.55082744	24.94502044	20.96486325	32.90391391	26.76136273	31.08637319	EVM%20prediction%20ClaScf_0021.69	Cla97Chr01	36379497	36382951	+	1239	protein_coding	PF16363:GDP-mannose 4,6 dehydratase	-
Cla97C01G022690	10.23910745	6.960539848	6.905731535	5.195462078	4.83319585	4.225359829	5.456699283	7.31725917	4.776082676	EVM%20prediction%20ClaScf_0015.853	Cla97Chr01	34371002	34373347	+	939	protein_coding	PF00561:alpha/beta hydrolase fold	Abhydrolase_1
Cla97C11G221460	5.377888199	3.702769952	3.0938366	2.379443439	2.051704748	1.930214599	2.040070325	1.76367754	1.159597061	EVM%20prediction%20ClaScf_0004.1982	Cla97Chr11	27476621	27477712	+	1092	protein_coding	PF00847:AP2 domain	AP2
Cla97C03G066480	543.6992232	878.6826636	575.4431555	436.7610832	485.6856477	349.1348538	645.215316	444.3497958	582.012277	EVM%20prediction%20ClaScf_0003.1991	Cla97Chr03	29900029	29904543	-	1776	protein_coding	PF03949:Malic enzyme, NAD binding domain|PF00390:Malic enzyme, N-terminal domain	Malic_M
Cla97C07G132900	14.79503838	13.15364387	13.04539884	10.52378122	10.34944707	8.331557031	13.65520482	10.45559625	9.530647809	EVM%20prediction%20ClaScf_0006.41	Cla97Chr07	5145551	5149429	-	2076	protein_coding	PF07714:Protein tyrosine kinase|PF08263:Leucine rich repeat N-terminal domain	Pkinase_Tyr
Cla97C02G031770	34.29338568	27.33882507	29.40808123	19.23903733	24.22965608	21.13323659	25.55269037	24.59009869	24.9650817	EVM%20prediction%20ClaScf_0002.30	Cla97Chr02	4616282	4618364	-	1323	protein_coding	-	-
Cla97C05G101160	79.32544312	59.38747869	49.12184973	38.16868777	46.38217207	39.92149009	62.19831926	42.68037019	45.42295924	EVM%20prediction%20ClaScf_0010.147	Cla97Chr05	29788022	29791207	-	2466	protein_coding	PF05659:Arabidopsis broad-spectrum mildew resistance protein RPW8|PF00931:NB-ARC domain	NB-ARC
Cla97C02G035450	32.08909901	24.58445889	31.353914	21.51947658	22.31079741	19.47192562	28.63190779	29.20519482	23.60700952	EVM%20prediction%20ClaScf_0002.511	Cla97Chr02	11760115	11763989	+	2235	protein_coding	PF03552:Cellulose synthase	-
Cla97C03G065480	2484.938984	2447.555482	2915.43877	3312.941864	3299.38391	3966.113026	3429.517802	2830.274987	3383.696431	EVM%20prediction%20ClaScf_0003.1886	Cla97Chr03	28921813	28922184	-	372	protein_coding	PF06596:Photosystem II reaction centre X protein (PsbX)	-
Cla97C06G125750	885.9873188	907.5458894	1141.630845	1274.938182	1267.343013	1690.510307	1066.670032	1268.691547	1085.614685	EVM%20prediction%20ClaScf_0005.258	Cla97Chr06	27667351	27668841	+	1398	protein_coding	PF07992:Pyridine nucleotide-disulphide oxidoreductase	Pyr_redox_2
Cla97C10G193930	8.557373225	41.1527527	6.34639315	4.046282475	7.844268757	2.738688609	19.68299176	1.463318259	8.26387544	EVM%20prediction%20ClaScf_0008.1342	Cla97Chr10	22830376	22830749	+	249	protein_coding	-	-
Cla97C03G059120	9.770999493	6.84192168	13.16505384	16.47178751	17.00995544	15.70963887	19.37399755	13.3794794	16.29333927	EVM%20prediction%20ClaScf_0003.892	Cla97Chr03	8514469	8520418	+	1101	protein_coding	PF13839:GDSL/SGNH-like Acyl-Esterase family found in Pmr5 and Cas1p|PF14416:PMR5 N terminal Domain	-
Cla97C06G127030	24.60089933	12.70218166	13.43624662	8.770673011	11.89176816	7.643089879	12.17862986	5.757182121	8.860533504	EVM%20prediction%20ClaScf_0005.128	Cla97Chr06	28718126	28720096	-	1971	protein_coding	PF00139:Legume lectin domain|PF00069:Protein kinase domain	Pkinase
Cla97C11G223590	44.66026801	46.66504598	50.69899977	36.63371695	31.9434647	18.71172741	42.18865431	37.82849989	39.38764684	EVM%20prediction%20ClaScf_0004.2209	Cla97Chr11	29371468	29372832	+	1365	protein_coding	PF01453:D-mannose binding lectin	B_lectin
Cla97C07G128350	4.539941994	10.31388467	3.006424532	0.853317647	2.509211324	2.280237287	2.048511995	3.470154728	2.789697297	EVM%20prediction%20ClaScf_0019.345	Cla97Chr07	157821	158255	+	435	protein_coding	-	-
Cla97C02G041740	106.5779448	42.9837101	61.78557502	36.46517144	42.67115073	38.1292631	64.9031507	42.67106273	31.48158915	EVM%20prediction%20ClaScf_0002.1455	Cla97Chr02	29602776	29603918	-	1143	protein_coding	PF13639:Ring finger domain	-
Cla97C10G185110	228.4254046	197.2950802	212.0276083	170.5267798	166.94213	151.0109069	184.3373544	188.6340519	176.8868683	EVM%20prediction%20ClaScf_0008.57	Cla97Chr10	546641	548379	-	468	protein_coding	PF03931:Skp1 family, tetramerisation domain|PF01466:Skp1 family, dimerisation domain	Skp1
Cla97C03G052710	4.462104073	5.235215632	2.43756823	0.765188985	2.279671943	2.057519305	2.812824235	3.004462968	2.931203682	EVM%20prediction%20ClaScf_0003.199	Cla97Chr03	1710433	1713031	+	1386	protein_coding	PF02458:Transferase family	-
Cla97C01G011860	248.6310637	158.6989679	160.4195105	126.3824387	137.9180801	101.9612637	135.7750258	133.0488869	81.18101833	EVM%20prediction%20ClaScf_0014.204	Cla97Chr01	24119863	24121182	+	1320	protein_coding	PF00800:Prephenate dehydratase	-
Cla97C06G121230	176.8388391	95.41347451	73.1428787	59.67087497	70.29957478	60.32968409	71.64206694	53.33325051	55.94861256	EVM%20prediction%20ClaScf_0005.728	Cla97Chr06	23637406	23637852	+	447	protein_coding	-	-
Cla97C11G214070	3.669501987	2.637589555	3.892246045	4.701954382	6.55602207	6.00598214	5.669988557	8.931802193	8.317109954	EVM%20prediction%20ClaScf_0004.828	Cla97Chr11	7644906	7647872	-	1218	protein_coding	-	-
Cla97C07G138620	0.479542225	2.012416944	0.314252853	0.183486494	0.298171624	0.03575199	1.05991889	0.480298232	0.03042772	EVM%20prediction%20ClaScf_0006.1019	Cla97Chr07	26465633	26467366	+	1734	protein_coding	PF00221:Aromatic amino acid lyase	-
Cla97C07G141220	2.275736409	13.46372792	3.26266916	2.464195733	2.258892091	0.664814491	7.21681714	4.233030566	2.074632096	EVM%20prediction%20ClaScf_0006.1290	Cla97Chr07	28878845	28880777	+	1119	protein_coding	PF00657:GDSL-like Lipase/Acylhydrolase	Lipase_GDSL
Cla97C05G099360	8.81985635	8.538728053	7.921339146	6.381955512	5.554446121	5.742509344	9.978964681	7.250019005	5.6364728	EVM%20prediction%20ClaScf_0010.333	Cla97Chr05	28450685	28452163	+	1479	protein_coding	PF13359:DDE superfamily endonuclease	-
Cla97C04G075820	3.757999882	10.06191571	1.874044392	1.262561825	2.583628202	1.421378071	4.714829195	1.193439457	2.233298043	EVM%20prediction%20ClaScf_0007.423	Cla97Chr04	23307529	23308662	+	1134	protein_coding	PF00221:Aromatic amino acid lyase	-
Cla97C10G196210	482.0794902	303.0549186	379.4534452	278.2567897	254.7747115	135.9346535	429.7424077	352.7086954	229.4582882	EVM%20prediction%20ClaScf_0013.1050	Cla97Chr10	25924631	25925014	-	384	protein_coding	-	-
Cla97C02G026650	11.33310655	30.54180803	8.148253403	5.616630174	6.621701306	7.33884781	13.0125981	9.405092253	11.34129275	EVM%20prediction%20ClaScf_0018.48	Cla97Chr02	402559	402879	-	321	protein_coding	-	-
Cla97C08G153890	17.4499115	14.4201064	15.77732825	26.96537153	26.55734614	19.91046609	24.12048111	36.22132307	19.51283035	EVM%20prediction%20ClaScf_0009.1063	Cla97Chr08	22061242	22063345	+	411	protein_coding	-	-
Cla97C02G038190	12.12642401	8.000688317	7.568256199	19.14885434	14.36193324	22.04229377	18.56463995	31.23139255	17.58722209	EVM%20prediction%20ClaScf_0002.1066	Cla97Chr02	25483914	25484093	-	180	protein_coding	-	-
Cla97C05G082440	20.27864183	27.5860837	23.71980531	31.81655799	35.36978068	36.34547337	33.30714815	25.92409708	31.34663702	EVM%20prediction%20ClaScf_0012.1137	Cla97Chr05	1816344	1819089	+	510	protein_coding	PF06487:Sin3 associated polypeptide p18 (SAP18)	-
Cla97C02G042440	66.93449926	56.45721076	60.15069293	49.96070206	43.69314515	32.73188097	57.11397628	70.73029925	40.48998519	EVM%20prediction%20ClaScf_0002.1529	Cla97Chr02	30413863	30417287	+	1608	protein_coding	PF00171:Aldehyde dehydrogenase family	Aldedh
Cla97C10G205670	13.19154151	8.040920101	7.220597787	5.980438608	5.768456107	5.84159729	8.167129591	6.176998036	7.441942916	EVM%20prediction%20ClaScf_0013.69	Cla97Chr10	34660509	34663904	+	3396	protein_coding	PF13855:Leucine rich repeat|PF08263:Leucine rich repeat N-terminal domain	LRRNT_2
Cla97C06G124930	80.12101577	88.36792638	58.37515505	53.55089529	52.72341281	51.25377109	61.12896248	37.09869364	48.94338779	EVM%20prediction%20ClaScf_0005.344	Cla97Chr06	27001285	27002196	+	912	protein_coding	PF00536:SAM domain (Sterile alpha motif)	SAM_1
Cla97C02G046140	10.57481085	10.92213832	7.438898657	6.29739494	6.992343375	6.284255509	8.674487703	6.759291395	7.807867743	EVM%20prediction%20ClaScf_0002.1914	Cla97Chr02	34033308	34036912	-	2703	protein_coding	PF14309:Domain of unknown function (DUF4378)	-
Cla97C05G091890	7.866266303	12.05755225	8.34052724	15.06055891	13.18953053	18.97774018	12.5027167	12.57045845	20.99698964	EVM%20prediction%20ClaScf_0012.168	Cla97Chr05	9898097	9898684	-	588	protein_coding	PF00111:2Fe-2S iron-sulfur cluster binding domain	Fer2
Cla97C01G004270	1.856085307	0.659397389	0.848310036	0.145680211	0.526078141	0.113542035	0.204007032	0.762671369	0.338215809	EVM%20prediction%20ClaScf_0011.884	Cla97Chr01	4166043	4167134	-	1092	protein_coding	PF00413:Matrixin|PF01471:Putative peptidoglycan binding domain	PG_binding_1
Cla97C09G164130	29.00158001	34.56674874	37.83644505	47.32388284	43.25404388	48.2615318	38.79001447	42.62857804	31.18501042	EVM%20prediction%20ClaScf_0001.234	Cla97Chr09	1753218	1754871	-	939	protein_coding	PF03168:Late embryogenesis abundant protein	-
Cla97C04G076560	4.079918358	5.797766947	3.225350305	6.079176188	8.089213488	7.763728473	5.690842902	3.697174196	6.673282401	EVM%20prediction%20ClaScf_0007.346	Cla97Chr04	24112043	24119927	+	1605	protein_coding	PF13641:Glycosyltransferase like family 2	-
Cla97C09G177290	45.25098483	202.9265491	54.71161209	25.60322343	33.19202349	11.64734841	78.14025726	29.07569037	75.99811728	EVM%20prediction%20ClaScf_0001.1938	Cla97Chr09	27493392	27495394	+	990	protein_coding	PF00141:Peroxidase	-
Cla97C01G003410	2.887243812	4.000344159	3.632762976	5.008161905	5.505407742	11.70996857	7.967324647	2.674910936	6.81504856	EVM%20prediction%20ClaScf_0011.972	Cla97Chr01	3240875	3242732	-	720	protein_coding	PF00010:Helix-loop-helix DNA-binding domain	HLH
Cla97C04G076480	79.74111527	81.74792365	60.14772032	47.44574436	54.21419828	56.69183699	70.35021456	54.90606658	65.48926121	EVM%20prediction%20ClaScf_0007.354	Cla97Chr04	24016243	24019874	+	1368	protein_coding	PF01925:Sulfite exporter TauE/SafE	-
Cla97C04G074140	21.89055763	39.6957228	14.6136147	11.08758839	16.53798373	10.61411589	23.62772358	13.64401745	14.54942918	EVM%20prediction%20ClaScf_0007.595	Cla97Chr04	21854032	21855252	+	660	protein_coding	PF00043:Glutathione S-transferase, C-terminal domain|PF02798:Glutathione S-transferase, N-terminal domain	GST_N
Cla97C08G153920	269.1727193	169.2787775	162.4378119	139.5336669	135.34561	118.3725083	146.4487766	146.7271945	103.4205125	EVM%20prediction%20ClaScf_0009.1066	Cla97Chr08	22087640	22088743	+	1104	protein_coding	PF00847:AP2 domain	AP2
novel.144	1.101289769	1.061955835	1.484630681	2.568440604	2.086900491	2.752506412	1.46119265	2.311102039	2.023151683	-	Cla97Chr04	7891863	7892853	+	991	-	-	-
Cla97C08G150670	3.005090498	6.028776126	4.633626244	8.567383811	8.402219446	7.90739174	7.861556715	6.373753582	4.486536248	EVM%20prediction%20ClaScf_0009.722	Cla97Chr08	19101133	19101720	+	588	protein_coding	-	-
Cla97C09G183220	63.86679154	67.93434758	63.78061552	52.7708932	52.46177826	40.87913728	69.40556265	62.43758688	57.32266785	EVM%20prediction%20ClaScf_0020.152	Cla97Chr09	36468742	36477395	+	2892	protein_coding	PF02861:Clp amino terminal domain, pathogenicity island component|PF00004:ATPase family associated with various cellular activities (AAA)|PF10431:C-terminal, D2-small domain, of ClpB protein|PF07724:AAA domain (Cdc48 subfamily)	AAA
Cla97C07G130770	7.16224636	10.19044274	6.954780442	4.895962759	6.045077127	4.040338981	7.221682752	5.86604567	5.695251145	EVM%20prediction%20ClaScf_0019.86	Cla97Chr07	2442136	2445911	+	1473	protein_coding	PF00201:UDP-glucoronosyl and UDP-glucosyl transferase	UDPGT
Cla97C04G074510	1.283219472	1.118977387	1.834728776	0.476117591	0.644755701	0.347889738	0.625072052	0.525781019	0.29608118	EVM%20prediction%20ClaScf_0007.556	Cla97Chr04	22176662	22177552	+	891	protein_coding	-	-
Cla97C05G083260	4.656222908	9.955909823	4.24529897	3.393530113	3.324743588	3.139370931	6.6014496	3.765610306	5.079448116	EVM%20prediction%20ClaScf_0012.1053	Cla97Chr05	2457322	2462497	+	1797	protein_coding	PF00854:POT family	-
Cla97C05G106480	106.4587224	107.1290734	133.3773151	151.2725238	150.0766357	164.2359135	138.5871959	137.3939168	137.9369919	EVM%20prediction%20ClaScf_0016.285	Cla97Chr05	33665257	33665772	-	516	protein_coding	-	-
Cla97C07G132670	17.71033921	14.2253124	12.55241301	10.76780395	10.88133238	9.768277677	10.27274122	10.87114229	10.34285766	EVM%20prediction%20ClaScf_0006.12	Cla97Chr07	4569157	4571574	-	2418	protein_coding	PF13540:Regulator of chromosome condensation (RCC1) repeat|PF00069:Protein kinase domain	Pkinase
Cla97C03G051080	3.428602026	2.884863576	2.554286467	1.288865196	1.396299065	1.183912263	2.127198328	2.530321156	1.465601841	EVM%20prediction%20ClaScf_0003.31	Cla97Chr03	277271	279835	-	576	protein_coding	-	-
Cla97C01G015730	22.59487013	21.28388238	17.24645049	15.46638235	15.5224935	11.8717373	19.66632945	16.40874931	16.69897855	EVM%20prediction%20ClaScf_0015.136	Cla97Chr01	29484529	29490074	+	2376	protein_coding	PF00069:Protein kinase domain	Pkinase
Cla97C02G050250	3.886674362	4.142368212	2.881759091	2.237809901	2.547094997	1.457122786	2.975102557	1.557120711	2.987572983	EVM%20prediction%20ClaScf_0002.2338	Cla97Chr02	37489329	37491913	+	1872	protein_coding	-	-
Cla97C02G033650	19.19257334	8.065471219	5.449144463	4.651543565	6.147915281	3.697884811	5.715954933	3.698454381	3.748855235	EVM%20prediction%20ClaScf_0002.242	Cla97Chr02	7188068	7190166	-	1140	protein_coding	PF00481:Protein phosphatase 2C	PP2C
Cla97C09G171440	106.828021	78.57818883	67.57371606	52.6067427	65.71154375	49.75506602	92.65744405	84.37846466	74.85037973	EVM%20prediction%20ClaScf_0001.987	Cla97Chr09	7878252	7881344	+	1008	protein_coding	PF08240:Alcohol dehydrogenase GroES-like domain|PF13602:Zinc-binding dehydrogenase	ADH_N
Cla97C05G091460	395.3825643	548.385899	581.5473503	685.1997292	674.6487967	837.8734306	604.988855	729.3886145	620.9471732	EVM%20prediction%20ClaScf_0012.212	Cla97Chr05	9397772	9399559	+	714	protein_coding	PF00581:Rhodanese-like domain	Rhodanese
Cla97C01G024870	19.1266486	18.6003992	13.20083944	12.81335978	11.31869831	7.451565391	19.35829557	13.02920548	14.54705173	EVM%20prediction%20ClaScf_0021.137	Cla97Chr01	35872226	35874894	+	1614	protein_coding	PF03763:Remorin, C-terminal region	-
Cla97C11G215190	23.48291633	18.68692236	14.89799766	11.71249273	13.73329643	12.89975147	14.28914712	12.02285931	11.22739834	EVM%20prediction%20ClaScf_0004.1041	Cla97Chr11	11333813	11335297	-	1485	protein_coding	PF08263:Leucine rich repeat N-terminal domain|PF13855:Leucine rich repeat	LRRNT_2
Cla97C02G046120	187.3243785	111.3766149	109.7094419	100.2305747	86.0439378	66.59921619	95.43992997	77.86366227	134.3998762	EVM%20prediction%20ClaScf_0002.1911	Cla97Chr02	34017683	34021745	-	1575	protein_coding	PF07714:Protein tyrosine kinase	Pkinase_Tyr
Cla97C06G118770	15.40231402	11.64977413	12.53754717	10.30810515	8.750801897	8.534540132	13.48864853	11.44553902	11.87053422	EVM%20prediction%20ClaScf_0005.1195	Cla97Chr06	13106682	13110051	+	1569	protein_coding	PF00083:Sugar (and other) transporter	Sugar_tr
Cla97C10G196540	18.9488742	35.10273507	34.98216199	42.55300965	43.64136421	62.86135632	41.34643269	35.25848569	41.77508062	EVM%20prediction%20ClaScf_0013.1012	Cla97Chr10	26329508	26332908	+	1215	protein_coding	PF00657:GDSL-like Lipase/Acylhydrolase	Lipase_GDSL
Cla97C08G151460	20.66658728	17.49138337	11.47188308	33.80121657	23.18066417	34.0785463	19.21603083	24.351963	28.07784579	EVM%20prediction%20ClaScf_0009.804	Cla97Chr08	19768083	19768253	+	171	protein_coding	-	-
Cla97C05G101970	33.64629251	37.92606209	23.99984204	16.71868871	25.64754383	11.48865041	35.38675053	18.47826073	13.07930596	EVM%20prediction%20ClaScf_0010.59	Cla97Chr05	30426409	30427239	+	831	protein_coding	PF00249:Myb-like DNA-binding domain	Myb_DNA-binding
Cla97C10G186130	44.22041838	28.58545522	28.99837112	24.9632838	22.0888213	16.0422944	28.66119852	25.64566104	14.0389229	EVM%20prediction%20ClaScf_0008.166	Cla97Chr10	1481130	1481813	+	684	protein_coding	-	-
Cla97C07G137440	26.11577317	16.56114648	16.70340765	12.92381124	14.28976272	10.33232521	20.10391915	13.07847259	13.07994407	EVM%20prediction%20ClaScf_0006.888	Cla97Chr07	24975707	24978571	-	1194	protein_coding	PF00069:Protein kinase domain	Pkinase
Cla97C06G123840	15.58320633	6.154375629	8.957497748	5.569108323	5.858444609	3.208210566	4.916662636	7.605818581	6.745783815	EVM%20prediction%20ClaScf_0005.457	Cla97Chr06	26129231	26134477	+	657	protein_coding	PF00071:Ras family	Ras
Cla97C05G095410	8.102188061	11.68854286	11.78066546	14.57002871	14.39904418	20.02388606	9.354275946	9.549650607	14.36062579	EVM%20prediction%20ClaScf_0010.854	Cla97Chr05	20933138	20935326	-	1161	protein_coding	PF03009:Glycerophosphoryl diester phosphodiesterase family	-
Cla97C05G108380	12.79751311	6.819713534	5.727329016	2.229388447	4.830440008	3.537192413	4.013976206	2.657325692	3.48575573	EVM%20prediction%20ClaScf_0016.89	Cla97Chr05	35066219	35066651	-	333	protein_coding	PF05627:Cleavage site for pathogenic type III effector avirulence factor Avr	-
Cla97C03G057130	672.5391942	384.6330135	553.2509376	324.7977304	376.2168955	373.5559586	336.8378224	327.7174599	485.2836005	EVM%20prediction%20ClaScf_0003.660	Cla97Chr03	5810053	5814410	-	1791	protein_coding	PF12142:Polyphenol oxidase middle domain|PF00264:Common central domain of tyrosinase|PF12143:Protein of unknown function (DUF_B2219)	-
novel.301	1.916940563	0.908022634	2.724572232	0.912770106	0.565059668	0.660591284	1.278221112	1.493304289	0.216236337	-	Cla97Chr07	25354802	25356021	-	1220	-	-	-
Cla97C04G071010	489.0816032	404.5103254	344.3785912	300.0433541	325.1503	252.4635826	389.0135918	283.1330789	229.9662525	EVM%20prediction%20ClaScf_0007.965	Cla97Chr04	15894283	15894876	-	594	protein_coding	PF13499:EF-hand domain pair	-
Cla97C06G125490	2.350816	2.101904245	1.32341092	1.062483721	1.290568378	0.92219296	1.640045606	1.05874484	1.361488049	EVM%20prediction%20ClaScf_0005.287	Cla97Chr06	27453676	27457145	-	3294	protein_coding	PF00069:Protein kinase domain|PF13855:Leucine rich repeat|PF08263:Leucine rich repeat N-terminal domain	Pkinase
Cla97C06G118400	25.19776417	24.87726512	25.94830697	32.13793736	31.64599142	35.7605801	27.54558591	26.13882782	24.43938654	EVM%20prediction%20ClaScf_0005.1250	Cla97Chr06	12222700	12224030	-	924	protein_coding	-	-
Cla97C05G099870	10.09241435	12.17478918	10.69827765	13.96416011	14.00027978	18.54791285	11.10075142	13.10749865	13.46627248	EVM%20prediction%20ClaScf_0010.280	Cla97Chr05	28846014	28849326	-	2343	protein_coding	-	-
Cla97C01G005910	2.606928878	2.688804886	0	0.171610345	0.092957497	0.300941511	0	0.084227056	0	EVM%20prediction%20ClaScf_0011.716	Cla97Chr01	5687151	5687768	+	618	protein_coding	PF00847:AP2 domain	AP2
Cla97C06G109980	8.143813473	9.212529291	10.03691214	12.53710876	11.2921317	21.51680095	16.80386998	5.473543024	13.16321983	EVM%20prediction%20ClaScf_0005.2203	Cla97Chr06	645156	655000	-	1455	protein_coding	PF00067:Cytochrome P450	p450
Cla97C02G042630	0.502129359	4.013723236	0	0	0	0.149743844	0.672631882	0.502920975	0.382330915	EVM%20prediction%20ClaScf_0002.1548	Cla97Chr02	30836349	30836762	+	414	protein_coding	PF05678:VQ motif	-
Cla97C05G102600	14.49817708	16.36324336	16.72162357	20.17931432	21.40934826	20.97506362	22.26960029	20.51561432	19.21007735	EVM%20prediction%20ClaScf_0016.681	Cla97Chr05	30854758	30857806	-	1398	protein_coding	PF01734:Patatin-like phospholipase	-
Cla97C08G155860	40.12817766	17.74191099	26.32334109	19.47107064	14.13752803	14.28766845	19.2898212	24.94173711	19.44212442	EVM%20prediction%20ClaScf_0009.1263	Cla97Chr08	23805159	23806093	+	768	protein_coding	-	-
Cla97C01G017940	15.97414792	12.293288	8.579892455	7.283522487	8.804803292	4.413304737	10.16857163	8.98055118	5.258491027	EVM%20prediction%20ClaScf_0015.367	Cla97Chr01	31318863	31320056	-	1194	protein_coding	PF13639:Ring finger domain	-
Cla97C02G034180	8.723286887	17.16977079	3.946250136	4.719545826	5.598966867	2.81123163	8.745170496	4.298059663	5.767180442	EVM%20prediction%20ClaScf_0002.308	Cla97Chr02	8222121	8225190	-	2955	protein_coding	PF13855:Leucine rich repeat|PF00069:Protein kinase domain	Pkinase
Cla97C02G045030	72.14712772	43.87707801	40.98611404	30.06976657	38.52377386	30.97266427	43.68150577	32.37450234	35.50549777	EVM%20prediction%20ClaScf_0002.1794	Cla97Chr02	33185926	33187200	+	1275	protein_coding	PF03822:NAF domain|PF00069:Protein kinase domain	Pkinase
Cla97C09G166990	15.94858486	17.58393037	12.10920992	9.819925304	6.687037699	6.888216804	11.78707299	15.4229099	14.79559954	EVM%20prediction%20ClaScf_0001.527	Cla97Chr09	3906656	3907599	-	189	protein_coding	-	-
Cla97C03G067310	0	0	0	0.088379328	0.287238665	1.136555773	0	0.086753868	0.08793611	EVM%20prediction%20ClaScf_0003.2078	Cla97Chr03	30797782	30799597	-	600	protein_coding	-	-
Cla97C01G024880	11.7398674	8.392330403	8.556507835	6.427587472	3.639939003	4.95268481	7.517912047	5.735792938	7.994191859	EVM%20prediction%20ClaScf_0021.136	Cla97Chr01	35874913	35875540	+	363	protein_coding	-	-
Cla97C02G049940	687.1459819	1018.645329	633.5198058	527.1274529	591.2927597	345.35797	777.1042256	584.2873023	634.6788772	EVM%20prediction%20ClaScf_0002.2306	Cla97Chr02	37280732	37282786	+	960	protein_coding	PF00141:Peroxidase	-
Cla97C10G195850	0.944916157	5.706784674	0.715544222	0.696321976	0.75436417	0.250480611	1.237642664	0.210312408	0.21317845	EVM%20prediction%20ClaScf_0013.1089	Cla97Chr10	25426186	25433269	-	990	protein_coding	PF01370:NAD dependent epimerase/dehydratase family	Epimerase
Cla97C02G045730	26.66781762	22.08461587	21.75840521	16.0661545	19.08217166	10.74851344	22.46614047	20.54137124	16.97120731	EVM%20prediction%20ClaScf_0002.1867	Cla97Chr02	33716055	33718685	+	1713	protein_coding	PF00854:POT family	-
Cla97C08G153970	1.537585462	2.239610066	1.021042848	0.522954602	0.849818535	0.427966133	1.647749108	1.026672996	0.72846482	EVM%20prediction%20ClaScf_0009.1071	Cla97Chr08	22141411	22142424	+	1014	protein_coding	PF12937:F-box-like	-
Cla97C02G048400	102.703387	64.6209441	79.2980261	60.70397254	55.4780964	55.08605382	58.71730408	65.18933524	48.23923773	EVM%20prediction%20ClaScf_0002.2149	Cla97Chr02	35931938	35932987	+	1050	protein_coding	-	-
Cla97C02G044270	2975.240108	4154.410226	5106.065244	5322.941809	5961.416985	7202.478845	5766.052482	5298.136421	5063.610611	EVM%20prediction%20ClaScf_0002.1717	Cla97Chr02	32446218	32447021	-	804	protein_coding	PF00504:Chlorophyll A-B binding protein	-
Cla97C08G155130	57.26976016	43.35329161	42.84207813	36.91794703	35.67253741	30.60460884	40.69337745	40.19229843	40.77712464	EVM%20prediction%20ClaScf_0009.1189	Cla97Chr08	23169041	23170785	+	1422	protein_coding	PF12174:RCD1-SRO-TAF4 (RST) plant domain|PF00644:Poly(ADP-ribose) polymerase catalytic domain	-
Cla97C02G042490	873.5420792	838.0055054	963.3599428	1163.968937	1078.216779	1114.348984	1027.428134	911.563033	1118.23233	EVM%20prediction%20ClaScf_0002.1534	Cla97Chr02	30452611	30453623	-	402	protein_coding	PF07123:Photosystem II reaction centre W protein (PsbW)	-
Cla97C10G193130	2.710112289	3.794569023	2.562992283	4.717178842	4.34676098	7.289677293	4.384899621	2.554715137	3.614551779	EVM%20prediction%20ClaScf_0008.1226	Cla97Chr10	21383550	21384527	+	978	protein_coding	PF12146:Serine aminopeptidase, S33	-
Cla97C05G081520	1.471928218	1.086066287	0.593588722	0.231057066	0.12515846	0	0	0.793826245	0	EVM%20prediction%20ClaScf_0012.1230	Cla97Chr05	1202985	1203601	-	459	protein_coding	PF03168:Late embryogenesis abundant protein	-
Cla97C01G016100	12.55094114	11.99962737	14.76328333	18.32155927	18.07082417	16.26122415	15.76722845	15.31727353	20.74596213	EVM%20prediction%20ClaScf_0015.173	Cla97Chr01	29850701	29853626	-	1971	protein_coding	PF07714:Protein tyrosine kinase	Pkinase_Tyr
Cla97C09G166830	61.67280866	88.62983461	61.27349751	51.42664024	53.30639916	39.41944404	64.20414298	73.47619668	40.5708931	EVM%20prediction%20ClaScf_0001.511	Cla97Chr09	3761774	3765377	-	1623	protein_coding	PF12697:Alpha/beta hydrolase family	-
Cla97C09G180900	0.357922787	0.152587826	0.112585629	0.693887284	0.672597424	0.683128939	0.306853553	0	0.617733007	EVM%20prediction%20ClaScf_0001.2415	Cla97Chr09	34447542	34452738	-	1452	protein_coding	PF00067:Cytochrome P450	p450
Cla97C10G197880	3.984949925	12.50537668	4.99069674	3.331872419	1.957750218	3.96127484	4.329772258	2.328218827	3.315163269	EVM%20prediction%20ClaScf_0013.876	Cla97Chr10	27628850	27630198	+	939	protein_coding	PF00249:Myb-like DNA-binding domain	Myb_DNA-binding
Cla97C07G132140	9.81820239	12.67767841	3.711951269	3.660397225	4.956888856	3.885179506	6.474860801	6.618823731	4.312942747	EVM%20prediction%20ClaScf_0022.55	Cla97Chr07	3866365	3867830	-	1101	protein_coding	-	-
Cla97C10G203860	88.06093626	111.7255883	113.523843	139.0274809	143.3738293	135.1150219	136.8547176	129.0185732	120.8557826	EVM%20prediction%20ClaScf_0013.251	Cla97Chr10	33426588	33432758	+	468	protein_coding	-	-
Cla97C01G016770	9.626042422	6.475737115	3.310646062	3.291368067	3.735517611	3.379637407	4.700603417	3.624003952	2.287205237	EVM%20prediction%20ClaScf_0015.246	Cla97Chr01	30443156	30447250	+	3045	protein_coding	PF00122:E1-E2 ATPase|PF12515:Ca2+-ATPase N terminal autoinhibitory domain|PF12710:haloacid dehalogenase-like hydrolase|PF00689:Cation transporting ATPase, C-terminus|PF00690:Cation transporter/ATPase, N-terminus	E1-E2_ATPase
Cla97C10G205840	26.23267235	31.12355675	31.91641757	22.97862521	15.31939545	16.53172033	23.8688228	16.60716905	27.13457123	EVM%20prediction%20ClaScf_0013.52	Cla97Chr10	34737955	34739150	+	210	protein_coding	-	-
Cla97C04G073760	2989.079307	4171.769163	4959.8567	5298.402072	5800.558768	6775.206997	5660.216909	4700.433021	5050.097543	EVM%20prediction%20ClaScf_0007.633	Cla97Chr04	21498966	21501259	-	864	protein_coding	PF00504:Chlorophyll A-B binding protein	-
Cla97C01G025040	2487.437684	3082.63749	3705.00227	4217.515492	4026.749872	4661.692741	4089.180808	3380.751886	3706.607746	EVM%20prediction%20ClaScf_0021.120	Cla97Chr01	35992153	35993807	+	393	protein_coding	PF01241:Photosystem I psaG / psaK	-
Cla97C09G180150	11.0289127	15.42416501	15.73821227	18.06012349	19.86288075	26.95389184	23.98413112	15.51870437	16.27637324	EVM%20prediction%20ClaScf_0001.2333	Cla97Chr09	33769566	33770531	-	966	protein_coding	PF00141:Peroxidase	-
Cla97C04G075850	3.067185352	12.05595113	1.672305902	0.500732735	1.871526711	0.497590732	4.680603274	0.933894332	0.572954827	EVM%20prediction%20ClaScf_0007.420	Cla97Chr04	23320489	23322606	-	2118	protein_coding	PF00221:Aromatic amino acid lyase	-
Cla97C05G100460	28.60522142	36.44696267	19.45537282	18.95267751	18.6305289	17.8425029	26.98787388	17.07660792	27.05573782	EVM%20prediction%20ClaScf_0010.220	Cla97Chr05	29295912	29300018	+	2658	protein_coding	PF07714:Protein tyrosine kinase|PF13855:Leucine rich repeat	Pkinase_Tyr
Cla97C10G190440	2053.316964	2688.148294	3884.063096	3955.818988	4213.04891	5330.551058	4186.082953	3421.4166	3891.057615	EVM%20prediction%20ClaScf_0008.673	Cla97Chr10	8395573	8397268	+	801	protein_coding	PF00504:Chlorophyll A-B binding protein	-
Cla97C07G139940	2931.846751	3706.12256	4324.992224	4851.354629	4747.691953	5721.542898	4894.023188	4109.14184	4537.745882	EVM%20prediction%20ClaScf_0006.1154	Cla97Chr07	27703737	27704866	-	435	protein_coding	PF03244:Photosystem I reaction centre subunit VI	-
Cla97C05G088050	5.774487623	4.223591118	5.461016238	2.31057066	3.00380303	2.566198417	3.518787965	3.969131225	2.528881608	EVM%20prediction%20ClaScf_0012.569	Cla97Chr05	6119089	6119671	-	459	protein_coding	-	-
Cla97C09G177900	80.95924785	57.99506389	75.51166588	51.0319344	56.67558601	37.82964229	71.33912047	68.56354099	44.53538497	EVM%20prediction%20ClaScf_0001.2045	Cla97Chr09	29699712	29705023	-	744	protein_coding	PF00857:Isochorismatase family	Isochorismatase
Cla97C05G107000	18.05839766	17.3441495	15.52180544	12.10528974	11.37349056	11.64734841	15.52678978	13.88061891	14.6027238	EVM%20prediction%20ClaScf_0016.232	Cla97Chr05	34055723	34056217	+	495	protein_coding	-	-
Cla97C03G059970	3.090131215	2.195615089	1.178193397	0.764361753	0.414037715	0.893606504	1.103843457	0.656515759	0.380264261	EVM%20prediction%20ClaScf_0003.1007	Cla97Chr03	10250347	10250901	+	555	protein_coding	PF14009:Domain of unknown function (DUF4228)	-
Cla97C09G174670	293.7933884	152.2999109	177.0355532	124.610853	152.6740656	110.3361425	151.1212094	180.4166417	151.1227817	EVM%20prediction%20ClaScf_0001.1359	Cla97Chr09	11736976	11737948	-	663	protein_coding	PF04640:PLATZ transcription factor	-
Cla97C09G177440	30.22959991	30.60992089	29.60273278	24.0757479	24.55343214	24.95884728	30.62660203	27.74234406	29.60462521	EVM%20prediction%20ClaScf_0001.1968	Cla97Chr09	28131660	28149066	+	3306	protein_coding	PF03859:CG-1 domain|PF01833:IPT/TIG domain	CG-1
Cla97C10G202390	10.60265453	3.457976942	4.677637945	3.78346286	1.857284566	2.488051555	3.228633035	3.829936656	7.940719004	EVM%20prediction%20ClaScf_0013.402	Cla97Chr10	32315948	32316844	-	897	protein_coding	PF05910:Plant protein of unknown function (DUF868)	-
Cla97C02G033110	6.857204053	13.34730214	2.913778637	1.546638235	4.428262749	3.228851627	5.917478985	3.000237942	11.02865385	EVM%20prediction%20ClaScf_0002.185	Cla97Chr02	6387943	6389382	-	1440	protein_coding	PF00201:UDP-glucoronosyl and UDP-glucosyl transferase	UDPGT
Cla97C11G222790	25.68906673	11.44082649	13.50642645	10.4242284	10.63846907	7.594700579	11.78140612	15.83072723	11.61207612	EVM%20prediction%20ClaScf_0004.2128	Cla97Chr11	28835223	28836626	-	1404	protein_coding	PF00201:UDP-glucoronosyl and UDP-glucosyl transferase	UDPGT
Cla97C07G138060	26.10145916	26.39359749	32.30477143	37.63535802	35.11765779	39.0409335	34.07670488	32.54725659	35.17444418	EVM%20prediction%20ClaScf_0006.960	Cla97Chr07	25696903	25708375	+	1788	protein_coding	PF13855:Leucine rich repeat|PF00069:Protein kinase domain|PF08263:Leucine rich repeat N-terminal domain	Pkinase
Cla97C06G110180	206.3382615	59.62479729	75.12294928	48.53973768	60.00665202	60.38312103	33.2013494	71.68304031	48.96219958	EVM%20prediction%20ClaScf_0005.2183	Cla97Chr06	807945	809366	-	1347	protein_coding	PF03318:Clostridium epsilon toxin ETX/Bacillus mosquitocidal toxin MTX2|PF07468:Agglutinin domain	-
Cla97C09G166790	5.343275885	2.158027818	2.358936997	1.262561825	1.927359006	0.939302292	1.205496101	0.90133889	1.199128779	EVM%20prediction%20ClaScf_0001.507	Cla97Chr09	3750087	3751010	+	924	protein_coding	-	-
Cla97C09G170230	3214.561711	3253.495179	4271.76337	4547.021039	4703.274828	5220.425894	4782.197829	3841.63604	4373.904176	EVM%20prediction%20ClaScf_0001.860	Cla97Chr09	6545783	6546599	-	417	protein_coding	PF07123:Photosystem II reaction centre W protein (PsbW)	-
Cla97C07G143450	60.76675836	69.13308996	60.20096848	48.96733737	53.34668581	45.57643969	63.13260115	60.65279075	54.15892398	EVM%20prediction%20ClaScf_0006.1524	Cla97Chr07	30866645	30869396	-	1737	protein_coding	PF00205:Thiamine pyrophosphate enzyme, central domain|PF02776:Thiamine pyrophosphate enzyme, N-terminal TPP binding domain|PF02775:Thiamine pyrophosphate enzyme, C-terminal TPP binding domain	TPP_enzyme_N
Cla97C11G207210	1.70479406	1.615064777	1.299994703	0.843381259	1.123067013	0.780573276	1.568582899	1.017590104	1.188798312	EVM%20prediction%20ClaScf_0004.91	Cla97Chr11	1074469	1077486	-	3018	protein_coding	PF00069:Protein kinase domain|PF13855:Leucine rich repeat	Pkinase
Cla97C07G141780	18.04527382	30.00258119	28.00254794	39.77069748	32.71329238	61.99395124	34.80869991	51.57035498	39.81551668	EVM%20prediction%20ClaScf_0006.1350	Cla97Chr07	29358078	29358881	-	216	protein_coding	-	-
Cla97C09G164670	9.094818007	9.986873179	13.70542395	14.78345119	15.9722106	17.04833659	14.26101887	15.85229773	14.6293711	EVM%20prediction%20ClaScf_0001.288	Cla97Chr09	2172195	2175312	-	1320	protein_coding	PF03000:NPH3 family	-
Cla97C09G161920	21.28730607	18.77606124	18.20229754	14.45526293	15.01106016	14.9293343	16.32272369	18.0492158	17.21461145	EVM%20prediction%20ClaScf_0001.6	Cla97Chr09	44669	49105	-	1416	protein_coding	PF05172:Nup53/35/40-type RNA recognition motif	-
Cla97C03G059090	9.812117641	9.087320264	6.811430579	3.728502889	6.65735447	4.601113569	6.744185608	7.455410548	6.595208284	EVM%20prediction%20ClaScf_0003.889	Cla97Chr03	8487327	8489431	+	768	protein_coding	PF00010:Helix-loop-helix DNA-binding domain	HLH
Cla97C01G023300	7.10962927	12.80679322	5.03967118	2.452143197	5.423774402	3.344567697	4.936262647	5.31555493	6.201274841	EVM%20prediction%20ClaScf_0015.917	Cla97Chr01	34808235	34808753	+	519	protein_coding	PF00847:AP2 domain	AP2
Cla97C11G218690	13.89859435	9.337673368	10.81477713	16.33493782	15.0992892	17.86185875	10.02917331	16.3137159	15.6465631	EVM%20prediction%20ClaScf_0004.1696	Cla97Chr11	24946341	24951476	+	1305	protein_coding	PF16499:Alpha galactosidase A	-
Cla97C06G123230	9.996693627	12.57345559	7.551980379	6.14537261	7.275340135	4.444010842	7.718631665	4.912943073	6.051517278	EVM%20prediction%20ClaScf_0005.519	Cla97Chr06	25542133	25543542	-	837	protein_coding	PF10533:Plant zinc cluster domain|PF03106:WRKY DNA -binding domain	WRKY
Cla97C07G135580	3.415894087	3.467253875	2.728836038	4.896131771	5.57395844	6.1120797	4.880844307	4.235869621	5.61470001	EVM%20prediction%20ClaScf_0006.650	Cla97Chr07	21223152	21223790	+	639	protein_coding	PF08284:Retroviral aspartyl protease	-
Cla97C02G049960	17.22156015	16.07378105	13.99682205	11.17738557	11.43322528	11.91256318	14.68790632	10.66562262	15.05259302	EVM%20prediction%20ClaScf_0002.2308	Cla97Chr02	37301318	37303538	+	1020	protein_coding	PF03145:Seven in absentia protein family	-
Cla97C02G031160	5.33702644	6.564667337	5.210629723	7.106055038	7.814439096	8.871188309	5.963187379	7.045465659	6.075585813	EVM%20prediction%20ClaScf_0018.517	Cla97Chr02	4085777	4095261	+	2970	protein_coding	PF04833:COBRA-like protein|PF12899:Alkaline and neutral invertase	-
Cla97C08G154290	1.414160234	4.05058396	0.3706901	0.270548962	0.586201357	0.31629567	0.568305305	0.354097421	0.089730725	EVM%20prediction%20ClaScf_0009.1104	Cla97Chr08	22375819	22376406	-	588	protein_coding	-	-
Cla97C05G088970	14.47088579	14.78950301	11.870349	10.82381475	10.1165819	7.266300746	9.489301383	11.19020736	9.834364325	EVM%20prediction%20ClaScf_0012.472	Cla97Chr05	7120900	7128701	-	1749	protein_coding	PF01073:3-beta hydroxysteroid dehydrogenase/isomerase family|PF02453:Reticulon	-
Cla97C09G179300	13.8587703	21.66340221	19.37473587	28.75274129	28.85152811	28.93051058	23.76273914	24.52242674	42.67832561	EVM%20prediction%20ClaScf_0001.2238	Cla97Chr09	32822885	32823848	-	225	protein_coding	-	-
Cla97C04G068530	286.9957927	423.2902127	643.0620881	623.2180447	720.8312793	901.654132	632.3790226	632.1176643	653.6266292	EVM%20prediction%20ClaScf_0007.1506	Cla97Chr04	288734	293633	-	4149	protein_coding	PF02514:CobN/Magnesium Chelatase|PF11965:Domain of unknown function (DUF3479)	-
Cla97C10G202930	15.16672653	27.21272115	9.37369563	8.837932774	10.88200029	8.133075263	16.21610116	11.70654607	6.180248727	EVM%20prediction%20ClaScf_0013.346	Cla97Chr10	32718851	32720344	+	1494	protein_coding	PF00201:UDP-glucoronosyl and UDP-glucosyl transferase	UDPGT
Cla97C08G149350	34.35079817	24.144089	24.99465124	19.94200216	16.694213	18.36857815	18.56463995	23.43095927	16.8356314	EVM%20prediction%20ClaScf_0009.582	Cla97Chr08	17715627	17716940	+	351	protein_coding	-	-
Cla97C02G033600	2.706791073	7.019834701	3.878731302	6.904634979	8.776736979	11.83912263	6.961739983	5.602853987	5.954007479	EVM%20prediction%20ClaScf_0002.237	Cla97Chr02	7129896	7132677	+	576	protein_coding	-	-
Cla97C02G043710	97.96062291	131.3664124	174.2233312	170.4147147	196.4764931	265.4699885	178.6783018	153.0195626	196.6395982	EVM%20prediction%20ClaScf_0002.1659	Cla97Chr02	31877538	31880987	+	1095	protein_coding	PF08241:Methyltransferase domain	Methyltransf_11
Cla97C02G031780	48.27850308	36.32090535	41.98521144	27.52798733	29.19474953	28.11747515	35.60758811	31.57271924	33.15623837	EVM%20prediction%20ClaScf_0002.31	Cla97Chr02	4618368	4618884	-	183	protein_coding	-	-
Cla97C03G058800	3.35047194	4.260721589	4.271490532	6.021448703	6.270851436	5.359184063	5.34498425	6.864042319	4.599735008	EVM%20prediction%20ClaScf_0003.855	Cla97Chr03	8133289	8134653	+	1365	protein_coding	-	-
Cla97C10G205320	548.8802446	576.1867462	1091.290995	983.8835501	1165.080339	1582.285245	1272.223856	893.4305485	1156.890736	EVM%20prediction%20ClaScf_0013.104	Cla97Chr10	34418963	34420646	-	969	protein_coding	PF00504:Chlorophyll A-B binding protein	-
Cla97C11G213980	1.316988405	2.159430045	1.805759374	2.997661409	4.031419857	4.22960681	2.171302919	1.6234642	3.291176064	EVM%20prediction%20ClaScf_0004.816	Cla97Chr11	7589371	7590093	+	513	protein_coding	PF02298:Plastocyanin-like domain	Cu_bind_like
Cla97C03G064450	52.25036377	44.12500829	43.96010146	39.2439924	34.15915704	33.52265511	46.88040392	41.15112778	43.23969552	EVM%20prediction%20ClaScf_0003.1778	Cla97Chr03	27924565	27933403	-	1485	protein_coding	PF16712:Coiled-coil regions of plant-specific actin-binding protein|PF16709:Fused Ig-PH domain of plant-specific actin-binding protein|PF16711:Actin-binding domain of plant-specific actin-binding protein	-
Cla97C04G077860	0.589233431	4.019184084	0.247126733	0.120243983	0.564490195	0.234293089	0.631450339	0.747539	2.512460299	EVM%20prediction%20ClaScf_0007.205	Cla97Chr04	25369567	25372154	-	1323	protein_coding	PF07887:Calmodulin binding protein-like	-
Cla97C02G031020	0.3478607	0.444894624	0.620049905	1.064811178	1.038212041	1.078877331	0.708289476	0.034840911	0.847576968	EVM%20prediction%20ClaScf_0018.502	Cla97Chr02	3997778	4001216	+	1494	protein_coding	PF01490:Transmembrane amino acid transporter protein	Aa_trans
Cla97C01G016570	24.8531139	122.9565684	34.11926321	16.60134485	21.36101114	15.76543238	54.90393518	24.470392	30.09606698	EVM%20prediction%20ClaScf_0015.226	Cla97Chr01	30277513	30278818	+	987	protein_coding	PF00141:Peroxidase	-
Cla97C06G112600	4.484376532	6.246922631	6.10663164	6.986808294	8.206818994	9.100436809	7.736928359	7.734233147	7.310692749	EVM%20prediction%20ClaScf_0005.1926	Cla97Chr06	3634925	3638230	+	2793	protein_coding	PF13855:Leucine rich repeat|PF07714:Protein tyrosine kinase	Pkinase_Tyr
Cla97C08G159420	119.6893798	29.37315641	95.5664351	38.76638694	43.08579972	36.16313822	28.6908072	73.14928432	24.78199476	EVM%20prediction%20ClaScf_0009.1625	Cla97Chr08	26458642	26458905	-	264	protein_coding	-	-
Cla97C10G191650	1.596711642	3.110734956	2.970296784	3.678822364	4.516868333	4.423750733	3.330227782	2.252677251	2.719134436	EVM%20prediction%20ClaScf_0008.903	Cla97Chr10	13765604	13768803	+	3027	protein_coding	PF07714:Protein tyrosine kinase|PF08263:Leucine rich repeat N-terminal domain	Pkinase_Tyr
Cla97C02G044900	142.4972782	96.55425111	87.28525827	74.48623497	82.40881018	47.19902643	110.0875926	101.8092087	61.31576262	EVM%20prediction%20ClaScf_0002.1780	Cla97Chr02	33040866	33041636	-	771	protein_coding	PF00847:AP2 domain	AP2
novel.235	9.923590348	6.10113215	9.89146415	6.062169244	6.34560931	4.67372906	5.730287444	8.628478347	6.341507239	-	Cla97Chr06	23765713	23772275	+	6473	-	PF08212:Lipocalin-like domain	Lipocalin_2
Cla97C09G174320	11.91298306	6.771576623	11.9183771	5.723131252	7.078087441	5.980314303	8.936560207	8.203087823	5.896002821	EVM%20prediction%20ClaScf_0001.1313	Cla97Chr09	11058905	11063009	+	1047	protein_coding	PF06955:Xyloglucan endo-transglycosylase (XET) C-terminus|PF00722:Glycosyl hydrolases family 16	-
Cla97C08G149510	30.53260331	68.08278039	31.10553298	20.76914202	29.92069425	16.01510407	69.38534183	16.70011963	33.85540252	EVM%20prediction%20ClaScf_0009.598	Cla97Chr08	17881497	17881736	-	240	protein_coding	-	-
Cla97C05G085400	28.28320469	13.37634703	12.60346338	11.00232447	7.229816732	9.067142528	17.42802934	6.904899713	6.640073646	EVM%20prediction%20ClaScf_0012.837	Cla97Chr05	4025390	4025683	+	294	protein_coding	-	-
Cla97C08G161210	412.7763049	508.78193	646.2023204	647.3894598	739.557022	883.8973376	693.9334383	670.5262029	654.9724089	EVM%20prediction%20ClaScf_0023.67	Cla97Chr08	27810857	27811465	-	609	protein_coding	PF06298:Photosystem II protein Y (PsbY)	-
Cla97C01G021390	4.969390791	4.970841854	1.804738017	1.614622334	2.301591865	1.95386919	4.343649733	2.085429524	2.113848809	EVM%20prediction%20ClaScf_0015.722	Cla97Chr01	33643389	33645759	+	1872	protein_coding	PF03106:WRKY DNA -binding domain	WRKY
Cla97C05G088600	43.51991892	40.7539752	59.36466326	76.52356426	53.47776767	111.3875059	57.95790034	74.26977496	103.3785494	EVM%20prediction%20ClaScf_0012.514	Cla97Chr05	6700416	6700803	-	246	protein_coding	-	-
Cla97C02G033660	55.8348534	34.29880879	23.82254182	24.74621177	22.4635366	20.34673271	21.34933595	18.01811109	18.804799	EVM%20prediction%20ClaScf_0002.243	Cla97Chr02	7198205	7200210	-	780	protein_coding	PF13639:Ring finger domain	-
Cla97C03G065120	24.94874781	54.28474913	14.36028099	19.1110854	14.81202231	10.24401473	14.91518082	14.82972106	13.90442772	EVM%20prediction%20ClaScf_0003.1849	Cla97Chr03	28653213	28654300	-	702	protein_coding	PF09425:Divergent CCT motif|PF06200:tify domain	Zim
Cla97C06G124190	20.93424033	12.17655703	18.58286868	17.91491862	29.12756972	44.07472375	15.25638271	16.06706485	17.22344502	EVM%20prediction%20ClaScf_0005.419	Cla97Chr06	26412249	26422048	+	3771	protein_coding	PF01814:Hemerythrin HHE cation binding domain|PF05495:CHY zinc finger|PF14599:Zinc-ribbon	zf-CHY
Cla97C03G056880	66.18581844	35.46006428	45.30269123	32.02450934	36.27092159	19.75297466	45.15575659	28.98599831	28.39819096	EVM%20prediction%20ClaScf_0003.632	Cla97Chr03	5516681	5518084	-	1020	protein_coding	PF05553:Cotton fibre expressed protein|PF14364:Domain of unknown function (DUF4408)	-
Cla97C04G077820	8.889127726	11.28057394	5.288748007	5.484158762	5.392865942	2.761862585	9.437394535	7.163923245	2.43450807	EVM%20prediction%20ClaScf_0007.212	Cla97Chr04	25321654	25324538	+	1257	protein_coding	PF00069:Protein kinase domain	Pkinase
Cla97C11G213630	8.226082221	13.24647417	12.11816643	16.02855855	14.07866039	21.85684178	13.37423026	11.37040343	14.69937941	EVM%20prediction%20ClaScf_0004.774	Cla97Chr11	7042736	7046208	+	2028	protein_coding	PF03141:Putative S-adenosyl-L-methionine-dependent methyltransferase	-
Cla97C04G073640	76.74023975	90.13624529	16.14111834	15.31383452	8.273838302	24.39257176	37.29466645	28.67321612	26.51792729	EVM%20prediction%20ClaScf_0007.645	Cla97Chr04	21377156	21382660	+	1347	protein_coding	PF01699:Sodium/calcium exchanger protein	Na_Ca_ex
Cla97C09G168040	40.99314481	14.44145568	23.73884717	16.10078842	13.08215701	11.45762795	13.60181541	17.86614315	9.403069236	EVM%20prediction%20ClaScf_0001.632	Cla97Chr09	4638468	4638770	+	303	protein_coding	-	-
Cla97C02G043440	21.46184567	13.02676175	15.03560232	11.6611613	11.75550832	10.16011979	16.78552862	16.33864518	12.23777537	EVM%20prediction%20ClaScf_0002.1632	Cla97Chr02	31614310	31617457	+	2160	protein_coding	PF00069:Protein kinase domain	Pkinase
Cla97C03G054880	52.75901363	36.44996674	41.72991764	29.50447967	35.39268525	29.2252719	41.55211522	36.51824437	32.15872932	EVM%20prediction%20ClaScf_0003.422	Cla97Chr03	3907252	3909228	-	1977	protein_coding	PF03081:Exo70 exocyst complex subunit	Exo70
Cla97C04G071880	15.93590395	13.84734516	22.66068167	25.0122078	27.51541902	24.27594854	23.52121858	19.0774283	19.03859479	EVM%20prediction%20ClaScf_0007.830	Cla97Chr04	18513718	18516293	-	1236	protein_coding	PF02812:Glu/Leu/Phe/Val dehydrogenase, dimerisation domain|PF00208:Glutamate/Leucine/Phenylalanine/Valine dehydrogenase	-
Cla97C09G170630	19.66142615	19.03353243	16.80522059	13.07726638	15.44394339	13.70923149	19.65135059	14.92448659	14.01258345	EVM%20prediction%20ClaScf_0001.902	Cla97Chr09	6987141	6989106	-	1845	protein_coding	PF08263:Leucine rich repeat N-terminal domain|PF07714:Protein tyrosine kinase	Pkinase_Tyr
Cla97C05G083070	29.13138375	43.88097421	13.03233354	13.39561111	18.89163117	11.02732466	22.06111923	26.9209313	24.84293703	EVM%20prediction%20ClaScf_0012.1072	Cla97Chr05	2292734	2294912	-	669	protein_coding	PF00043:Glutathione S-transferase, C-terminal domain|PF02798:Glutathione S-transferase, N-terminal domain	GST_N
Cla97C08G146000	3572.224801	4825.7435	6145.848594	6389.825395	6783.678182	8206.449295	6854.936703	5547.380884	5971.076378	EVM%20prediction%20ClaScf_0017.44	Cla97Chr08	3774255	3776817	-	984	protein_coding	PF00504:Chlorophyll A-B binding protein	-
Cla97C03G053980	1.399875787	2.797443468	5.504186327	8.03448434	7.737068411	7.30568449	2.062737773	4.030987815	3.197676744	EVM%20prediction%20ClaScf_0003.328	Cla97Chr03	3227113	3231418	-	297	protein_coding	-	-
Cla97C08G158760	17.85813765	24.61750251	23.20931901	28.15045254	34.04310101	31.5072139	25.21123944	18.10049843	24.10100805	EVM%20prediction%20ClaScf_0009.1558	Cla97Chr08	26038907	26040519	-	486	protein_coding	PF06708:Protein of unknown function (DUF1195)	-
Cla97C06G117670	107.1418519	119.9300503	135.7152864	148.784677	162.9767207	154.8051855	154.2075854	119.2299902	129.2660824	EVM%20prediction%20ClaScf_0005.1370	Cla97Chr06	9862746	9864125	+	1380	protein_coding	PF01370:NAD dependent epimerase/dehydratase family	Epimerase
Cla97C09G181640	8.090425745	8.878014205	7.690636512	6.675459861	6.254061708	4.770456532	6.833367472	6.718810217	6.099398299	EVM%20prediction%20ClaScf_0001.2494	Cla97Chr09	35085995	35091003	+	2820	protein_coding	PF14309:Domain of unknown function (DUF4378)	-
Cla97C07G131240	33.68093339	34.18080739	34.94339851	28.02511768	27.72725153	27.38642332	32.53988007	29.79946997	28.6037534	EVM%20prediction%20ClaScf_0019.36	Cla97Chr07	2820356	2823590	-	1614	protein_coding	PF07223:Protein of unknown function (DUF1421)	-
Cla97C01G016830	0	0.403565615	0.099255819	1.062483721	0.732484755	1.242137457	1.21735344	0.189625941	0.192210077	EVM%20prediction%20ClaScf_0015.252	Cla97Chr01	30485034	30487358	-	549	protein_coding	PF14009:Domain of unknown function (DUF4228)	-
Cla97C01G016860	1.793398139	3.782094274	2.320487363	3.971229704	4.13353732	6.372359158	3.680214969	2.216618659	3.602668842	EVM%20prediction%20ClaScf_0015.255	Cla97Chr01	30506096	30507457	+	1362	protein_coding	PF05637:galactosyl transferase GMA12/MNN10 family	-
Cla97C07G142920	19.86653192	20.23607616	16.60004274	13.30567362	15.76747932	14.00452026	16.84341506	12.52473064	16.09250233	EVM%20prediction%20ClaScf_0006.1469	Cla97Chr07	30373974	30376691	-	2718	protein_coding	PF12819:Carbohydrate-binding protein of the ER|PF07714:Protein tyrosine kinase	Pkinase_Tyr
Cla97C10G197460	6.349323495	6.203109372	5.979264852	4.498947679	5.090579655	4.160981644	6.132211387	5.260189293	4.874286665	EVM%20prediction%20ClaScf_0013.918	Cla97Chr10	27273456	27276107	+	2652	protein_coding	PF01545:Cation efflux family	-
Cla97C08G154830	48.90040785	43.70385731	42.99535927	27.29690629	35.38974266	32.69723167	42.53417508	40.63155852	38.73641321	EVM%20prediction%20ClaScf_0009.1159	Cla97Chr08	22910622	22913349	+	237	protein_coding	-	-
Cla97C08G160870	3.393255614	13.323906	0.187255823	1.457803344	0.39482978	0.852150533	3.253596693	0.35774791	1.994427247	EVM%20prediction%20ClaScf_0023.103	Cla97Chr08	27568375	27568665	-	291	protein_coding	-	-
Cla97C06G125580	49.4526619	45.85744096	26.83201287	28.91020092	28.3707893	20.84395324	34.55197631	21.867244	16.67161834	EVM%20prediction%20ClaScf_0005.278	Cla97Chr06	27551468	27552850	-	1383	protein_coding	PF05637:galactosyl transferase GMA12/MNN10 family	-
Cla97C11G222850	27.31368072	31.18720411	38.77918759	39.14716235	45.30813022	51.59823754	35.64866445	45.73649738	40.35350345	EVM%20prediction%20ClaScf_0004.2134	Cla97Chr11	28853169	28854635	-	1467	protein_coding	PF00201:UDP-glucoronosyl and UDP-glucosyl transferase	UDPGT
Cla97C11G212820	563.0125433	504.7818891	608.2153412	396.7348022	476.14596	431.6845471	565.6645794	458.754455	498.8615546	EVM%20prediction%20ClaScf_0004.683	Cla97Chr11	6163250	6164394	+	600	protein_coding	PF07107:Wound-induced protein WI12	-
Cla97C05G081710	13.122709	16.48210469	10.71898947	8.458622354	10.10882855	9.223706622	14.70032649	11.13279253	12.79413796	EVM%20prediction%20ClaScf_0012.1210	Cla97Chr05	1349768	1351165	-	1398	protein_coding	PF00201:UDP-glucoronosyl and UDP-glucosyl transferase	UDPGT
Cla97C10G197290	0.026899787	3.268317492	0.902549808	0	0	0.096263899	0.720677017	0.431075121	0.300402862	EVM%20prediction%20ClaScf_0013.936	Cla97Chr10	27076814	27083502	+	1932	protein_coding	PF03098:Animal haem peroxidase	An_peroxidase
Cla97C07G143730	19.47099959	15.46223298	17.36320596	13.73166414	12.3968937	12.52403055	15.08696635	17.01618572	17.34497385	EVM%20prediction%20ClaScf_0006.1553	Cla97Chr07	31228063	31235192	-	1089	protein_coding	PF00010:Helix-loop-helix DNA-binding domain	HLH
Cla97C10G199160	46.12186909	34.08577271	35.39615207	27.1936393	31.38348374	25.96327872	35.89957085	31.88390028	32.76935398	EVM%20prediction%20ClaScf_0013.737	Cla97Chr10	29097809	29105374	+	1404	protein_coding	PF14144:Seed dormancy control|PF00170:bZIP transcription factor	bZIP_1
Cla97C00G000290	99.6099115	67.69813191	59.18376348	54.64788432	48.83057301	49.07854473	51.82628654	57.54673257	37.95908768	EVM%20prediction%20ClaScf_0050.1	Cla97Scf020	3249	3898	-	360	protein_coding	-	-
Cla97C01G018800	0.273672399	0.495850169	0.889539117	1.116958328	1.149559691	1.469050977	0.967824832	0.657849237	1.166924688	EVM%20prediction%20ClaScf_0015.456	Cla97Chr01	31948325	31950632	+	1899	protein_coding	PF00190:Cupin	-
Cla97C08G151530	29.23842677	26.48115147	30.29434383	22.05333929	24.52092201	20.73741327	30.02590828	26.65746795	24.75009306	EVM%20prediction%20ClaScf_0009.811	Cla97Chr08	19831601	19834156	+	2556	protein_coding	PF00069:Protein kinase domain|PF01453:D-mannose binding lectin	Pkinase
Cla97C01G018740	47.76880247	53.87375084	51.30599949	37.26441804	38.65575066	43.17986654	48.55900227	37.1617316	53.4179059	EVM%20prediction%20ClaScf_0015.450	Cla97Chr01	31898609	31900336	-	804	protein_coding	PF03358:NADPH-dependent FMN reductase	FMN_red
Cla97C03G065250	0.384965842	1.279144738	0.949741954	1.08596821	1.426806439	4.538119306	1.917132753	0.408253497	2.092074785	EVM%20prediction%20ClaScf_0003.1862	Cla97Chr03	28734811	28737184	-	2295	protein_coding	PF02225:PA domain|PF05922:Peptidase inhibitor I9|PF00082:Subtilase family	Peptidase_S8
Cla97C06G117180	1.435818544	1.962746822	1.374558964	0.732513347	1.035094287	0.781905691	1.505241077	0.656515759	1.267547538	EVM%20prediction%20ClaScf_0005.1440	Cla97Chr06	8640545	8643617	-	1665	protein_coding	PF01373:Glycosyl hydrolase family 14	-
Cla97C10G196250	6.780366113	11.39552133	6.171790862	4.371450619	5.312371004	5.288372901	5.948669577	6.641801522	5.370721585	EVM%20prediction%20ClaScf_0013.1046	Cla97Chr10	25966919	25969358	+	1395	protein_coding	PF03016:Exostosin family	-
Cla97C02G027950	26.31329019	29.02347598	26.35129204	22.56351019	20.52740963	16.51606529	23.76836479	23.7258685	27.18025232	EVM%20prediction%20ClaScf_0018.189	Cla97Chr02	1511859	1513484	-	792	protein_coding	PF00582:Universal stress protein family	Usp
Cla97C03G051770	270.8668616	385.9113689	287.4712436	237.2448543	239.3102093	221.6970588	265.0558421	312.213632	215.2147351	EVM%20prediction%20ClaScf_0003.101	Cla97Chr03	910999	912777	+	519	protein_coding	-	-
Cla97C08G152350	250.5769917	297.1256305	153.7494596	142.2672541	183.5277132	119.5989502	194.8465751	209.898297	230.2680981	EVM%20prediction%20ClaScf_0009.902	Cla97Chr08	20709004	20711504	-	678	protein_coding	PF03641:Possible lysine decarboxylase	-
Cla97C08G154760	152.1614985	156.5769072	118.7331622	116.6913202	107.4347214	82.65860165	122.4784038	107.2593279	160.721324	EVM%20prediction%20ClaScf_0009.1152	Cla97Chr08	22827707	22833584	-	693	protein_coding	PF01486:K-box region|PF00319:SRF-type transcription factor (DNA-binding and dimerisation domain)	SRF-TF
Cla97C01G006380	331.8012158	419.5307591	442.2955214	520.7284186	522.0615148	513.2978493	461.6768491	473.7901035	392.8240846	EVM%20prediction%20ClaScf_0011.666	Cla97Chr01	6361902	6362969	-	411	protein_coding	PF00226:DnaJ domain	DnaJ
Cla97C06G118280	0.37842516	0.134440244	0.396782364	0.900954312	1.161968709	0.601883022	0.450598057	0.800157037	0.426874323	EVM%20prediction%20ClaScf_0005.1265	Cla97Chr06	11960918	11963486	+	1236	protein_coding	PF00743:Flavin-binding monooxygenase-like	FMO-like
Cla97C02G032420	18.25792352	9.231563443	11.3806475	7.847790928	9.574622159	5.787817024	10.822954	11.23120617	5.40022587	EVM%20prediction%20ClaScf_0002.102	Cla97Chr02	5495430	5496970	-	1446	protein_coding	PF00067:Cytochrome P450	p450
Cla97C04G077810	2.47478041	3.091368403	0.948647782	1.058922821	1.235435117	0.603115757	1.682509612	2.478681948	1.350785107	EVM%20prediction%20ClaScf_0007.213	Cla97Chr04	25314997	25320147	+	1953	protein_coding	PF13947:Wall-associated receptor kinase galacturonan-binding|PF14380:Wall-associated receptor kinase C-terminal|PF07714:Protein tyrosine kinase	Pkinase_Tyr
Cla97C05G106250	12.73274521	10.06240415	11.7156606	15.90827899	17.42581233	15.60181106	13.27371757	18.30506619	15.56469155	EVM%20prediction%20ClaScf_0016.309	Cla97Chr05	33554025	33554624	-	600	protein_coding	PF13639:Ring finger domain	-
Cla97C09G177060	0.682439446	0.783284171	0.825627949	1.178391036	1.566756353	2.442185958	2.306515873	0.525781019	2.238373721	EVM%20prediction%20ClaScf_0001.1887	Cla97Chr09	26136385	26142213	+	990	protein_coding	PF00141:Peroxidase	-
Cla97C05G087500	32.71645187	20.5747455	19.54873918	16.22447483	17.40840393	14.78643607	21.77670376	15.21372821	15.00845052	EVM%20prediction%20ClaScf_0012.624	Cla97Chr05	5713236	5714258	+	1023	protein_coding	PF00168:C2 domain	C2
Cla97C11G217120	0.270679107	0.824246736	0.324353837	1.262561825	1.111340072	1.153161295	0.621583927	0.813317514	0.431829114	EVM%20prediction%20ClaScf_0004.1472	Cla97Chr11	20655656	20656999	-	1344	protein_coding	PF08631:Meiosis protein SPO22/ZIP4 like	-
Cla97C09G181150	53.95267541	35.96176207	33.61661261	29.63565517	30.05764469	25.29106468	37.86817105	29.30640622	39.98686814	EVM%20prediction%20ClaScf_0001.2440	Cla97Chr09	34625637	34627939	-	1206	protein_coding	PF07714:Protein tyrosine kinase	Pkinase_Tyr
Cla97C05G085220	43.53861465	48.44528426	46.69547099	58.89348123	54.05848617	74.88649862	50.35453226	40.45954738	65.13497739	EVM%20prediction%20ClaScf_0012.856	Cla97Chr05	3931032	3932769	+	678	protein_coding	PF00010:Helix-loop-helix DNA-binding domain	HLH
Cla97C06G123680	152.3270011	108.8687827	131.3222938	100.1632381	101.6890905	73.63266239	120.136693	107.8938912	113.6094117	EVM%20prediction%20ClaScf_0005.473	Cla97Chr06	25969471	25969826	-	261	protein_coding	-	-
Cla97C09G171610	66.36811108	63.3490398	50.45504133	42.26495851	49.44760422	42.24772973	61.79962367	52.74635186	42.83465647	EVM%20prediction%20ClaScf_0001.1005	Cla97Chr09	8024528	8027930	-	675	protein_coding	PF05627:Cleavage site for pathogenic type III effector avirulence factor Avr	-
Cla97C01G014360	62.39865738	44.91277083	46.81364788	37.18327637	41.38504446	34.73564593	46.86960909	40.03805167	44.2862451	EVM%20prediction%20ClaScf_0014.539	Cla97Chr01	28084147	28088217	-	1824	protein_coding	PF00069:Protein kinase domain	Pkinase
Cla97C01G013770	41.33458815	29.54100302	22.97933789	20.30669205	23.6916232	15.18611519	28.58091081	25.17879709	21.84087581	EVM%20prediction%20ClaScf_0014.477	Cla97Chr01	27595213	27597086	-	645	protein_coding	PF02893:GRAM domain	GRAM
Cla97C09G177950	23.17678309	18.71518323	15.9940759	13.5132897	13.26722388	14.31714687	16.91726576	16.40329112	15.06618684	EVM%20prediction%20ClaScf_0001.2052	Cla97Chr09	29814258	29815136	+	879	protein_coding	PF01255:Putative undecaprenyl diphosphate synthase	Prenyltransf
Cla97C06G124380	3.518828395	4.038809006	2.27047686	6.490356881	8.078587447	4.843277441	3.91597874	4.33769341	3.70980466	EVM%20prediction%20ClaScf_0005.400	Cla97Chr06	26567230	26567613	+	384	protein_coding	-	-
Cla97C06G118940	18.73932282	22.81261351	25.23722356	30.64949763	28.87730594	28.61259288	26.03214737	30.72532832	31.87684004	EVM%20prediction%20ClaScf_0005.1160	Cla97Chr06	14208623	14210878	-	1872	protein_coding	PF13837:Myb/SANT-like DNA-binding domain	-
Cla97C08G156580	1.486715097	2.342336993	0.948856001	0.725501944	0.643071638	0.385534523	1.66250507	0.647416927	1.181231334	EVM%20prediction%20ClaScf_0009.1335	Cla97Chr08	24357991	24358909	-	804	protein_coding	PF03140:Plant protein of unknown function	-
Cla97C02G044660	121.0160529	95.48981097	86.34317731	79.26283548	76.48723948	70.04665169	79.41835946	89.14022101	95.74705436	EVM%20prediction%20ClaScf_0002.1756	Cla97Chr02	32799219	32801848	-	1047	protein_coding	PF03381:LEM3 (ligand-effect modulator 3) family / CDC50 family	-
Cla97C10G188940	0	0	0	0.930308713	0.604712978	0.652567908	0.390834525	0.73055889	0.370257307	EVM%20prediction%20ClaScf_0008.479	Cla97Chr10	5032969	5033253	+	285	protein_coding	-	-
Cla97C01G022050	9.042466883	7.101202648	5.289462574	4.661766738	3.051253216	4.314597339	4.284147682	5.052697818	3.768690448	EVM%20prediction%20ClaScf_0015.788	Cla97Chr01	33956723	33957562	-	546	protein_coding	PF07714:Protein tyrosine kinase	Pkinase_Tyr
Cla97C05G098740	3.409404927	3.437284261	3.478177317	1.786390667	1.833438286	1.758693652	2.271205952	2.214992379	1.309686751	EVM%20prediction%20ClaScf_0010.398	Cla97Chr05	27923165	27926151	+	564	protein_coding	-	-
Cla97C07G137670	116.5241587	122.8452143	113.2020431	100.1748364	95.59544014	77.04497615	107.8795613	108.6814207	115.2516975	EVM%20prediction%20ClaScf_0006.911	Cla97Chr07	25234275	25241263	-	1524	protein_coding	PF00202:Aminotransferase class-III	Aminotran_3
Cla97C05G091050	21.43336605	17.75662968	15.56898418	14.60964397	13.18953053	9.594301978	15.24952568	19.03273639	15.79260759	EVM%20prediction%20ClaScf_0012.255	Cla97Chr05	9042194	9046713	+	1176	protein_coding	PF00520:Ion transport protein	Ion_trans
Cla97C11G219560	146.9921552	117.9080875	114.9176011	100.2799105	99.1589582	81.22639816	127.0115466	103.4174825	87.41371772	EVM%20prediction%20ClaScf_0004.1788	Cla97Chr11	25642348	25642650	+	303	protein_coding	-	-
Cla97C01G003730	21.71420231	11.31611003	6.612633066	8.064104558	6.353666318	5.428041814	9.66730099	3.27825677	10.04984119	EVM%20prediction%20ClaScf_0011.939	Cla97Chr01	3620949	3621690	-	651	protein_coding	PF07279:Protein of unknown function (DUF1442)	-
Cla97C01G016680	38.09347856	22.81307825	13.59908653	16.10262097	15.13893137	9.683173885	6.22061234	6.858551883	16.57434543	EVM%20prediction%20ClaScf_0015.237	Cla97Chr01	30370074	30371937	-	1146	protein_coding	PF02135:TAZ zinc finger|PF00651:BTB/POZ domain	zf-TAZ
Cla97C04G075640	0.674940112	0.83923304	0.825627949	1.216650486	1.417541463	1.341860416	1.470705243	0.69853764	1.690200565	EVM%20prediction%20ClaScf_0007.443	Cla97Chr04	23123702	23126011	-	2310	protein_coding	PF07714:Protein tyrosine kinase	Pkinase_Tyr
Cla97C06G123590	23.10713092	29.11831776	30.11901259	32.00764842	35.83252872	54.56913249	32.3479259	25.37792011	41.96887179	EVM%20prediction%20ClaScf_0005.482	Cla97Chr06	25882941	25887266	-	1887	protein_coding	PF01915:Glycosyl hydrolase family 3 C-terminal domain|PF00933:Glycosyl hydrolase family 3 N terminal domain	Glyco_hydro_3
Cla97C02G034580	9.171245049	8.768979654	6.806484007	4.120517677	5.256655303	6.798174755	8.493626123	10.65995243	4.636282948	EVM%20prediction%20ClaScf_0002.369	Cla97Chr02	9132079	9133455	-	1377	protein_coding	PF02458:Transferase family	-
Cla97C07G143300	26.49470792	18.10110479	20.7993488	16.56679163	13.06654318	15.72134188	15.57973706	18.71161863	24.00138544	EVM%20prediction%20ClaScf_0006.1508	Cla97Chr07	30716905	30718734	+	765	protein_coding	PF00450:Serine carboxypeptidase	Peptidase_S10
Cla97C01G016120	4.824991336	6.44350737	4.998096711	2.965749253	3.855552547	3.397878759	5.855960254	4.01746101	6.905050284	EVM%20prediction%20ClaScf_0015.175	Cla97Chr01	29876203	29877311	-	894	protein_coding	PF03106:WRKY DNA -binding domain|PF10533:Plant zinc cluster domain	WRKY
Cla97C06G115540	0.548415026	3.91954649	0.473544522	0.296243557	0.677533784	0.346334923	1.244556868	0.290795089	1.441038682	EVM%20prediction%20ClaScf_0005.1623	Cla97Chr06	6564132	6568868	-	1611	protein_coding	PF00083:Sugar (and other) transporter	Sugar_tr
Cla97C05G082970	18.65603694	27.69469033	21.6568562	30.02631006	33.14292286	33.51382407	28.32297634	19.68645471	28.8610824	EVM%20prediction%20ClaScf_0012.1082	Cla97Chr05	2245126	2246761	+	468	protein_coding	PF02201:SWIB/MDM2 domain	-
Cla97C05G086760	26.47614265	30.27354813	39.71036451	41.57764325	41.94227197	51.91261369	37.24202064	37.79237335	40.40788881	EVM%20prediction%20ClaScf_0012.699	Cla97Chr05	5056859	5058643	-	1482	protein_coding	PF00403:Heavy-metal-associated domain	HMA
Cla97C07G137030	14.88912005	13.90768218	11.36722402	11.14850343	8.980119476	9.116757535	11.19338585	10.26303931	13.01799282	EVM%20prediction%20ClaScf_0006.843	Cla97Chr07	24489254	24491089	-	1836	protein_coding	PF00005:ABC transporter|PF01061:ABC-2 type transporter	ABC2_membrane
Cla97C05G086740	19.07170224	14.86366408	12.45637763	7.946031301	13.3078464	8.483881706	15.75439629	4.258102705	19.03937804	EVM%20prediction%20ClaScf_0012.701	Cla97Chr05	5026986	5028293	-	1308	protein_coding	PF14543:Xylanase inhibitor N-terminal|PF14541:Xylanase inhibitor C-terminal	-
Cla97C10G188220	0.726858582	0.774676653	0.508078738	2.224934125	1.740840393	1.878604583	1.947339855	2.426681628	0.737925402	EVM%20prediction%20ClaScf_0008.402	Cla97Chr10	4251854	4253736	-	429	protein_coding	PF01397:Terpene synthase, N-terminal domain	-
Cla97C10G188950	3418.496673	3686.703242	4818.323169	5023.503222	5188.722597	5724.62803	5251.808208	4373.595325	4560.178649	EVM%20prediction%20ClaScf_0008.480	Cla97Chr10	5034599	5035075	-	477	protein_coding	PF01241:Photosystem I psaG / psaK	-
Cla97C05G103470	0.411375108	0.292292246	0.527181962	0.699572515	1.111565633	1.363103589	0.489832189	0.640925675	0.835277039	EVM%20prediction%20ClaScf_0016.593	Cla97Chr05	31650426	31652489	+	1137	protein_coding	PF13839:GDSL/SGNH-like Acyl-Esterase family found in Pmr5 and Cas1p|PF14416:PMR5 N terminal Domain	-
Cla97C01G007340	2010.214631	3123.468719	2110.393105	1434.573248	2081.650519	982.2597163	2157.70622	3251.53498	1195.931102	EVM%20prediction%20ClaScf_0011.566	Cla97Chr01	7582115	7583400	+	225	protein_coding	-	-
novel.442	314.6541547	750.7576115	277.1471989	312.2553833	251.9163126	140.3021002	274.5037784	297.4878774	141.4927409	-	Cla97Chr10	21632144	21633758	-	1615	-	PF00299:Squash family serine protease inhibitor	-
Cla97C11G212320	69.71466434	88.50340985	64.19842263	56.10477162	59.23086097	48.94259308	60.35386997	59.70914005	48.91668654	EVM%20prediction%20ClaScf_0004.632	Cla97Chr11	5571615	5573992	-	741	protein_coding	PF06351:Allene oxide cyclase	-
Cla97C05G107890	115.4897525	98.67515591	159.8415709	153.3872333	205.5352224	185.293032	211.2243479	205.8958472	161.2162025	EVM%20prediction%20ClaScf_0016.143	Cla97Chr05	34659368	34660689	+	270	protein_coding	-	-
Cla97C11G211050	36.88944521	115.1406004	45.32136334	38.09749662	40.21961024	24.74407978	61.28133577	26.67190122	62.15290137	EVM%20prediction%20ClaScf_0004.492	Cla97Chr11	4435550	4437795	-	927	protein_coding	PF05368:NmrA-like family	NmrA
Cla97C08G153880	87.54299557	114.2787688	126.9849399	163.6479308	151.6347285	132.05921	140.9589965	119.1154893	114.9210848	EVM%20prediction%20ClaScf_0009.1062	Cla97Chr08	22029746	22035393	-	2358	protein_coding	PF01915:Glycosyl hydrolase family 3 C-terminal domain|PF00933:Glycosyl hydrolase family 3 N terminal domain|PF14310:Fibronectin type III-like domain	Glyco_hydro_3_C
Cla97C07G137160	10.48394007	6.757398024	6.28143454	5.042970286	5.573699355	3.990004547	3.370525409	8.05035895	3.243752777	EVM%20prediction%20ClaScf_0006.857	Cla97Chr07	24625010	24626593	+	1041	protein_coding	PF03171:2OG-Fe(II) oxygenase superfamily|PF14226:non-haem dioxygenase in morphine synthesis N-terminal	2OG-FeII_Oxy
Cla97C05G081050	22.49724876	16.85225004	22.12572081	31.3776271	27.31016388	25.72679632	20.18437364	30.10184554	23.72504456	EVM%20prediction%20ClaScf_0012.1279	Cla97Chr05	881076	882494	-	894	protein_coding	PF00520:Ion transport protein	Ion_trans
Cla97C07G131040	1.997191208	2.822683559	2.822447425	4.252839831	3.791454389	3.987914992	2.326395984	2.609138893	3.394025316	EVM%20prediction%20ClaScf_0019.58	Cla97Chr07	2643414	2646341	-	1197	protein_coding	PF07714:Protein tyrosine kinase	Pkinase_Tyr
Cla97C01G016310	20.57377327	22.77487508	12.0729548	12.10144088	13.91282422	7.795646563	13.74746791	14.16460363	9.372830934	EVM%20prediction%20ClaScf_0015.197	Cla97Chr01	30035501	30038228	-	1503	protein_coding	PF00067:Cytochrome P450	p450
Cla97C08G147680	81.69664202	160.564547	157.2548175	182.1233151	201.5513848	235.0302458	197.6375678	173.0351472	162.8015617	EVM%20prediction%20ClaScf_0009.349	Cla97Chr08	13742525	13743295	+	771	protein_coding	PF05419:GUN4-like	-
Cla97C09G165660	368.4000242	210.7546292	336.2238073	232.7949101	205.7525187	183.1239765	236.205419	243.464579	357.1702869	EVM%20prediction%20ClaScf_0001.389	Cla97Chr09	2790507	2790788	+	282	protein_coding	-	-
novel.310	1.186853969	0.903524213	0.744022867	0.634332053	0.617792198	0.606755685	0.989246764	0.836510232	0.771406672	-	Cla97Chr08	2604767	2613347	+	8276	-	PF17921:Integrase zinc binding domain	-
Cla97C01G002920	45.52999622	31.93707835	24.0099997	20.41395143	27.38902242	15.08057104	29.62034636	37.53859288	27.60679268	EVM%20prediction%20ClaScf_0011.1022	Cla97Chr01	2721594	2723785	+	1743	protein_coding	PF00501:AMP-binding enzyme|PF13193:AMP-binding enzyme C-terminal domain	AMP-binding
Cla97C10G184890	29.95887522	20.98515195	21.76848948	16.81029481	17.66863264	18.10819882	24.4019752	26.11559744	18.81107517	EVM%20prediction%20ClaScf_0008.35	Cla97Chr10	406271	408820	-	1164	protein_coding	PF03088:Strictosidine synthase	Str_synth
Cla97C05G087880	0.775677442	1.37784529	1.423284002	2.770098332	2.500834146	2.004779518	1.870318204	2.395442629	1.378103224	EVM%20prediction%20ClaScf_0012.586	Cla97Chr05	5981421	5982639	+	804	protein_coding	PF00226:DnaJ domain	DnaJ
Cla97C10G190910	3.838721886	8.916851053	8.978703945	13.35733021	16.42918121	9.980086847	10.86453361	11.83007294	8.793611045	EVM%20prediction%20ClaScf_0008.750	Cla97Chr10	9559266	9559793	+	528	protein_coding	-	-
Cla97C05G092790	8.936477507	9.46273782	2.062002357	3.305003241	3.260806211	3.001376604	3.192250276	1.448311656	6.224526015	EVM%20prediction%20ClaScf_0012.63	Cla97Chr05	10908252	10910267	+	1797	protein_coding	PF03321:GH3 auxin-responsive promoter	-
Cla97C07G132360	21.1240185	27.88308958	30.02589806	33.81862031	35.1720814	41.85646028	28.13111258	28.85893983	35.08471346	EVM%20prediction%20ClaScf_0022.29	Cla97Chr07	4111674	4113506	-	588	protein_coding	PF00412:LIM domain	LIM
Cla97C09G162640	0.793441047	1.057049249	1.455878292	1.821558663	2.265750282	2.918290326	1.13371847	1.05958923	1.611043245	EVM%20prediction%20ClaScf_0001.80	Cla97Chr09	550935	551720	+	786	protein_coding	PF03168:Late embryogenesis abundant protein	-
Cla97C10G194320	3.758864585	2.961067519	7.711053486	5.669617251	9.755275408	19.49495322	13.6607728	16.04128129	9.623196993	EVM%20prediction%20ClaScf_0033.2	Cla97Chr10	23575782	23577444	-	318	protein_coding	-	-
Cla97C08G154360	2.153727816	1.796412346	1.080010614	0.764361753	0.879830144	0.726055285	1.505241077	0.375151862	0.998193686	EVM%20prediction%20ClaScf_0009.1111	Cla97Chr08	22438220	22439329	+	1110	protein_coding	PF13639:Ring finger domain	-
Cla97C09G184400	0.243307063	0.622352592	0.918395134	1.688144462	1.559910352	1.160935416	1.564435951	0.53611941	0.395218474	EVM%20prediction%20ClaScf_0020.274	Cla97Chr09	37458313	37460554	+	1068	protein_coding	PF02535:ZIP Zinc transporter	-
Cla97C05G084100	3.535400586	2.88878856	1.791668815	0.7214639	2.019138006	0.773167192	2.46265632	1.829503343	1.495512083	EVM%20prediction%20ClaScf_0012.969	Cla97Chr05	3135768	3137789	+	882	protein_coding	PF14299:Phloem protein 2|PF12937:F-box-like	-
Cla97C01G011340	4796.40258	4794.613334	5965.478383	6398.00112	6332.82617	7399.790969	6543.955333	5336.487944	5817.771974	EVM%20prediction%20ClaScf_0014.48	Cla97Chr01	19048949	19049461	-	347	protein_coding	-	-
Cla97C10G194580	10.97888252	15.81713736	18.74228032	19.25205738	23.6011387	24.87655368	19.39236275	15.96934262	19.21151967	EVM%20prediction%20ClaScf_0013.1222	Cla97Chr10	23997422	24001462	+	942	protein_coding	-	-
Cla97C10G194970	13.82545594	10.06003709	13.15712232	8.894586189	8.59260963	8.742736713	11.24588766	10.28811898	12.00666123	EVM%20prediction%20ClaScf_0013.1181	Cla97Chr10	24481938	24482873	-	936	protein_coding	PF03087:Arabidopsis protein of unknown function	-
Cla97C11G222760	1.261417199	3.047312204	0.264521576	0.171610345	0.55774498	0.200627674	0.720956891	0.421135282	0.341499458	EVM%20prediction%20ClaScf_0004.2125	Cla97Chr11	28801367	28801984	+	618	protein_coding	PF05678:VQ motif	-
Cla97C06G109440	34.19237424	26.96800749	24.1478122	19.37645903	22.66645246	20.12242927	26.68328716	21.80228408	26.15009699	EVM%20prediction%20ClaScf_0005.2257	Cla97Chr06	172439	173467	+	1029	protein_coding	PF03634:TCP family transcription factor	TCP
Cla97C10G201610	0.519703886	0.369262538	1.45310519	3.181655799	1.148954659	4.752869595	4.269867189	3.8171702	7.034888836	EVM%20prediction%20ClaScf_0013.482	Cla97Chr10	31661140	31661439	+	300	protein_coding	-	-
Cla97C08G148720	87.73845704	57.31663816	64.16111644	57.82480441	47.81314448	38.05056715	49.14397382	44.91640775	38.66251537	EVM%20prediction%20ClaScf_0009.502	Cla97Chr08	16899466	16904694	+	1437	protein_coding	PF01490:Transmembrane amino acid transporter protein	Aa_trans
Cla97C05G082570	6.761946473	3.042869735	5.874542358	3.438799121	3.298320893	2.637495654	4.002784823	4.515071207	4.358667185	EVM%20prediction%20ClaScf_0012.1123	Cla97Chr05	1909938	1919423	+	2421	protein_coding	PF00067:Cytochrome P450|PF00069:Protein kinase domain	Pkinase
Cla97C02G032230	21.80599315	18.28352448	24.59536022	14.58086963	18.21786084	14.59390681	24.92140383	23.79824011	10.98345971	EVM%20prediction%20ClaScf_0002.83	Cla97Chr02	5289023	5291399	-	1542	protein_coding	PF00083:Sugar (and other) transporter	Sugar_tr
Cla97C04G070990	474.0907316	302.0161031	284.9552609	236.9214639	247.3590459	254.9904111	246.4498533	218.2377125	236.8627709	EVM%20prediction%20ClaScf_0007.969	Cla97Chr04	15699403	15699729	+	327	protein_coding	-	-
Cla97C05G095820	0.827742253	0.630140849	0.960884405	1.65899762	0.653557827	3.949557758	0.665285732	1.184353149	1.110456002	EVM%20prediction%20ClaScf_0010.760	Cla97Chr05	23000541	23006344	-	1758	protein_coding	PF01852:START domain	START
Cla97C05G083710	20.28112726	34.07422604	29.23931175	45.12375432	35.34047529	44.35339601	35.01623146	33.00878887	37.60519845	EVM%20prediction%20ClaScf_0012.1008	Cla97Chr05	2828416	2828784	+	369	protein_coding	PF05498:Rapid ALkalinization Factor (RALF)	-
Cla97C01G022490	7.25331982	7.655442855	5.463911793	5.676395847	3.853201601	3.696116334	3.924232836	5.289870012	5.433450727	EVM%20prediction%20ClaScf_0015.833	Cla97Chr01	34227347	34231420	+	1476	protein_coding	PF00781:Diacylglycerol kinase catalytic domain	-
Cla97C03G067710	72.443572	106.3028518	60.36257672	53.56322893	59.57542677	45.71271152	87.94763776	52.57810193	60.40056071	EVM%20prediction%20ClaScf_0003.2121	Cla97Chr03	31096157	31097716	+	297	protein_coding	-	-
Cla97C10G193960	60.06191202	121.2547048	63.37406257	51.14364859	57.08755908	46.96511458	69.42826164	61.78833496	55.02209293	EVM%20prediction%20ClaScf_0008.1346	Cla97Chr10	22919407	22923167	-	957	protein_coding	PF00561:alpha/beta hydrolase fold	Abhydrolase_1
Cla97C11G210970	13.04884216	6.953645191	11.16563512	5.585879589	4.725138208	7.961705138	4.982717217	6.684930103	9.288489589	EVM%20prediction%20ClaScf_0004.482	Cla97Chr11	4360556	4361248	-	693	protein_coding	PF14364:Domain of unknown function (DUF4408)	-
Cla97C11G219400	192.4829208	317.4290185	415.8840873	418.0669533	431.9218441	642.2879491	425.8865921	306.915907	453.8806057	EVM%20prediction%20ClaScf_0004.1772	Cla97Chr11	25531410	25531944	+	405	protein_coding	-	-
Cla97C05G100760	1.378002728	1.36375369	1.032034936	0.401724217	0.217605049	0.469651146	1.687694541	1.77451094	0.899346584	EVM%20prediction%20ClaScf_0010.190	Cla97Chr05	29511171	29511698	+	528	protein_coding	PF13833:EF-hand domain pair|PF13499:EF-hand domain pair	-
Cla97C06G110390	1.239850225	1.211298583	1.083328919	2.073312261	1.865433343	1.971974592	1.217958486	0.931353655	1.923056093	EVM%20prediction%20ClaScf_0005.2162	Cla97Chr06	1019306	1023815	+	1509	protein_coding	PF00612:IQ calmodulin-binding motif	IQ
Cla97C05G100380	6.120956881	6.113346458	6.579337389	9.152170383	7.702251604	8.770996064	7.549620248	7.364439478	8.637280182	EVM%20prediction%20ClaScf_0010.228	Cla97Chr05	29234724	29236073	-	1350	protein_coding	-	-
Cla97C06G124870	1.023178051	1.071688628	0.887844312	1.295990142	1.677021397	1.72556144	0.907436576	1.183810421	1.128304472	EVM%20prediction%20ClaScf_0005.350	Cla97Chr06	26931334	26934279	+	2946	protein_coding	PF01535:PPR repeat|PF13041:PPR repeat family|PF14432:DYW family of nucleic acid deaminases	PPR
Cla97C05G101690	9.75386279	16.81750036	7.502445276	6.839791451	7.659697727	6.064625665	12.51095301	6.940309455	6.920189562	EVM%20prediction%20ClaScf_0010.89	Cla97Chr05	30255237	30256616	+	1380	protein_coding	PF02458:Transferase family	-
Cla97C05G089270	6.62367698	10.37193304	9.135330424	11.48931261	12.16540227	14.95148236	11.95781221	7.858879825	12.98350807	EVM%20prediction%20ClaScf_0012.440	Cla97Chr05	7483233	7484252	-	1020	protein_coding	PF04674:Phosphate-induced protein 1 conserved region	-
Cla97C07G128870	50.63427046	26.36888069	31.40021189	24.53936653	26.02463789	19.73034441	26.16824249	25.51855804	22.40499835	EVM%20prediction%20ClaScf_0019.292	Cla97Chr07	580939	582445	+	1128	protein_coding	PF04720:PDDEXK-like family of unknown function	-
Cla97C07G140110	7.86585135	31.10622048	8.223055025	4.516770472	7.166517994	3.700510839	18.85101602	5.294837026	13.84802061	EVM%20prediction%20ClaScf_0006.1172	Cla97Chr07	27890099	27897357	+	4473	protein_coding	PF00005:ABC transporter|PF14510:ABC-transporter extracellular N-terminal|PF01061:ABC-2 type transporter|PF08370:Plant PDR ABC transporter associated	ABC2_membrane
Cla97C08G159740	0.824926803	2.717516511	2.987986863	4.667652807	4.393549562	4.651782777	5.304182844	2.779128245	2.66473062	EVM%20prediction%20ClaScf_0009.1658	Cla97Chr08	26715626	26716526	-	693	protein_coding	PF00046:Homeobox domain	Homeobox
Cla97C08G160640	22.84905016	43.61117902	26.67157874	47.79594678	46.27734044	45.7235081	36.59581324	26.67432154	33.80991833	EVM%20prediction%20ClaScf_0023.126	Cla97Chr08	27411389	27414782	+	1044	protein_coding	PF03096:Ndr family	Ndr
Cla97C08G160620	47.45429238	40.9121834	31.25951848	29.87977272	31.39540056	24.11577329	37.24270948	33.53540567	26.54201949	EVM%20prediction%20ClaScf_0023.128	Cla97Chr08	27386862	27390226	+	1473	protein_coding	PF00762:Ferrochelatase	-
Cla97C01G023910	12.37390205	8.049195711	7.873969011	6.486955583	6.273028311	6.209574755	8.276354265	6.666799723	7.970563706	EVM%20prediction%20ClaScf_0021.233	Cla97Chr01	35171462	35172776	-	1218	protein_coding	PF00447:HSF-type DNA-binding	HSF_DNA-bind
Cla97C06G116840	4.701477698	6.500465212	9.326164118	9.551017814	11.00262204	11.57018324	11.12062785	9.884426058	10.57813358	EVM%20prediction%20ClaScf_0005.1479	Cla97Chr06	8232482	8233834	+	1227	protein_coding	-	-
Cla97C05G102120	21.41581714	19.13208076	17.76894934	15.60087264	15.81894096	14.01602376	17.91891335	19.43789568	17.408801	EVM%20prediction%20ClaScf_0010.43	Cla97Chr05	30497306	30503272	+	2070	protein_coding	PF00026:Eukaryotic aspartyl protease	Asp
Cla97C08G153550	28.13026259	15.10619472	12.58370874	10.58335523	12.96625948	9.911258662	15.88760723	11.80287737	10.36488324	EVM%20prediction%20ClaScf_0009.1028	Cla97Chr08	21733848	21734804	+	957	protein_coding	-	-
Cla97C10G197380	10.45794302	27.82231563	20.25642028	29.40547218	32.38604915	37.23446227	25.40874685	12.71323967	26.34030958	EVM%20prediction%20ClaScf_0013.927	Cla97Chr10	27180180	27181843	+	651	protein_coding	PF02704:Gibberellin regulated protein	-
Cla97C05G101500	11.95971286	4.712346193	4.407955075	2.662473472	4.80734167	2.334500256	3.262405347	2.105323998	2.428361209	EVM%20prediction%20ClaScf_0010.110	Cla97Chr05	30088146	30088946	-	717	protein_coding	PF07821:Alpha-amylase C-terminal beta-sheet domain	-
Cla97C09G163150	0.500678118	0.853786214	0.839945197	0	0	0.238897693	0.214620115	0.300880468	0.203320487	EVM%20prediction%20ClaScf_0001.131	Cla97Chr09	939201	940600	+	519	protein_coding	-	-
Cla97C04G070980	27.66165845	16.08078793	10.83969598	7.12736514	10.81005728	9.332422767	11.97718707	15.11196414	11.06293002	EVM%20prediction%20ClaScf_0007.970	Cla97Chr04	15698173	15699387	+	186	protein_coding	-	-
Cla97C02G049760	16.10692756	20.38204738	18.6740344	26.16623917	21.67737489	25.71471947	18.09530917	19.20282251	18.1800498	EVM%20prediction%20ClaScf_0002.2287	Cla97Chr02	37136265	37141090	+	1068	protein_coding	PF01408:Oxidoreductase family, NAD-binding Rossmann fold	GFO_IDH_MocA
Cla97C03G063120	46.8888395	21.02334715	22.52313045	19.23134172	18.07688664	17.68894075	20.3963511	14.4821124	13.08489324	EVM%20prediction%20ClaScf_0003.1614	Cla97Chr03	25490206	25491330	-	1125	protein_coding	PF12937:F-box-like	-
Cla97C03G055900	0.771074015	1.451848257	1.778652495	1.861997706	2.272907338	3.311249621	1.294566881	2.188153946	1.513440477	EVM%20prediction%20ClaScf_0003.532	Cla97Chr03	4783609	4786608	-	2022	protein_coding	-	-
Cla97C03G063380	35.48515781	58.73954481	19.40891509	19.74280144	23.16440845	21.91452846	33.08697927	29.6642259	34.465282	EVM%20prediction%20ClaScf_0003.1644	Cla97Chr03	25956365	25957108	-	744	protein_coding	PF01107:Viral movement protein (MP)	-
Cla97C10G201370	11.20525575	6.887039394	5.622133177	4.839820328	4.939289209	4.264134212	6.851236173	3.924579752	4.815548906	EVM%20prediction%20ClaScf_0013.506	Cla97Chr10	31449213	31449968	+	756	protein_coding	-	-
Cla97C02G034880	3.609054765	8.279100548	4.649071665	2.209483193	3.913436835	3.034095497	6.409220936	7.332767431	2.198402761	EVM%20prediction%20ClaScf_0002.414	Cla97Chr02	9943407	9945673	-	1512	protein_coding	PF00067:Cytochrome P450	p450
Cla97C05G106470	119.5628286	83.63356881	92.11648974	74.75418138	78.99063281	63.65450351	96.8013369	80.55716332	77.62455464	EVM%20prediction%20ClaScf_0016.286	Cla97Chr05	33657469	33659355	+	1008	protein_coding	-	-
Cla97C11G211060	16.53858106	80.00688317	19.51581404	12.81357244	14.19151116	5.751326652	36.28816353	14.26244823	27.77528926	EVM%20prediction%20ClaScf_0004.493	Cla97Chr11	4442618	4444776	-	927	protein_coding	PF05368:NmrA-like family	NmrA
Cla97C10G202260	0.286180554	0.366009123	0.400084028	0.603471181	0.65377376	0.796544895	0.511140968	0.229305378	0.484229683	EVM%20prediction%20ClaScf_0013.415	Cla97Chr10	32170122	32174016	+	2724	protein_coding	PF08370:Plant PDR ABC transporter associated|PF00005:ABC transporter|PF01061:ABC-2 type transporter	ABC2_membrane
Cla97C02G037840	0.564895528	5.217840207	0.789731082	0.57638692	0.20814396	0	0.807158259	0	1.911654575	EVM%20prediction%20ClaScf_0002.1019	Cla97Chr02	24974224	24974499	+	276	protein_coding	-	-
Cla97C03G055920	19.84054722	12.78216477	3.725910744	6.496258278	4.746393891	3.885660761	3.966803409	5.190402371	5.862407363	EVM%20prediction%20ClaScf_0003.534	Cla97Chr03	4815392	4815742	+	351	protein_coding	-	-
Cla97C10G197740	0.846133148	0.42716746	0.793791396	0.272635458	0.098453698	0.265612473	0.572688122	0	0.271268207	EVM%20prediction%20ClaScf_0013.890	Cla97Chr10	27478129	27482243	+	1167	protein_coding	PF00847:AP2 domain	AP2
Cla97C04G076190	3.942581205	5.920933794	3.41354452	2.43805042	3.202546033	2.707781778	4.641159988	4.33769341	3.456798825	EVM%20prediction%20ClaScf_0007.384	Cla97Chr04	23576176	23577915	-	1740	protein_coding	PF07690:Major Facilitator Superfamily|PF06813:Nodulin-like	MFS_1
novel.61	7.349543762	7.378361528	6.242116979	4.570662248	5.916259066	5.019659485	6.421425835	4.350641748	4.783986904	-	Cla97Chr02	34051312	34054557	+	2680	-	PF00481:Protein phosphatase 2C	PP2C
Cla97C01G017670	12.30877625	25.75120329	12.18887577	10.00081866	11.67432	6.163141351	18.32036838	14.30677826	11.49340391	EVM%20prediction%20ClaScf_0015.340	Cla97Chr01	31140306	31141348	+	684	protein_coding	PF00857:Isochorismatase family	Isochorismatase
Cla97C03G060760	5.566129822	10.72257197	11.48502384	12.26984481	13.91774974	18.85383053	13.07818279	12.87892476	15.2603903	EVM%20prediction%20ClaScf_0003.1147	Cla97Chr03	14423231	14424976	+	1746	protein_coding	PF13041:PPR repeat family|PF12854:PPR repeat	-
Cla97C10G195560	19.35582444	9.076844503	17.65644575	8.097323882	9.628111668	9.812822822	11.61586411	15.89679819	8.842737364	EVM%20prediction%20ClaScf_0013.1119	Cla97Chr10	25065437	25065973	+	537	protein_coding	PF07649:C1-like domain	C1_3
Cla97C07G131440	1.309077799	2.046291141	1.875859975	3.072127765	2.459978489	3.331329034	1.917255008	2.010417097	2.436516914	EVM%20prediction%20ClaScf_0019.14	Cla97Chr07	2977194	2978614	-	1191	protein_coding	PF00646:F-box domain	F-box
Cla97C08G153150	2.701163649	4.107182072	3.285346974	4.887505442	5.0958488	4.983574736	4.361339532	2.741494379	4.351100683	EVM%20prediction%20ClaScf_0009.984	Cla97Chr08	21428485	21429927	-	1443	protein_coding	PF03720:UDP-glucose/GDP-mannose dehydrogenase family, UDP binding domain|PF00984:UDP-glucose/GDP-mannose dehydrogenase family, central domain|PF03721:UDP-glucose/GDP-mannose dehydrogenase family, NAD binding domain	-
Cla97C01G009690	28.20218509	79.34748578	28.48907869	26.82943878	27.24207971	19.61911751	37.73705086	33.77204155	30.46358112	EVM%20prediction%20ClaScf_0011.258	Cla97Chr01	12545089	12547211	-	1008	protein_coding	PF13410:Glutathione S-transferase, C-terminal domain|PF13409:Glutathione S-transferase, N-terminal domain	-
Cla97C03G066040	8.357811034	10.63519297	9.453681428	7.907624061	6.047129785	5.498488853	10.47653658	6.646056569	8.690761793	EVM%20prediction%20ClaScf_0003.1944	Cla97Chr03	29452365	29456117	-	1026	protein_coding	PF00153:Mitochondrial carrier protein	Mito_carr
Cla97C11G211220	0	0.028580692	0.02811736	0.109448084	0.355713517	0.095965869	0.057475665	0.053717565	0.027224802	EVM%20prediction%20ClaScf_0004.509	Cla97Chr11	4621903	4627747	-	1938	protein_coding	PF07714:Protein tyrosine kinase	Pkinase_Tyr
Cla97C10G187520	1.502545249	1.742693099	1.482760398	2.434940662	2.589055992	2.793945081	1.657557139	2.301633238	2.108672036	EVM%20prediction%20ClaScf_0008.327	Cla97Chr10	3501419	3504226	+	1176	protein_coding	PF02358:Trehalose-phosphatase	-
Cla97C05G096250	9.035542286	15.70845567	10.72807315	7.628302024	9.51559243	4.943208607	16.06951572	10.09810747	7.568360678	EVM%20prediction%20ClaScf_0010.679	Cla97Chr05	24768712	24772891	-	2433	protein_coding	PF01453:D-mannose binding lectin|PF07714:Protein tyrosine kinase|PF11883:Domain of unknown function (DUF3403)|PF00954:S-locus glycoprotein domain|PF08276:PAN-like domain	Pkinase_Tyr
Cla97C09G182070	3337.466818	2980.561625	4294.896535	4147.316243	4694.200786	5972.75327	4513.086521	4149.434003	4288.29165	EVM%20prediction%20ClaScf_0020.31	Cla97Chr09	35384124	35385726	+	741	protein_coding	PF00504:Chlorophyll A-B binding protein	-
Cla97C06G117430	1.924829208	4.239680989	2.825482314	3.927970122	5.815696423	9.796575011	5.775665763	2.827533482	4.299098733	EVM%20prediction%20ClaScf_0005.1406	Cla97Chr06	9409297	9412914	-	405	protein_coding	PF00173:Cytochrome b5-like Heme/Steroid binding domain	-
Cla97C07G137780	1044.382415	516.4685494	809.9159144	524.4536796	610.770323	402.681431	635.3685306	879.5259563	318.7684004	EVM%20prediction%20ClaScf_0006.925	Cla97Chr07	25368259	25370034	+	1776	protein_coding	PF03055:Retinal pigment epithelial membrane protein	RPE65
Cla97C02G027560	177.1069322	405.754365	489.8887719	481.6153483	548.9074563	856.7320948	533.4603893	400.5987443	622.7945705	EVM%20prediction%20ClaScf_0018.148	Cla97Chr02	1277794	1278303	-	510	protein_coding	PF13326:Photosystem II Pbs27	-
Cla97C09G167260	2.210546043	6.250537748	5.723493751	9.206179973	8.776736979	7.372544548	8.750520395	7.545779161	9.572212023	EVM%20prediction%20ClaScf_0001.554	Cla97Chr09	4052085	4054950	-	1152	protein_coding	PF01095:Pectinesterase	-
Cla97C10G188920	226.7867248	165.9273186	175.7151657	149.2457865	146.0338023	139.0820819	150.5350153	182.7866284	158.5143974	EVM%20prediction%20ClaScf_0008.477	Cla97Chr10	5011577	5015963	-	690	protein_coding	PF04889:Cwf15/Cwc15 cell cycle control protein	-
Cla97C11G210050	35.08788661	30.81663724	38.37518707	46.5357333	40.03932903	51.99977486	33.88890639	36.65745267	52.18608446	EVM%20prediction%20ClaScf_0004.384	Cla97Chr11	3528137	3529086	-	825	protein_coding	PF08212:Lipocalin-like domain	Lipocalin_2
Cla97C10G188020	6.994449797	15.01754335	5.606905297	5.663745651	5.843666107	4.098974084	9.129793592	5.233742752	7.142228689	EVM%20prediction%20ClaScf_0008.382	Cla97Chr10	3965147	3971066	+	2556	protein_coding	PF00614:Phospholipase D Active site motif|PF12357:Phospholipase D C terminal|PF00168:C2 domain	C2
Cla97C02G027880	41.63051185	25.59509287	22.49165525	19.65403101	21.10795162	19.99323578	22.60820172	23.09260607	15.32268206	EVM%20prediction%20ClaScf_0018.181	Cla97Chr02	1476983	1479475	-	2493	protein_coding	PF00069:Protein kinase domain|PF08276:PAN-like domain|PF01453:D-mannose binding lectin|PF00954:S-locus glycoprotein domain	Pkinase
Cla97C02G034910	102.5508321	77.50177528	92.02762567	89.00196097	136.8177906	200.9445164	90.17110835	83.35841347	82.42934815	EVM%20prediction%20ClaScf_0002.418	Cla97Chr02	10019683	10022034	+	1533	protein_coding	PF01566:Natural resistance-associated macrophage protein	-
Cla97C02G043310	0.192482921	0.820583417	0.336366942	1.047458699	1.063846907	1.913393557	1.168884738	0.257048498	0.977067894	EVM%20prediction%20ClaScf_0002.1618	Cla97Chr02	31491116	31492603	-	810	protein_coding	PF03330:Rare lipoprotein A (RlpA)-like double-psi beta-barrel|PF01357:Pollen allergen	-
Cla97C10G194090	3.185924206	4.032177136	5.010707553	9.549030813	7.043400209	6.888216804	7.255146649	10.17114317	7.681775166	EVM%20prediction%20ClaScf_0008.1361	Cla97Chr10	23154306	23156892	-	261	protein_coding	-	-
Cla97C00G000030	15.90138756	18.96833683	12.78696421	12.1796387	11.90873403	9.612660764	14.96254563	11.30821565	16.49348937	EVM%20prediction%20ClaScf_0024.3	Cla97Scf002	104919	108208	-	1206	protein_coding	-	-
Cla97C03G057840	6.244504058	5.367188048	7.603457391	2.671933164	4.007981369	2.64315296	6.907773006	4.842076364	3.885549066	EVM%20prediction%20ClaScf_0003.748	Cla97Chr03	7027544	7027823	-	258	protein_coding	-	-
Cla97C07G129390	0	0	0.199602361	3.204964632	0	0.340626106	0.408014065	0.476669605	0	EVM%20prediction%20ClaScf_0019.232	Cla97Chr07	1132640	1133316	+	546	protein_coding	PF04852:Protein of unknown function (DUF640)	-
Cla97C05G102540	220.8486259	133.6672349	187.4191665	136.4757399	139.7255273	98.24843615	173.9021676	146.0328375	148.1611165	EVM%20prediction%20ClaScf_0016.687	Cla97Chr05	30786649	30790138	+	1527	protein_coding	PF03094:Mlo family	-
Cla97C05G087930	6.599414427	5.672235602	6.194111986	4.317146885	4.735834616	4.697954318	6.387833102	4.317704039	3.566072682	EVM%20prediction%20ClaScf_0012.581	Cla97Chr05	6032610	6035058	-	1953	protein_coding	PF04833:COBRA-like protein	-
Cla97C05G097090	22.39607907	32.23396738	30.00541795	19.72665658	22.11155836	18.26709429	26.87257275	16.39216736	33.81410656	EVM%20prediction%20ClaScf_0010.575	Cla97Chr05	26440117	26440659	+	543	protein_coding	PF05678:VQ motif	-
Cla97C04G079040	53.44288295	49.29654879	38.59810662	28.54652286	37.62826509	36.05981497	42.14173269	40.42730258	41.32997191	EVM%20prediction%20ClaScf_0007.87	Cla97Chr04	26409739	26412503	-	600	protein_coding	PF06127:Protein of unknown function (DUF962)	-
Cla97C05G107030	12.00726792	8.010457167	3.940298466	3.320069984	5.724509545	3.444108402	5.25507004	3.121303194	4.187433831	EVM%20prediction%20ClaScf_0016.229	Cla97Chr05	34089669	34090802	+	1134	protein_coding	PF01501:Glycosyl transferase family 8	Glyco_transf_8
Cla97C10G191630	20.25755851	14.53081791	14.46104937	13.10452101	12.46837206	9.074841409	16.43704937	18.44179592	11.07673927	EVM%20prediction%20ClaScf_0008.895	Cla97Chr10	13609910	13612950	-	2958	protein_coding	PF08263:Leucine rich repeat N-terminal domain|PF00069:Protein kinase domain|PF13855:Leucine rich repeat	Pkinase
Cla97C04G076810	46.15182093	25.08730218	24.8192585	26.31140291	15.78716325	11.04217961	20.83207689	13.24486537	18.12423651	EVM%20prediction%20ClaScf_0007.320	Cla97Chr04	24373059	24376289	+	393	protein_coding	-	-
Cla97C04G072200	3.57123779	2.754749	2.648027682	2.053460462	2.333677838	1.506307092	2.28357758	3.161872189	1.963038457	EVM%20prediction%20ClaScf_0007.795	Cla97Chr04	18941847	18946481	-	2634	protein_coding	PF01055:Glycosyl hydrolases family 31	Glyco_hydro_31
Cla97C02G029710	4.030458847	7.043736269	3.359780787	3.218437946	2.822576475	2.747323465	4.131437215	3.134171539	2.77024163	EVM%20prediction%20ClaScf_0018.368	Cla97Chr02	2857062	2859410	-	2076	protein_coding	PF00139:Legume lectin domain|PF07714:Protein tyrosine kinase	Pkinase_Tyr
Cla97C02G042800	525.491679	345.9496494	297.9870091	277.1934122	293.5482084	239.4052126	284.0304362	231.3969535	234.2261375	EVM%20prediction%20ClaScf_0002.1566	Cla97Chr02	31034407	31035708	+	1302	protein_coding	PF00069:Protein kinase domain|PF03822:NAF domain	Pkinase
Cla97C07G139270	22.97241815	53.18183288	57.51874711	64.04299111	68.40998151	90.89451305	71.09718997	61.16776359	62.76599188	EVM%20prediction%20ClaScf_0006.1087	Cla97Chr07	27109122	27112281	+	828	protein_coding	PF14378:PAP2 superfamily	-
Cla97C04G071580	9.89912164	11.19510233	8.361121134	14.25292016	10.94242532	19.87742564	10.90304251	7.656373129	13.90228032	EVM%20prediction%20ClaScf_0007.862	Cla97Chr04	18137057	18138088	-	945	protein_coding	PF00656:Caspase domain	Peptidase_C14
Cla97C02G033180	17.13097995	11.79588662	13.92559141	10.11452306	10.63846907	7.577038485	13.71720619	10.41046418	8.891317835	EVM%20prediction%20ClaScf_0002.193	Cla97Chr02	6522755	6523294	+	540	protein_coding	-	-
Cla97C05G104660	161.7179132	93.03765615	93.5588677	80.183256	81.09009605	75.73190319	90.95636447	104.0077101	67.20480397	EVM%20prediction%20ClaScf_0016.473	Cla97Chr05	32454932	32455468	+	537	protein_coding	-	-
Cla97C06G115530	12.48034422	7.643337474	10.25376646	12.82925725	15.9577036	17.6649431	17.46673114	12.1268848	17.96544192	EVM%20prediction%20ClaScf_0005.1624	Cla97Chr06	6553658	6555668	-	558	protein_coding	PF02298:Plastocyanin-like domain	Cu_bind_like
Cla97C01G018120	11.81145196	8.194863805	6.993554392	5.624139038	5.888136622	6.409356813	8.091006183	6.262979789	7.006674041	EVM%20prediction%20ClaScf_0015.387	Cla97Chr01	31460512	31461633	-	1122	protein_coding	-	-
Cla97C09G170950	13.66159267	22.5160084	11.22317017	8.766079662	11.20931375	7.560237956	12.37642664	7.617412817	19.30304864	EVM%20prediction%20ClaScf_0001.936	Cla97Chr09	7314567	7317637	-	369	protein_coding	PF03819:MazG nucleotide pyrophosphohydrolase domain	-
Cla97C01G023850	59.61576977	44.03989285	45.71173727	39.93321639	37.72837103	31.7026861	35.30857967	39.65457022	42.32021568	EVM%20prediction%20ClaScf_0021.239	Cla97Chr01	35136188	35138419	+	571	protein_coding	PF02358:Trehalose-phosphatase	-
Cla97C10G199940	10.7798089	18.31630282	25.31378574	22.80643487	26.53483755	43.79426907	28.12376868	15.07413137	31.29336734	EVM%20prediction%20ClaScf_0013.654	Cla97Chr10	30019049	30027972	+	1509	protein_coding	PF00232:Glycosyl hydrolase family 1	Glyco_hydro_1
Cla97C01G009310	17.61858149	16.0097642	15.65739409	13.52038097	13.37511102	11.40604214	15.18062552	15.63638715	12.31405158	EVM%20prediction%20ClaScf_0011.324	Cla97Chr01	10725380	10729403	+	1761	protein_coding	PF13637:Ankyrin repeats (many copies)|PF12313:NPR1/NIM1 like defence protein C terminal|PF00651:BTB/POZ domain|PF11900:Domain of unknown function (DUF3420)	BTB
Cla97C06G113650	23.89221087	30.33718247	29.23766484	34.3003785	36.51881909	37.94920931	35.54196868	31.92800354	37.07046441	EVM%20prediction%20ClaScf_0005.1820	Cla97Chr06	4573812	4580730	+	807	protein_coding	PF03908:Sec20	-
Cla97C05G094450	1.671969607	5.840881964	1.606986303	1.421651385	1.232122959	1.218826566	2.04061726	1.721122318	2.027481367	EVM%20prediction%20ClaScf_0010.1090	Cla97Chr05	16509780	16514932	+	1119	protein_coding	PF00153:Mitochondrial carrier protein	Mito_carr
Cla97C02G031240	0.380735448	1.217349025	0.598807084	2.71936393	1.262587537	4.087513269	0	0.190667842	2.512460299	EVM%20prediction%20ClaScf_0018.525	Cla97Chr02	4147128	4147400	-	273	protein_coding	-	-
Cla97C08G159430	6215.403408	1833.513098	3500.490287	1680.074754	2503.264405	2289.719332	1477.198652	3161.459982	1851.729482	EVM%20prediction%20ClaScf_0009.1626	Cla97Chr08	26463233	26463721	-	489	protein_coding	-	-
Cla97C09G167140	20.7356601	14.33689777	40.31816484	29.9954082	44.39143001	64.42048216	34.5977381	59.54470044	20.25195271	EVM%20prediction%20ClaScf_0001.542	Cla97Chr09	3993708	3994939	-	792	protein_coding	PF00106:short chain dehydrogenase	adh_short
Cla97C11G217930	62.22770215	60.08614101	78.3115352	82.48737255	85.41570821	93.44409902	80.12107769	81.73127582	84.77349595	EVM%20prediction%20ClaScf_0004.1608	Cla97Chr11	23384777	23387183	+	684	protein_coding	PF01106:NifU-like domain	-
Cla97C11G210200	49.09722891	38.81759848	35.08717411	31.81655799	31.57290039	26.91444712	33.14467426	31.31603047	21.36204049	EVM%20prediction%20ClaScf_0004.401	Cla97Chr11	3674720	3675334	+	615	protein_coding	-	-
Cla97C05G108120	12.56920274	8.568282677	9.113998985	7.6616237	7.533389402	6.644816917	10.16791234	7.92944661	9.487570927	EVM%20prediction%20ClaScf_0016.119	Cla97Chr05	34856243	34859746	-	2547	protein_coding	PF00782:Dual specificity phosphatase, catalytic domain	DSPc
Cla97C10G205980	60.59557265	45.98902632	46.75074715	40.44814802	41.28803311	35.3130102	47.20797333	47.48889663	36.73280563	EVM%20prediction%20ClaScf_0013.38	Cla97Chr10	34834118	34838770	+	2133	protein_coding	PF03127:GAT domain|PF00790:VHS domain	-
Cla97C10G191100	2.877930122	1.786754215	1.992160341	1.368454107	1.575179775	0.899912195	1.766635092	1.287315464	1.985654107	EVM%20prediction%20ClaScf_0008.780	Cla97Chr10	10179175	10184060	-	1860	protein_coding	PF00854:POT family	-
Cla97C08G159170	11.50539421	7.176234224	9.733063067	7.537255875	5.780903945	4.288889708	5.394253873	8.708124128	6.437586954	EVM%20prediction%20ClaScf_0009.1600	Cla97Chr08	26281633	26284749	-	795	protein_coding	PF00436:Single-strand binding protein family	-
Cla97C03G055480	0.024642195	0.262633384	0.129187873	0.528013053	0.435829174	0.38213436	0.29048512	0.074043131	0.300208627	EVM%20prediction%20ClaScf_0003.484	Cla97Chr03	4448788	4454198	-	2109	protein_coding	PF12796:Ankyrin repeats (3 copies)|PF13962:Domain of unknown function	-
Cla97C01G021930	15.58344001	17.18134407	8.934343212	8.198259648	11.37074773	4.975388504	11.51720647	8.893232574	8.728665617	EVM%20prediction%20ClaScf_0015.776	Cla97Chr01	33919350	33922032	+	2031	protein_coding	PF01657:Salt stress response/antifungal|PF07714:Protein tyrosine kinase	Pkinase_Tyr
Cla97C01G024610	2.144809689	1.406714429	0.345977426	0	0	0.393612389	0.35361219	0	0	EVM%20prediction%20ClaScf_0021.163	Cla97Chr01	35646726	35647040	-	315	protein_coding	PF05678:VQ motif	-
Cla97C02G043740	55.36899713	45.8308136	61.86585449	36.02601479	44.45546637	42.56805371	49.06730451	50.91766542	56.88292267	EVM%20prediction%20ClaScf_0002.1662	Cla97Chr02	31910021	31914117	+	1101	protein_coding	PF13839:GDSL/SGNH-like Acyl-Esterase family found in Pmr5 and Cas1p|PF14416:PMR5 N terminal Domain	-
Cla97C04G071920	4.168051217	4.442256093	6.965071871	7.575370949	12.09425957	7.92403888	13.12087335	19.04671392	5.68609436	EVM%20prediction%20ClaScf_0007.826	Cla97Chr04	18543762	18546239	-	399	protein_coding	-	-
Cla97C01G014340	1456.58093	1963.210044	2494.673249	2631.032033	2618.659161	3036.622321	2840.821649	2249.144471	2425.298377	EVM%20prediction%20ClaScf_0014.537	Cla97Chr01	28072170	28073342	+	516	protein_coding	PF05479:Photosystem I reaction centre subunit N (PSAN or PSI-N)	-
Cla97C04G076320	0.107599148	0.038225936	0.037606242	0.439151939	0.27752528	0.213919777	0.038436108	0.143691707	0.145649872	EVM%20prediction%20ClaScf_0007.371	Cla97Chr04	23891673	23893121	-	1449	protein_coding	PF00201:UDP-glucoronosyl and UDP-glucosyl transferase	UDPGT
Cla97C01G025160	12.13459545	12.86758018	11.22386674	15.23709636	14.06837171	16.86313454	13.0477894	13.25861004	13.23189587	EVM%20prediction%20ClaScf_0021.108	Cla97Chr01	36152833	36158141	-	2544	protein_coding	PF00046:Homeobox domain|PF01852:START domain|PF08670:MEKHLA domain	START
Cla97C10G190660	2.610384816	4.046712742	5.722845784	5.326973179	10.2304182	11.60617352	6.612063545	3.327545629	8.191308919	EVM%20prediction%20ClaScf_0008.711	Cla97Chr10	8919736	8920229	-	219	protein_coding	-	-
Cla97C05G108890	0.440427022	4.341964162	0.192413293	0.599181883	0.243422597	0.262686234	0.5506461	0.330841023	0.29808851	EVM%20prediction%20ClaScf_0016.37	Cla97Chr05	35449476	35453131	+	1416	protein_coding	PF00450:Serine carboxypeptidase	Peptidase_S10
Cla97C07G134390	0.858056394	1.136952927	0.680839112	1.56172306	1.435552452	1.466166629	1.168056329	0.673590944	1.45971589	EVM%20prediction%20ClaScf_0006.319	Cla97Chr07	11448473	11458540	+	2241	protein_coding	PF00082:Subtilase family|PF05922:Peptidase inhibitor I9	Peptidase_S8
Cla97C01G019770	19.01098437	12.5616708	11.91568373	9.793021399	10.14297873	10.69403522	10.65276904	9.296000488	10.78790031	EVM%20prediction%20ClaScf_0015.555	Cla97Chr01	32684167	32686137	+	1971	protein_coding	-	-
Cla97C11G211710	10.81313341	5.463171454	10.59228945	15.5761407	17.94983161	10.39927332	11.38738174	15.7393627	8.888574447	EVM%20prediction%20ClaScf_0004.561	Cla97Chr11	5067186	5069705	+	1389	protein_coding	PF00067:Cytochrome P450	p450
Cla97C02G026990	64.17796122	61.25546578	59.37458835	51.91160513	51.40265583	49.70458684	58.94556759	59.19052107	53.26313493	EVM%20prediction%20ClaScf_0018.82	Cla97Chr02	683897	685632	+	1473	protein_coding	PF13837:Myb/SANT-like DNA-binding domain	-
Cla97C09G180300	5.841632828	12.48765753	9.75073008	12.50327699	13.61971447	18.70230958	10.79339532	9.583276138	15.71261508	EVM%20prediction%20ClaScf_0001.2351	Cla97Chr09	33905677	33908895	-	1548	protein_coding	-	-
Cla97C03G064440	10.98307546	14.06890269	12.64201516	16.65066535	15.01300755	18.22622166	15.48290972	13.3600957	15.441581	EVM%20prediction%20ClaScf_0003.1777	Cla97Chr03	27918657	27920156	-	1500	protein_coding	PF12937:F-box-like	-
Cla97C11G222210	13.53958614	16.15866528	14.22337361	19.61942283	20.3727473	16.70366987	16.82679104	16.13905542	16.30672598	EVM%20prediction%20ClaScf_0004.2069	Cla97Chr11	28243028	28256991	-	2019	protein_coding	PF00069:Protein kinase domain|PF08263:Leucine rich repeat N-terminal domain	Pkinase
Cla97C09G170790	42.06078061	34.42277894	34.71135809	30.93276471	26.5330631	27.4944925	30.04954433	32.93706182	28.91458547	EVM%20prediction%20ClaScf_0001.920	Cla97Chr09	7127360	7131329	+	708	protein_coding	-	-
Cla97C01G015640	5.54096055	4.140627721	6.811430579	7.993130376	8.659400923	8.205081782	6.961739983	7.909911512	4.461464427	EVM%20prediction%20ClaScf_0015.127	Cla97Chr01	29400883	29402058	-	816	protein_coding	PF12697:Alpha/beta hydrolase family	-
Cla97C07G128720	59.04230858	57.31749201	26.84335933	24.33228327	35.02614942	29.81987528	23.73453969	52.65630354	38.06854402	EVM%20prediction%20ClaScf_0019.307	Cla97Chr07	420579	422301	+	948	protein_coding	PF07224:Chlorophyllase	-
Cla97C06G112040	132.9892668	92.54079451	52.71936513	71.99681821	50.09162081	44.22739204	96.33236952	69.50889195	33.78033511	EVM%20prediction%20ClaScf_0005.1985	Cla97Chr06	2939671	2940162	-	492	protein_coding	PF13833:EF-hand domain pair	-
Cla97C05G103920	23.09795049	19.5709145	27.00353812	33.46630544	32.93670023	29.06827491	28.83707406	29.38064336	25.32559981	EVM%20prediction%20ClaScf_0016.548	Cla97Chr05	31945742	31946621	-	450	protein_coding	PF00403:Heavy-metal-associated domain	HMA
Cla97C09G173270	0	0.06073397	0	0.290721473	0.314954676	0.203927471	0.061067895	0	0.173558113	EVM%20prediction%20ClaScf_0001.1193	Cla97Chr09	9913208	9915664	+	912	protein_coding	PF02365:No apical meristem (NAM) protein	NAM
Cla97C02G043170	3.72239698	6.10351302	2.251712588	5.989342871	7.59639444	10.75928079	5.830217506	4.301844704	6.250004545	EVM%20prediction%20ClaScf_0002.1604	Cla97Chr02	31357038	31357400	-	363	protein_coding	-	-
Cla97C11G215550	0.764270421	0.814549716	0	0.259939199	1.689639205	10.02843329	0.546018822	0.510316872	9.310882283	EVM%20prediction%20ClaScf_0004.1104	Cla97Chr11	12319754	12319957	+	204	protein_coding	-	-
Cla97C08G161640	2.220956778	2.461750251	4.191649587	7.342282612	3.535245105	6.146408841	5.521790345	3.915046359	6.403552659	EVM%20prediction%20ClaScf_0023.23	Cla97Chr08	28051831	28053028	+	585	protein_coding	PF04690:YABBY protein	YABBY
Cla97C04G072690	1.60402434	0.769296954	1.976155785	0.490996265	0.975192998	0.334843872	0.773526665	0.843440385	0.447822785	EVM%20prediction%20ClaScf_0007.734	Cla97Chr04	20005557	20008964	+	1296	protein_coding	-	-
Cla97C07G129660	2.984785832	3.118771433	2.086384141	4.896692483	3.752216792	4.607658538	3.073200533	2.227464183	2.851981961	EVM%20prediction%20ClaScf_0019.203	Cla97Chr07	1374713	1378655	+	888	protein_coding	PF01657:Salt stress response/antifungal	-
Cla97C07G142930	16.72940607	15.66506451	15.14990754	11.9859575	13.59935271	12.59537874	16.26459607	13.30098023	13.89079267	EVM%20prediction%20ClaScf_0006.1470	Cla97Chr07	30377147	30379858	-	2712	protein_coding	PF12819:Carbohydrate-binding protein of the ER|PF07714:Protein tyrosine kinase	Pkinase_Tyr
Cla97C09G168120	9285.866385	4082.267027	6681.542167	4994.599291	4480.742517	3127.185446	4876.895888	5040.727115	4862.203239	EVM%20prediction%20ClaScf_0001.642	Cla97Chr09	4689750	4690166	+	318	protein_coding	PF03242:Late embryogenesis abundant protein	-
Cla97C11G207920	1071.854893	1696.995813	2263.124839	2197.699283	2469.948561	2966.361365	2566.782481	1902.112986	2247.814481	EVM%20prediction%20ClaScf_0004.164	Cla97Chr11	1678816	1679193	-	378	protein_coding	PF06596:Photosystem II reaction centre X protein (PsbX)	-
Cla97C05G085230	4.981910891	4.34426515	4.748709772	2.888213325	3.00380303	1.485693821	4.489488093	3.628919977	3.793322412	EVM%20prediction%20ClaScf_0012.855	Cla97Chr05	3934129	3935312	-	459	protein_coding	PF04535:Domain of unknown function (DUF588)	-
Cla97C11G220020	1.208613689	9.30312595	0.704023832	1.233199922	1.039106281	0.881050987	0.57564775	0.739761667	0.613507747	EVM%20prediction%20ClaScf_0004.1835	Cla97Chr11	26075028	26085154	+	774	protein_coding	PF01925:Sulfite exporter TauE/SafE	-
Cla97C04G079080	5.109448318	3.578527402	4.387887864	6.454670003	6.132061383	6.443191561	5.214786504	5.751099127	5.039035543	EVM%20prediction%20ClaScf_0007.83	Cla97Chr04	26433143	26436611	-	1068	protein_coding	PF00319:SRF-type transcription factor (DNA-binding and dimerisation domain)	SRF-TF
Cla97C06G115330	26.5455651	42.3184424	44.85555763	49.27024999	49.58981754	66.00465049	41.72754563	37.78042763	55.8825042	EVM%20prediction%20ClaScf_0005.1645	Cla97Chr06	6294696	6296611	+	1623	protein_coding	PF00403:Heavy-metal-associated domain	HMA
Cla97C11G223330	13.2915721	12.0720445	11.41060165	9.866410158	10.2922467	7.316182937	11.40608549	9.770504682	9.886308276	EVM%20prediction%20ClaScf_0004.2183	Cla97Chr11	29162693	29176613	-	3042	protein_coding	PF11721:Di-glucose binding within endoplasmic reticulum|PF13855:Leucine rich repeat|PF07714:Protein tyrosine kinase	Pkinase_Tyr
Cla97C07G139400	114.3845874	88.95870227	94.99066824	79.4991082	82.36923752	65.25679078	71.50495293	84.6784168	73.04166878	EVM%20prediction%20ClaScf_0006.1100	Cla97Chr07	27242286	27243040	+	627	protein_coding	PF04525:LURP-one-related	-
Cla97C07G136450	71.03782425	59.04483195	60.19049393	53.05725413	51.63227453	47.25825254	62.920424	57.37982356	48.71896589	EVM%20prediction%20ClaScf_0006.779	Cla97Chr07	23717731	23720703	-	1788	protein_coding	PF02365:No apical meristem (NAM) protein	NAM
Cla97C04G076920	20.47318339	17.94667578	18.98944283	16.43979103	13.85976774	9.898801072	23.23825561	17.10810548	15.00448318	EVM%20prediction%20ClaScf_0007.309	Cla97Chr04	24468586	24469443	-	858	protein_coding	-	-
Cla97C02G034710	10.5901924	6.096315481	6.682913021	5.002603457	5.780903945	4.639798866	6.760331153	5.532605179	5.375716941	EVM%20prediction%20ClaScf_0002.386	Cla97Chr02	9410752	9412341	+	1590	protein_coding	PF12937:F-box-like	-
Cla97C10G205770	52.89843126	32.64017074	26.51592618	22.80502296	23.16716612	27.39911238	27.34969279	24.78681948	21.041855	EVM%20prediction%20ClaScf_0013.59	Cla97Chr10	34716455	34717126	-	672	protein_coding	PF03208:PRA1 family protein	-
Cla97C07G142280	170.2984486	119.0715217	91.81962352	88.67891868	100.4523918	59.71733721	93.13785468	106.6043296	70.27436623	EVM%20prediction%20ClaScf_0006.1402	Cla97Chr07	29830229	29831178	-	708	protein_coding	PF02365:No apical meristem (NAM) protein	NAM
Cla97C05G086380	82.75465033	107.2857373	133.2831281	139.9737461	141.8079174	164.4794472	140.614604	141.3853582	141.2919396	EVM%20prediction%20ClaScf_0012.738	Cla97Chr05	4757101	4757544	+	444	protein_coding	PF00111:2Fe-2S iron-sulfur cluster binding domain	Fer2
Cla97C06G115120	1352.637086	800.9435653	842.9116529	730.4529006	722.1306398	669.0311692	776.9820123	762.6413652	633.4970962	EVM%20prediction%20ClaScf_0005.1666	Cla97Chr06	6052651	6053241	+	591	protein_coding	PF15365:Proline-rich nuclear receptor coactivator	-
Cla97C04G075610	1.524464733	2.732542779	2.470278823	2.969545412	4.672415614	4.463564489	2.896083833	1.041046418	4.71337552	EVM%20prediction%20ClaScf_0007.446	Cla97Chr04	23105417	23106166	-	750	protein_coding	PF02469:Fasciclin domain	-
Cla97C10G188730	0.428798586	0.914016182	1.528637886	1.925094268	1.23237711	5.217312728	1.470466531	1.374318704	1.654243662	EVM%20prediction%20ClaScf_0008.457	Cla97Chr10	4830026	4830631	+	606	protein_coding	-	-
Cla97C10G205410	20.1342234	23.90424706	19.60729686	14.98351517	15.78861535	17.58548065	18.44169532	18.84454885	19.85841965	EVM%20prediction%20ClaScf_0013.95	Cla97Chr10	34469546	34471512	-	906	protein_coding	PF03031:NLI interacting factor-like phosphatase	NIF
Cla97C11G224440	87.53475631	37.27135895	67.67577132	41.57407629	46.05363431	34.37670816	49.79487539	64.05192138	31.99669066	EVM%20prediction%20ClaScf_0004.2296	Cla97Chr11	30147349	30148775	-	963	protein_coding	PF02365:No apical meristem (NAM) protein	NAM
Cla97C11G210610	95.05695011	127.5060387	135.5300033	157.1188049	154.9943109	160.018575	138.2034308	131.2430314	151.971637	EVM%20prediction%20ClaScf_0004.445	Cla97Chr11	3953746	3957899	-	351	protein_coding	PF05347:Complex 1 protein (LYR family)	-
Cla97C06G122030	14.43621906	22.41951122	12.25336718	24.54981326	22.34078504	28.86490851	22.54277709	16.11143266	17.30805983	EVM%20prediction%20ClaScf_0005.642	Cla97Chr06	24383524	24383901	-	378	protein_coding	-	-
Cla97C07G142990	1.106776794	2.666896106	2.573207108	2.749579085	3.829848864	5.625377057	3.506654213	3.180975167	3.077763866	EVM%20prediction%20ClaScf_0006.1476	Cla97Chr07	30412261	30413899	+	1080	protein_coding	PF03214:Reversibly glycosylated polypeptide	-
Cla97C01G017630	0.948231652	8.240385052	0.688312985	0.632609925	0.927226567	1.39214487	1.016169766	0.803614779	0.888617537	EVM%20prediction%20ClaScf_0015.335	Cla97Chr01	31113632	31115056	-	1425	protein_coding	PF00201:UDP-glucoronosyl and UDP-glucosyl transferase	UDPGT
Cla97C05G088370	31.33971919	44.64719774	38.63938801	48.36759573	49.26578311	61.80609078	49.95575842	27.1303006	56.59887836	EVM%20prediction%20ClaScf_0012.537	Cla97Chr05	6496181	6499996	-	330	protein_coding	PF07876:Stress responsive A/B Barrel Domain	-
Cla97C07G133340	17.82717924	20.33044692	18.39344591	22.65907417	22.58690891	24.81848027	22.17899463	19.12752796	23.50150917	EVM%20prediction%20ClaScf_0006.95	Cla97Chr07	6122445	6127943	-	2373	protein_coding	PF02705:K+ potassium transporter	K_trans
Cla97C08G160730	12.20891669	12.44063073	10.20633407	13.55149692	15.91211016	16.92533272	12.50903121	8.634075453	10.13358987	EVM%20prediction%20ClaScf_0023.117	Cla97Chr08	27477677	27480518	-	1260	protein_coding	PF02535:ZIP Zinc transporter	-
Cla97C06G121380	3.902213479	5.356197219	2.47970169	1.870142771	2.875654437	0.916861622	4.371877668	1.362006122	1.860764112	EVM%20prediction%20ClaScf_0005.713	Cla97Chr06	23742766	23744842	+	879	protein_coding	PF12695:Alpha/beta hydrolase family	-
Cla97C01G021400	4.041097125	4.607434919	6.733421429	6.904135548	6.925585649	9.192593131	5.606319841	5.208369664	7.632790781	EVM%20prediction%20ClaScf_0015.723	Cla97Chr01	33654332	33658248	+	1659	protein_coding	PF00026:Eukaryotic aspartyl protease|PF05184:Saposin-like type B, region 1|PF03489:Saposin-like type B, region 2	Asp
Cla97C04G078070	16.86838066	18.65713522	15.7462143	12.81577642	14.95720309	10.60375231	18.07695239	16.83420069	13.39832156	EVM%20prediction%20ClaScf_0007.184	Cla97Chr04	25601637	25606620	-	1713	protein_coding	PF14543:Xylanase inhibitor N-terminal|PF14541:Xylanase inhibitor C-terminal	-
Cla97C05G089510	12.06375515	15.2905224	19.78306969	18.5436729	20.98005062	30.70329196	20.05172998	15.89366733	21.8363313	EVM%20prediction%20ClaScf_0012.414	Cla97Chr05	7685232	7687553	+	2322	protein_coding	PF00082:Subtilase family|PF02225:PA domain|PF05922:Peptidase inhibitor I9	Peptidase_S8
Cla97C04G073850	0.095333522	0.159665405	0.057118915	0.264026294	0.195707686	0.357407476	0.087569056	0.068202727	0.152090757	EVM%20prediction%20ClaScf_0007.624	Cla97Chr04	21621857	21632298	-	3816	protein_coding	-	-
Cla97C06G116570	21870.59246	13479.07527	15960.71991	13619.15937	12949.21318	9908.810973	12734.34491	18788.46247	10422.22563	EVM%20prediction%20ClaScf_0005.1510	Cla97Chr06	7824799	7825077	-	279	protein_coding	-	-
Cla97C07G140190	3.464692574	4.823020901	2.100577231	2.549172446	1.954004522	1.518219214	1.869093002	1.652454632	1.866399079	EVM%20prediction%20ClaScf_0006.1180	Cla97Chr07	27996627	27999076	+	2205	protein_coding	-	-
Cla97C10G199360	14.52644543	9.904698277	10.26444747	9.206179973	8.25312483	7.641615517	10.29757372	9.737218019	8.747810988	EVM%20prediction%20ClaScf_0013.716	Cla97Chr10	29294786	29298065	+	2304	protein_coding	PF00170:bZIP transcription factor	bZIP_1
Cla97C06G110780	1.499145825	1.935077722	1.432146942	2.022526923	2.688259299	2.404252596	1.999268918	1.651660183	2.198402761	EVM%20prediction%20ClaScf_0005.2119	Cla97Chr06	1438032	1444990	+	3120	protein_coding	PF14569:Zinc-binding RING-finger|PF03552:Cellulose synthase	-
Cla97C01G003150	16.26378296	20.67280962	11.54561637	12.31669355	11.50991813	7.914121435	16.14531187	8.352367097	7.951669562	EVM%20prediction%20ClaScf_0011.999	Cla97Chr01	2913854	2917009	-	1128	protein_coding	PF00612:IQ calmodulin-binding motif|PF13178:Protein of unknown function (DUF4005)	IQ
novel.303	7.432974185	6.569438171	5.068971594	4.069559742	4.943177022	3.099697562	4.533226035	3.631557273	3.987800358	-	Cla97Chr07	28005875	28006734	-	860	-	-	-
Cla97C09G174370	6.501645324	8.570537912	8.745540497	6.110175745	5.532003914	5.306478131	8.067596622	5.569384131	5.124178288	EVM%20prediction%20ClaScf_0001.1319	Cla97Chr09	11164305	11168972	-	1215	protein_coding	PF00249:Myb-like DNA-binding domain	Myb_DNA-binding
Cla97C01G015900	12.89052288	12.12225503	7.52238798	7.558366749	7.994970692	3.965943009	9.688616811	5.37465042	5.743974891	EVM%20prediction%20ClaScf_0015.153	Cla97Chr01	29668050	29669600	-	891	protein_coding	PF00447:HSF-type DNA-binding	HSF_DNA-bind
Cla97C04G074040	6.797814544	13.08778615	4.828355854	5.425819488	4.726712205	3.465906557	8.401087068	4.72204599	6.233445804	EVM%20prediction%20ClaScf_0007.605	Cla97Chr04	21786827	21789640	-	948	protein_coding	PF14360:PAP2 superfamily C-terminal	-
Cla97C11G215610	8.969856269	10.58163399	12.2049349	13.69355592	13.0941473	19.76618735	10.12616725	11.17856167	16.19692785	EVM%20prediction%20ClaScf_0004.1112	Cla97Chr11	12440555	12441313	+	759	protein_coding	-	-
Cla97C08G157020	14.69869577	10.74218292	17.94364743	17.99724492	22.97909318	23.41993714	14.62668602	23.02920865	12.68411775	EVM%20prediction%20ClaScf_0009.1379	Cla97Chr08	24643250	24643839	+	495	protein_coding	PF00847:AP2 domain	AP2
Cla97C08G150800	59.00985596	44.79932627	43.3137124	37.27302083	40.18779535	34.93639058	43.52445688	38.50246926	35.73323552	EVM%20prediction%20ClaScf_0009.735	Cla97Chr08	19216912	19218705	-	1794	protein_coding	PF05003:Protein of unknown function (DUF668)|PF11961:Domain of unknown function (DUF3475)	-
Cla97C05G104890	53.85661093	34.70433019	20.50585405	24.66517628	23.53875591	18.4738422	22.34140052	24.55954779	26.20445698	EVM%20prediction%20ClaScf_0016.448	Cla97Chr05	32633249	32634295	-	1047	protein_coding	PF00847:AP2 domain|PF02362:B3 DNA binding domain	B3
Cla97C11G214530	2.354645439	1.91203903	1.587129455	0.972458622	1.301404954	0.334379457	1.742312488	2.414508953	0.796832069	EVM%20prediction%20ClaScf_0004.883	Cla97Chr11	7867036	7870803	+	927	protein_coding	PF00141:Peroxidase	-
Cla97C02G038090	130.1196844	94.32121371	117.4554675	128.5876864	154.8458063	175.2864117	105.9904524	132.486738	92.5436255	EVM%20prediction%20ClaScf_0002.1051	Cla97Chr02	25317825	25321390	+	939	protein_coding	PF06799:Protein of unknown function (DUF1230)	-
Cla97C09G179260	81.59218772	59.33569785	94.00814112	118.8735691	95.16151184	111.8415049	86.8711778	83.97244646	113.175788	EVM%20prediction%20ClaScf_0001.2234	Cla97Chr09	32799223	32800632	-	393	protein_coding	-	-
Cla97C10G205120	13.82341629	17.29505151	14.34570685	18.86628098	21.2595692	18.72470364	12.46482968	8.781616046	11.0907176	EVM%20prediction%20ClaScf_0013.124	Cla97Chr10	34277949	34279526	+	1470	protein_coding	PF02458:Transferase family	-
Cla97C10G196990	5.00058722	5.139220886	2.434325705	5.648987958	14.80611674	6.81720426	7.46413359	1.78873955	2.175738815	EVM%20prediction%20ClaScf_0013.967	Cla97Chr10	26811873	26812252	+	291	protein_coding	-	-
Cla97C04G078250	31.75244573	29.27570161	25.69034134	21.54476845	25.54832346	20.83728743	27.45147261	24.98975251	22.42113693	EVM%20prediction%20ClaScf_0007.166	Cla97Chr04	25787434	25792339	+	3591	protein_coding	PF16209:Phospholipid-translocating ATPase N-terminal|PF12710:haloacid dehalogenase-like hydrolase|PF00122:E1-E2 ATPase|PF16212:Phospholipid-translocating P-type ATPase C-terminal	E1-E2_ATPase
Cla97C11G207990	64.89834598	56.90501048	61.67564007	55.00623831	43.01434731	36.39445894	51.81474136	54.25353847	47.51174923	EVM%20prediction%20ClaScf_0004.171	Cla97Chr11	1718929	1720484	-	402	protein_coding	-	-
Cla97C02G035220	14.60526144	21.79254321	19.14219367	25.62379572	22.55754073	27.3431557	23.65143825	19.78882146	27.88419053	EVM%20prediction%20ClaScf_0002.472	Cla97Chr02	11080639	11095780	+	1281	protein_coding	PF13593:SBF-like CPA transporter family (DUF4137)	-
Cla97C03G059330	1.345511679	1.254775614	0	0	0	0	0	0	0	EVM%20prediction%20ClaScf_0003.919	Cla97Chr03	8760735	8765939	+	309	protein_coding	-	-
Cla97C03G053390	24.27242255	20.96660172	14.77734092	15.07941072	12.8743507	13.07593698	15.73274572	14.50799152	22.25727541	EVM%20prediction%20ClaScf_0003.267	Cla97Chr03	2588161	2589669	-	531	protein_coding	PF03195:Protein of unknown function DUF260	-
Cla97C01G010510	2.581862255	4.171956556	2.445128926	1.359681965	1.104764095	2.086334897	1.695808457	1.501509257	1.183755333	EVM%20prediction%20ClaScf_0011.101	Cla97Chr01	16037732	16038451	+	624	protein_coding	PF01190:Pollen proteins Ole e I like	-
Cla97C11G209670	3.652537352	5.338735485	5.252187435	6.495348183	7.036770503	10.08335351	7.60479227	3.867341112	6.674668625	EVM%20prediction%20ClaScf_0004.345	Cla97Chr11	3221824	3223038	+	498	protein_coding	PF02298:Plastocyanin-like domain	Cu_bind_like
Cla97C02G027840	2.436939731	4.460510777	3.388356904	4.378425411	5.504675737	7.014606104	4.882443535	6.473377321	5.324571826	EVM%20prediction%20ClaScf_0018.177	Cla97Chr02	1440249	1441919	+	981	protein_coding	-	-
Cla97C05G085860	35.05410115	131.0960911	37.80246943	37.05133355	35.06603073	34.17615261	37.40695615	37.37089707	41.26232875	EVM%20prediction%20ClaScf_0012.791	Cla97Chr05	4385452	4387902	-	1404	protein_coding	PF14306:PUA-like domain|PF01747:ATP-sulfurylase	-
Cla97C04G075750	2.59851943	3.268472462	3.190940452	3.344082671	4.062745078	7.456029271	3.88853945	2.461934097	4.990968431	EVM%20prediction%20ClaScf_0007.432	Cla97Chr04	23217373	23226861	+	2220	protein_coding	PF07731:Multicopper oxidase|PF03641:Possible lysine decarboxylase|PF07732:Multicopper oxidase|PF00394:Multicopper oxidase	-
Cla97C02G037610	21.95407824	6.785970264	12.13811018	14.93378617	24.67921702	38.61675722	8.950017352	7.619432815	10.6194921	EVM%20prediction%20ClaScf_0002.993	Cla97Chr02	24714326	24719279	+	1257	protein_coding	-	-
Cla97C11G212570	141.8731873	212.644289	165.3533492	248.3763866	223.5179035	225.8860062	216.6941595	178.593308	219.8402761	EVM%20prediction%20ClaScf_0004.657	Cla97Chr11	5909568	5911737	-	174	protein_coding	-	-
Cla97C01G022260	29.08115454	25.35899355	24.51020803	22.29004732	20.14900406	16.93007504	23.93272861	18.88377372	25.14478339	EVM%20prediction%20ClaScf_0015.809	Cla97Chr01	34049660	34053212	+	747	protein_coding	PF04749:PLAC8 family	-
Cla97C10G204750	5.673053713	4.239337792	4.330144074	2.949673924	4.060504755	2.878012793	5.171079134	3.679147735	4.788490833	EVM%20prediction%20ClaScf_0013.161	Cla97Chr10	34031957	34034347	+	2391	protein_coding	PF00954:S-locus glycoprotein domain|PF00069:Protein kinase domain|PF01453:D-mannose binding lectin	Pkinase
Cla97C07G135710	178.8191661	132.8859264	103.6054441	109.6601395	100.1555871	80.07552035	118.3495797	94.17360692	99.39094589	EVM%20prediction%20ClaScf_0006.670	Cla97Chr07	21516969	21517424	+	456	protein_coding	PF00170:bZIP transcription factor	bZIP_1
Cla97C11G209800	24.04718134	15.42809233	13.43624662	10.65394636	12.15408658	12.36104659	15.17383814	14.49859167	6.906397716	EVM%20prediction%20ClaScf_0004.358	Cla97Chr11	3353713	3354369	-	657	protein_coding	PF13499:EF-hand domain pair	-
Cla97C02G040120	8.399254725	8.552184315	8.177648257	12.31954265	11.43980829	10.64542597	8.759938333	10.96628983	8.527137983	EVM%20prediction%20ClaScf_0002.1277	Cla97Chr02	28087351	28089802	+	693	protein_coding	-	-
Cla97C10G197610	3.219974511	2.470901739	1.417992983	4.665377152	3.84408622	3.994653611	2.484487131	1.999531535	3.53052042	EVM%20prediction%20ClaScf_0013.903	Cla97Chr10	27373314	27375186	+	807	protein_coding	PF00314:Thaumatin family	Thaumatin
Cla97C11G210570	307.4914659	180.3039735	235.2781646	185.5965882	176.5320961	151.1102561	190.2875595	174.3210539	190.9862399	EVM%20prediction%20ClaScf_0004.441	Cla97Chr11	3937233	3937673	-	192	protein_coding	-	-
Cla97C06G124540	9.008200692	3.938800402	4.722591868	3.770851317	2.808555833	2.341993714	3.836692257	2.660451958	2.344962945	EVM%20prediction%20ClaScf_0005.384	Cla97Chr06	26736505	26736954	+	450	protein_coding	-	-
Cla97C10G187460	39.75941194	23.93290681	25.04998306	22.39076725	22.67044475	14.98832192	22.65265375	29.64008437	17.42751973	EVM%20prediction%20ClaScf_0008.321	Cla97Chr10	3414332	3420106	-	2643	protein_coding	PF07173:Protein of unknown function (DUF1399)	-
Cla97C09G184080	48.10025329	15.32046699	15.07210171	14.29112534	15.27865238	8.793468261	26.0694944	17.71993904	10.85169023	EVM%20prediction%20ClaScf_0020.241	Cla97Chr09	37208778	37209979	-	282	protein_coding	-	-
Cla97C07G142140	4.576588595	3.502756342	3.864641463	3.353400024	2.240869016	2.34492487	3.028274602	3.168669654	3.087118771	EVM%20prediction%20ClaScf_0006.1388	Cla97Chr07	29674518	29676209	+	1692	protein_coding	PF13041:PPR repeat family|PF01535:PPR repeat|PF14432:DYW family of nucleic acid deaminases	PPR
Cla97C10G188280	53.22918695	49.95904922	42.04703167	40.06121776	37.96718683	35.96650228	39.63454274	41.06549885	34.50503434	EVM%20prediction%20ClaScf_0008.408	Cla97Chr10	4320597	4322438	-	867	protein_coding	PF14299:Phloem protein 2	-
Cla97C09G180360	217.055974	215.0005243	199.7453786	184.5778857	175.8031869	162.0984104	194.6106338	217.7765327	151.2172367	EVM%20prediction%20ClaScf_0001.2357	Cla97Chr09	33968970	33970685	+	963	protein_coding	PF13602:Zinc-binding dehydrogenase|PF08240:Alcohol dehydrogenase GroES-like domain	ADH_N
Cla97C02G049530	0	0	0	0.075699638	0	0.530997441	0.039752976	0.037153691	0.188300022	EVM%20prediction%20ClaScf_0002.2263	Cla97Chr02	36942629	36945156	+	1401	protein_coding	-	-
Cla97C08G148030	5.821056072	2.680131322	3.857369289	2.090693774	2.470870235	2.666406505	1.946292898	3.078363065	3.403978469	EVM%20prediction%20ClaScf_0009.414	Cla97Chr08	15278689	15280214	-	1116	protein_coding	PF03398:Regulator of Vps4 activity in the MVB pathway	-
Cla97C04G076750	0	0.052008808	0	0.049791171	0.053941533	0.81494396	0.313768563	0	0.148624412	EVM%20prediction%20ClaScf_0007.326	Cla97Chr04	24313778	24316494	+	1065	protein_coding	PF00657:GDSL-like Lipase/Acylhydrolase	Lipase_GDSL
Cla97C03G061620	11.18234111	9.768850204	4.516927509	5.471101241	5.471212662	4.10012905	7.858048658	7.390144328	6.746421172	EVM%20prediction%20ClaScf_0003.1353	Cla97Chr03	19882046	19884520	+	1134	protein_coding	-	-
Cla97C02G049580	3.989801998	3.56642867	4.048398561	3.04665736	2.873809326	2.364306214	3.475697822	2.861717495	3.763090611	EVM%20prediction%20ClaScf_0002.2268	Cla97Chr02	36971621	36974354	+	2019	protein_coding	PF00439:Bromodomain|PF00249:Myb-like DNA-binding domain	Myb_DNA-binding
Cla97C03G065770	64.93042286	76.42068685	88.42909875	91.10380325	108.1284397	98.81742604	91.0086109	97.64702307	87.27493669	EVM%20prediction%20ClaScf_0003.1915	Cla97Chr03	29152656	29158924	+	798	protein_coding	PF12695:Alpha/beta hydrolase family	-
Cla97C10G193740	109.4161878	155.894503	93.55691368	82.92164017	90.62195502	88.29815764	96.57064369	105.0839352	89.92138785	EVM%20prediction%20ClaScf_0008.1317	Cla97Chr10	22559948	22565956	+	4518	protein_coding	PF00005:ABC transporter|PF00664:ABC transporter transmembrane region	ABC_tran
Cla97C01G020220	0.650646493	0.910154142	1.10858964	1.576720401	1.258635777	2.279902745	1.263790044	0.896049343	1.073398531	EVM%20prediction%20ClaScf_0015.601	Cla97Chr01	32970543	32972449	-	1278	protein_coding	PF03398:Regulator of Vps4 activity in the MVB pathway	-
Cla97C07G140300	5.406183174	9.946536466	4.75817474	4.247844682	5.016316849	3.153830473	7.929088818	5.0194721	3.52545682	EVM%20prediction%20ClaScf_0006.1192	Cla97Chr07	28068929	28075137	+	2634	protein_coding	PF13855:Leucine rich repeat|PF12819:Carbohydrate-binding protein of the ER|PF07714:Protein tyrosine kinase	Pkinase_Tyr
Cla97C06G123830	474.8666881	224.7169882	274.788408	197.7428381	257.2347686	177.5833862	254.9411519	224.4466387	155.2754207	EVM%20prediction%20ClaScf_0005.458	Cla97Chr06	26114260	26114820	+	561	protein_coding	PF13499:EF-hand domain pair	-
Cla97C09G184440	15.50472661	14.92557239	14.63593482	18.74291255	18.74716045	18.92903673	19.88024436	19.08129699	12.18642161	EVM%20prediction%20ClaScf_0020.278	Cla97Chr09	37486643	37488664	+	1143	protein_coding	PF14379:MYB-CC type transfactor, LHEQLE motif|PF00249:Myb-like DNA-binding domain	Myb_DNA-binding
Cla97C08G160420	8.526199364	13.78825265	10.51589282	13.4769046	15.14506379	17.28423107	13.01901493	9.724331172	11.98332771	EVM%20prediction%20ClaScf_0023.148	Cla97Chr08	27193455	27196006	-	2109	protein_coding	PF13641:Glycosyltransferase like family 2	-
Cla97C06G125020	0.428327379	1.775300662	1.896222432	1.796722597	3.051253216	4.598452427	1.63205626	0.953339211	2.029294857	EVM%20prediction%20ClaScf_0005.334	Cla97Chr06	27098648	27101293	-	1092	protein_coding	PF03214:Reversibly glycosylated polypeptide	-
Cla97C10G206300	10.00117444	7.899172843	7.396605028	5.193424413	6.810813701	3.195564497	10.52634224	7.244395179	3.535575575	EVM%20prediction%20ClaScf_0013.6	Cla97Chr10	35004586	35005268	-	582	protein_coding	PF04525:LURP-one-related	-
Cla97C10G192710	272.8445402	275.4083094	334.8953368	372.2979181	350.8700079	380.5739784	317.5326959	320.2663634	364.5684579	EVM%20prediction%20ClaScf_0008.1172	Cla97Chr10	20549769	20551125	+	288	protein_coding	-	-
Cla97C06G110760	2.945690043	3.81222458	3.064071336	4.675397635	4.108947161	4.712990445	2.505349521	3.605963752	3.417759758	EVM%20prediction%20ClaScf_0005.2121	Cla97Chr06	1423753	1430095	+	2223	protein_coding	PF10440:Ubiquitin-binding WIYLD domain|PF05033:Pre-SET motif|PF00856:SET domain	SET
Cla97C08G158540	2.443052456	4.260721589	2.677998347	4.418966387	4.296304815	7.285613928	5.831201011	1.946400889	4.171328316	EVM%20prediction%20ClaScf_0009.1536	Cla97Chr08	25880870	25885471	+	936	protein_coding	PF05368:NmrA-like family	NmrA
Cla97C10G190220	0.066885957	0.392074123	0.210391678	0	0.036967653	0.039893148	0.143356293	0.133982808	0.067904332	EVM%20prediction%20ClaScf_0008.649	Cla97Chr10	7649657	7653847	-	1554	protein_coding	PF00083:Sugar (and other) transporter	Sugar_tr
Cla97C07G135380	796.1030048	636.7166069	1060.055658	1077.185589	1128.405352	1193.237349	970.1337912	1124.444712	902.2161974	EVM%20prediction%20ClaScf_0006.622	Cla97Chr07	20669954	20672546	+	1272	protein_coding	PF01852:START domain	START
Cla97C11G212580	3.590354999	5.376309487	5.627959221	5.696574285	6.131726937	11.75636588	6.829478947	5.052401443	7.727442659	EVM%20prediction%20ClaScf_0004.658	Cla97Chr11	5925212	5928327	+	2895	protein_coding	PF07714:Protein tyrosine kinase|PF13855:Leucine rich repeat|PF08263:Leucine rich repeat N-terminal domain	Pkinase_Tyr
novel.8	406.0929143	431.1596553	370.1420458	320.956506	355.4673917	239.934059	397.8813903	447.744047	270.7085812	-	Cla97Chr01	9725306	9735145	+	1881	-	PF00282:Pyridoxal-dependent decarboxylase conserved domain	-
Cla97C07G134240	0.07910257	1.264597732	1.244096909	0.080711715	0.262318415	0.094359134	0.169540091	0.792272769	0.642455601	EVM%20prediction%20ClaScf_0006.269	Cla97Chr07	10292304	10297961	+	657	protein_coding	PF14009:Domain of unknown function (DUF4228)	-
Cla97C10G205970	190.2372867	273.2713734	179.031305	154.4183254	179.2582038	92.22556944	196.3898254	232.7092187	97.70678939	EVM%20prediction%20ClaScf_0013.39	Cla97Chr10	34828791	34829541	+	648	protein_coding	PF04525:LURP-one-related	-
Cla97C02G040200	78.76849622	82.15792708	70.1276089	63.89625183	66.30968097	51.62818809	70.47353613	71.11571137	62.86435857	EVM%20prediction%20ClaScf_0002.1285	Cla97Chr02	28146014	28149467	+	1854	protein_coding	PF02881:SRP54-type protein, helical bundle domain|PF04086:Signal recognition particle, alpha subunit, N-terminal|PF00448:SRP54-type protein, GTPase domain	-
Cla97C06G110630	1.497089384	1.755136753	1.816381488	2.640468804	2.033129644	2.755286722	1.833544687	2.056387987	1.910710548	EVM%20prediction%20ClaScf_0005.2135	Cla97Chr06	1320599	1330075	+	2430	protein_coding	PF02141:DENN (AEX-3) domain|PF03456:uDENN domain	DENN
Cla97C06G109310	5.55095907	2.660278498	5.781171187	3.155046969	2.512051405	2.710846613	3.114068637	5.000007887	4.084774163	EVM%20prediction%20ClaScf_0005.2271	Cla97Chr06	93157	95162	-	1395	protein_coding	PF10602:26S proteasome subunit RPN7|PF01399:PCI domain	-
Cla97C01G025850	14.19271657	11.12236559	9.84785144	18.10179002	18.22638917	17.17904673	13.86756237	13.58795526	13.77312573	EVM%20prediction%20ClaScf_0021.39	Cla97Chr01	36658343	36658622	-	249	protein_coding	-	-
Cla97C04G078350	10.80420918	9.264183808	11.84178037	13.45989055	12.75488535	16.02788256	12.59509142	9.901589903	12.49127788	EVM%20prediction%20ClaScf_0007.156	Cla97Chr04	25916170	25920675	+	1698	protein_coding	PF00010:Helix-loop-helix DNA-binding domain	HLH
Cla97C09G164060	4.324989373	6.738916055	3.031410081	3.189810201	3.091940399	2.467420945	3.476146966	4.2611805	2.31473615	EVM%20prediction%20ClaScf_0001.227	Cla97Chr09	1721143	1728584	+	2211	protein_coding	PF01852:START domain|PF00046:Homeobox domain	START
Cla97C01G018540	56.50748603	75.17130232	82.16963873	109.6324518	82.75209152	102.0932134	83.54087979	65.68507163	112.013855	EVM%20prediction%20ClaScf_0015.429	Cla97Chr01	31744272	31744523	-	252	protein_coding	-	-
Cla97C05G089870	22.94879399	24.49259821	26.81005886	27.13343198	35.18938624	33.13206865	31.7859518	28.61917275	28.16551434	EVM%20prediction%20ClaScf_0012.376	Cla97Chr05	8086105	8089558	+	1626	protein_coding	PF00612:IQ calmodulin-binding motif|PF13178:Protein of unknown function (DUF4005)	IQ
Cla97C03G067450	107.0775359	66.55843272	50.67928596	44.29877415	51.77388279	52.89470188	50.11688811	54.05158701	47.4782621	EVM%20prediction%20ClaScf_0003.2094	Cla97Chr03	30924554	30926460	+	729	protein_coding	PF05755:Rubber elongation factor protein (REF)	-
Cla97C09G162720	15.89753861	35.21251345	12.69240304	13.1872482	14.95720309	7.636149277	19.93016513	16.31762775	16.29359104	EVM%20prediction%20ClaScf_0001.88	Cla97Chr09	595056	599148	+	1713	protein_coding	PF08244:Glycosyl hydrolases family 32 C terminal|PF00251:Glycosyl hydrolases family 32 N-terminal domain	-
Cla97C08G147120	0.152629629	0.081335361	0	0.389336246	0.590505331	0.546202214	0.572477884	0.458610757	0.387383746	EVM%20prediction%20ClaScf_0009.193	Cla97Chr08	9561125	9561805	-	681	protein_coding	-	-
Cla97C06G125600	3.035016133	3.489094845	3.825842898	2.296470721	2.487893947	2.318671405	2.521575112	2.561629966	2.354195083	EVM%20prediction%20ClaScf_0005.276	Cla97Chr06	27558490	27561951	-	1524	protein_coding	PF00929:Exonuclease	Exonuc_X-T
Cla97C01G011960	37.59560027	35.94417255	54.29821256	63.55789952	48.28054153	76.06350046	48.78155392	41.34652442	65.48433757	EVM%20prediction%20ClaScf_0014.222	Cla97Chr01	24684180	24697013	+	282	protein_coding	-	-
novel.403	1.740838181	2.98668229	2.314996014	4.115703988	2.722196496	4.963567991	2.13857372	2.126320299	4.008852094	-	Cla97Chr09	24970908	24973705	-	1224	-	-	-
Cla97C07G138220	206.5274293	122.423968	114.2215097	104.0065081	112.0566292	89.67678481	118.1431669	123.5131892	77.79145943	EVM%20prediction%20ClaScf_0006.978	Cla97Chr07	25956207	25957756	+	1113	protein_coding	PF10539:Development and cell death domain	-
Cla97C05G106170	29.42901524	62.43354553	42.74696995	63.53373359	72.6748429	64.23469647	56.21581737	39.30054752	63.9920611	EVM%20prediction%20ClaScf_0016.317	Cla97Chr05	33519747	33520706	+	747	protein_coding	PF03330:Rare lipoprotein A (RlpA)-like double-psi beta-barrel|PF01357:Pollen allergen	-
Cla97C05G104240	26.88478066	8.765876266	20.5892501	12.53570287	11.93276352	6.68381868	13.38637243	23.11720286	8.141266012	EVM%20prediction%20ClaScf_0016.515	Cla97Chr05	32152237	32154790	-	1011	protein_coding	PF01569:PAP2 superfamily	-
Cla97C02G037970	10.81124199	10.75884416	10.06689372	12.59080496	12.46108913	13.92204849	9.91365424	11.16318157	11.12133162	EVM%20prediction%20ClaScf_0002.1037	Cla97Chr02	25112524	25117408	+	3264	protein_coding	PF05911:Filament-like plant protein, long coiled-coil	-
Cla97C05G108260	16.4852308	10.38019115	11.30006916	9.530305387	9.75111289	5.904185832	11.76330873	10.63434513	6.767433385	EVM%20prediction%20ClaScf_0016.104	Cla97Chr05	34956294	34958831	+	1302	protein_coding	PF13920:Zinc finger, C3HC4 type (RING finger)|PF07002:Copine	-
Cla97C11G213400	2.242519465	3.107063424	2.821563476	3.546613799	4.090129854	5.483823087	3.845103421	3.088325405	2.902745394	EVM%20prediction%20ClaScf_0004.749	Cla97Chr11	6786235	6787161	-	927	protein_coding	PF00139:Legume lectin domain	-
Cla97C02G033700	9.462096763	7.165361358	8.018932646	4.101381534	6.763182798	6.067854228	8.424610739	5.201669304	6.428183844	EVM%20prediction%20ClaScf_0002.248	Cla97Chr02	7226200	7228456	-	1461	protein_coding	PF13520:Amino acid permease	-
Cla97C09G176790	10.7524942	7.79907946	8.298984384	5.9427479	5.447629849	5.166162603	10.72267997	7.329206106	9.85490893	EVM%20prediction%20ClaScf_0001.1828	Cla97Chr09	24977150	24977497	+	348	protein_coding	PF03168:Late embryogenesis abundant protein	-
Cla97C05G083970	19.10022829	15.14923232	17.46520661	12.46375135	11.29314409	10.06739379	16.42256611	13.34674895	12.17576914	EVM%20prediction%20ClaScf_0012.982	Cla97Chr05	3028517	3028750	+	234	protein_coding	-	-
Cla97C11G219570	3841.677778	3701.217832	4915.198167	4906.616324	5307.434016	5739.606652	5298.27684	4681.238728	4507.807951	EVM%20prediction%20ClaScf_0004.1789	Cla97Chr11	25646677	25648977	-	780	protein_coding	PF00504:Chlorophyll A-B binding protein	-
Cla97C11G223360	1.681889599	1.523656102	1.110990619	0.87521276	1.13408146	0.561757487	1.225626715	1.179178791	0.700073889	EVM%20prediction%20ClaScf_0004.2186	Cla97Chr11	29214117	29225353	+	3090	protein_coding	PF07714:Protein tyrosine kinase|PF11721:Di-glucose binding within endoplasmic reticulum	Pkinase_Tyr
Cla97C01G016010	14.93975438	15.33178057	12.9907604	11.84990026	10.87677077	11.53914079	13.45565104	13.82509644	11.53721769	EVM%20prediction%20ClaScf_0015.164	Cla97Chr01	29756749	29759900	+	1875	protein_coding	PF03109:ABC1 family	ABC1
Cla97C05G107550	122.8483916	59.74646075	117.0199755	70.85988578	73.94206729	30.60075076	109.1425588	113.3686242	25.00602079	EVM%20prediction%20ClaScf_0016.177	Cla97Chr05	34439762	34442487	-	1017	protein_coding	PF01501:Glycosyl transferase family 8	Glyco_transf_8
novel.141	8.12475078	10.07758273	12.11736976	12.22064559	13.16187952	21.13809928	13.96100956	12.20633941	19.69674064	-	Cla97Chr04	2097583	2109055	+	742	-	-	-
Cla97C08G158260	5.071772198	5.731058786	1.313432822	7.263627288	7.632679393	8.200258101	6.548373881	3.3967123	2.791622554	EVM%20prediction%20ClaScf_0009.1508	Cla97Chr08	25683172	25688382	+	1701	protein_coding	PF01565:FAD binding domain|PF09265:Cytokinin dehydrogenase 1, FAD and cytokinin binding	FAD_binding_4
Cla97C01G025210	83.43285426	51.31663208	80.80226471	101.5062573	96.73184446	99.67654905	82.58534685	103.0840081	90.26383102	EVM%20prediction%20ClaScf_0021.103	Cla97Chr01	36195668	36199353	+	408	protein_coding	PF13193:AMP-binding enzyme C-terminal domain	-
Cla97C05G095570	5.318607021	10.52722147	3.823961027	2.635874687	3.023564892	3.806646129	5.373974723	3.043995375	3.08547756	EVM%20prediction%20ClaScf_0010.806	Cla97Chr05	22290552	22290893	+	342	protein_coding	-	-
Cla97C10G195010	71.59307538	57.16386882	88.57457553	92.58594105	92.28445889	106.1132163	78.71917124	100.2136217	91.9606464	EVM%20prediction%20ClaScf_0013.1177	Cla97Chr10	24524765	24528210	+	1311	protein_coding	PF04545:Sigma-70, region 4|PF04542:Sigma-70 region 2|PF04539:Sigma-70 region 3	Sigma70_r2
Cla97C10G201880	67.97170852	44.4777088	47.77332132	41.64724485	41.25893932	35.14203759	46.39343487	53.85191192	35.86278947	EVM%20prediction%20ClaScf_0013.453	Cla97Chr10	31888005	31891025	+	1533	protein_coding	PF00620:RhoGAP domain	RhoGAP
Cla97C05G107320	60.90374229	31.90840047	35.73693659	32.55972446	30.84785351	21.81668667	30.98419003	29.34114567	34.39823693	EVM%20prediction%20ClaScf_0016.200	Cla97Chr05	34291474	34294219	-	2583	protein_coding	PF00982:Glycosyltransferase family 20|PF02358:Trehalose-phosphatase	-
Cla97C03G052650	0.02168143	0	0	0.17697988	0.047933027	0.077589426	0.116174217	0.043431223	0.066034626	EVM%20prediction%20ClaScf_0003.192	Cla97Chr03	1590267	1596031	-	2397	protein_coding	PF13515:Fusaric acid resistance protein-like	-
Cla97C02G041840	4.88336299	7.028145008	5.120252342	7.455869212	7.210517922	9.694527354	7.295979899	5.747890033	7.99748165	EVM%20prediction%20ClaScf_0002.1466	Cla97Chr02	29708895	29714689	+	1458	protein_coding	PF00657:GDSL-like Lipase/Acylhydrolase	Lipase_GDSL
Cla97C08G159810	4.367671942	10.14687427	10.70275778	9.964581428	13.94151782	19.84508921	13.83144563	9.191486318	12.15660677	EVM%20prediction%20ClaScf_0009.1665	Cla97Chr08	26764170	26765565	+	1059	protein_coding	PF00134:Cyclin, N-terminal domain|PF02984:Cyclin, C-terminal domain	Cyclin_C
Cla97C06G124000	2.765931046	2.016980248	0.915822599	0.594146741	0.643672078	0.520957573	0.624021511	0.729024102	1.625709605	EVM%20prediction%20ClaScf_0005.439	Cla97Chr06	26264230	26264752	-	357	protein_coding	-	-
Cla97C11G225110	0.878726377	1.170669277	0.329054617	0.224150469	0.1734533	0.486667492	0.302684347	0.377190731	0.318609096	EVM%20prediction%20ClaScf_0004.2363	Cla97Chr11	30651640	30654230	-	1656	protein_coding	PF00083:Sugar (and other) transporter	Sugar_tr
Cla97C08G158810	17.13516436	23.03877137	17.65048967	15.94670479	13.73750136	13.97110061	19.49287195	15.76657257	15.56086824	EVM%20prediction%20ClaScf_0009.1563	Cla97Chr08	26066130	26068981	+	1380	protein_coding	-	-
Cla97C11G222150	19.38817792	12.18351687	13.0420415	11.35571595	10.01995342	9.971895258	13.49174415	10.54160375	13.3437935	EVM%20prediction%20ClaScf_0004.2063	Cla97Chr11	28207175	28210243	+	1032	protein_coding	PF13532:2OG-Fe(II) oxygenase superfamily	-
Cla97C09G168640	0.726467798	1.488961846	1.054673122	1.254416265	2.409098479	3.199687806	2.515209284	0.895523801	3.857842265	EVM%20prediction%20ClaScf_0001.695	Cla97Chr09	4990538	4992472	-	930	protein_coding	PF13668:Ferritin-like domain	-
Cla97C08G161800	2.980380709	2.183810707	1.171859024	0.570189211	0.617717559	0.666601626	0.998098922	1.305972209	1.13465949	EVM%20prediction%20ClaScf_0023.7	Cla97Chr08	28151023	28152129	-	279	protein_coding	-	-
Cla97C11G210650	105.9819103	55.38938066	53.88781332	47.42044896	50.67896684	45.69946859	59.39563055	49.06442334	36.76845223	EVM%20prediction%20ClaScf_0004.449	Cla97Chr11	4001128	4002211	-	993	protein_coding	PF00320:GATA zinc finger	GATA
Cla97C06G124360	70.19070651	64.74671472	83.04872307	94.64053352	85.62373277	93.91999152	82.50389037	116.4912977	80.36449985	EVM%20prediction%20ClaScf_0005.402	Cla97Chr06	26544768	26546880	-	1101	protein_coding	PF06203:CCT motif|PF00643:B-box zinc finger	CCT
Cla97C02G050090	51.2292779	61.11591199	65.75883782	67.86776183	76.69937965	88.18390925	75.94625436	55.02143726	73.92276237	EVM%20prediction%20ClaScf_0002.2321	Cla97Chr02	37382521	37383767	+	561	protein_coding	PF14368:Probable lipid transfer	-
Cla97C02G029240	7758.631963	7179.310538	9309.70626	9397.447014	10076.17398	11252.44596	10041.72542	9183.255705	8414.031188	EVM%20prediction%20ClaScf_0018.321	Cla97Chr02	2513047	2514237	-	798	protein_coding	PF00504:Chlorophyll A-B binding protein	-
Cla97C06G115940	0.444191356	1.025729271	1.746520661	1.397450909	1.432101605	5.298628311	1.864397602	1.223451987	2.630567407	EVM%20prediction%20ClaScf_0005.1579	Cla97Chr06	6978681	6980396	-	1404	protein_coding	PF13178:Protein of unknown function (DUF4005)|PF00612:IQ calmodulin-binding motif	IQ
Cla97C06G125690	287.6275511	233.0067242	325.0206651	370.5019415	334.3094329	384.6626546	325.5553342	264.2358041	375.7180853	EVM%20prediction%20ClaScf_0005.267	Cla97Chr06	27623723	27624712	+	537	protein_coding	-	-
Cla97C09G173110	24.9107682	25.67307689	24.47803536	20.70756071	21.49524669	19.8735076	22.51637801	21.52239915	20.57678052	EVM%20prediction%20ClaScf_0001.1173	Cla97Chr09	9738406	9746530	+	1959	protein_coding	PF11961:Domain of unknown function (DUF3475)|PF05003:Protein of unknown function (DUF668)	-
Cla97C09G176160	6.243196034	11.73427626	6.944120785	4.218104278	6.714670086	4.679738202	6.012411803	5.830535947	4.239776754	EVM%20prediction%20ClaScf_0001.1640	Cla97Chr09	19331926	19335516	-	1232	protein_coding	PF00022:Actin	Actin
Cla97C11G218970	36.68146024	36.38415851	33.47286783	29.7345303	30.72478061	25.19731121	32.64042051	34.13217819	28.73490863	EVM%20prediction%20ClaScf_0004.1728	Cla97Chr11	25183227	25191035	-	1737	protein_coding	PF00067:Cytochrome P450	p450
Cla97C05G093400	20.36266688	50.0447913	33.45965899	51.32203067	46.52930418	70.33231895	48.20292479	20.09036948	42.27104257	EVM%20prediction%20ClaScf_0010.1275	Cla97Chr05	12490978	12491319	+	342	protein_coding	-	-
Cla97C01G005690	26.46732523	19.52626279	24.26490433	18.15084082	19.14924432	16.85696051	19.24166137	19.44885183	23.66342166	EVM%20prediction%20ClaScf_0011.738	Cla97Chr01	5466294	5468074	-	1563	protein_coding	PF07690:Major Facilitator Superfamily	MFS_1
Cla97C02G048010	7.628680897	27.10183763	10.49835172	20.75697973	27.05489564	40.76054898	15.49891959	6.048893562	16.45776746	EVM%20prediction%20ClaScf_0002.2110	Cla97Chr02	35618265	35619348	-	327	protein_coding	PF07876:Stress responsive A/B Barrel Domain	-
Cla97C09G163920	100.1886908	146.7690962	194.2774854	184.9042156	194.4927856	275.8778445	206.0931689	155.9170903	241.6014242	EVM%20prediction%20ClaScf_0001.213	Cla97Chr09	1627340	1628688	+	651	protein_coding	PF00111:2Fe-2S iron-sulfur cluster binding domain	Fer2
Cla97C07G139890	8.393842834	7.423319057	7.302977116	12.57355384	11.25264872	11.71706982	11.10050636	11.62680708	13.96099073	EVM%20prediction%20ClaScf_0006.1149	Cla97Chr07	27674828	27675246	+	291	protein_coding	-	-
Cla97C01G018490	18.52153413	23.22557831	23.05276692	28.18226787	27.02369993	26.53572866	29.35642131	23.80461281	24.35912443	EVM%20prediction%20ClaScf_0015.424	Cla97Chr01	31691692	31695254	-	1605	protein_coding	PF14541:Xylanase inhibitor C-terminal|PF14543:Xylanase inhibitor N-terminal	-
Cla97C09G163530	0.98289151	3.208131977	0.837338984	0.626803743	0.746956339	0.512952315	2.369954037	1.292078888	1.060222608	EVM%20prediction%20ClaScf_0001.170	Cla97Chr09	1276204	1277049	-	846	protein_coding	PF13639:Ring finger domain	-
Cla97C04G077740	7.112272146	7.796745664	5.699496164	5.805562878	4.380179052	3.333008131	7.567404556	5.647905788	4.641788822	EVM%20prediction%20ClaScf_0007.220	Cla97Chr04	25292548	25293663	+	1023	protein_coding	PF00069:Protein kinase domain	Pkinase
Cla97C02G027100	3.043311045	4.67815715	2.454569578	2.239341074	2.426002236	1.640605692	2.289220805	2.139537966	1.693364289	EVM%20prediction%20ClaScf_0018.94	Cla97Chr02	803536	808207	-	1776	protein_coding	PF01397:Terpene synthase, N-terminal domain|PF03936:Terpene synthase family, metal binding domain	-
Cla97C02G042620	9.744447864	12.11642702	10.70367662	7.023000151	8.890720576	7.195726483	6.132961413	9.217598495	8.008467202	EVM%20prediction%20ClaScf_0002.1547	Cla97Chr02	30809325	30813019	-	672	protein_coding	PF05030:SSXT protein (N-terminal region)	SSXT
Cla97C04G068610	9.362312654	0.475154001	0.868123505	0.844802397	1.337631037	0.683756815	0.409514117	4.018745365	1.875108238	EVM%20prediction%20ClaScf_0007.1483	Cla97Chr04	956463	960793	+	816	protein_coding	PF02045:CCAAT-binding transcription factor (CBF-B/NF-YA) subunit B	CBFB_NFYA
Cla97C09G168690	0	0	0	0.31423761	0.255323258	0.183685781	0	0.154229099	0.156330863	EVM%20prediction%20ClaScf_0001.700	Cla97Chr09	5018920	5021102	-	675	protein_coding	PF02798:Glutathione S-transferase, N-terminal domain|PF00043:Glutathione S-transferase, C-terminal domain	GST_N
Cla97C08G155300	22.09625366	13.89444498	15.80066549	11.40814792	14.16653279	11.17578033	16.85972404	16.15569484	15.07476179	EVM%20prediction%20ClaScf_0009.1207	Cla97Chr08	23327951	23330585	+	1176	protein_coding	PF12146:Serine aminopeptidase, S33	-
Cla97C04G068700	19.31642762	31.15312265	13.55588544	15.01666454	15.30809797	8.655989259	16.53841081	13.97274691	12.76240895	EVM%20prediction%20ClaScf_0007.1471	Cla97Chr04	1359640	1360656	-	1017	protein_coding	PF08263:Leucine rich repeat N-terminal domain|PF13855:Leucine rich repeat	LRRNT_2
Cla97C01G002730	39.95729567	41.68870519	26.24416617	29.23951591	24.5539843	24.87483153	22.90217265	38.65817229	27.81082222	EVM%20prediction%20ClaScf_0011.1042	Cla97Chr01	2475956	2479280	+	1605	protein_coding	PF00117:Glutamine amidotransferase class-I|PF00958:GMP synthase C terminal domain	GATase
Cla97C11G224160	21.24807039	17.35207146	18.48529833	15.89263663	15.55664273	11.00895535	17.51319132	16.92084296	16.03083075	EVM%20prediction%20ClaScf_0004.2268	Cla97Chr11	29904149	29909140	+	1695	protein_coding	PF00179:Ubiquitin-conjugating enzyme	UQ_con
Cla97C02G034770	35.8104419	34.03277866	32.80330747	29.28389665	26.00867512	22.2067885	29.509465	28.48634478	27.16832069	EVM%20prediction%20ClaScf_0002.400	Cla97Chr02	9651440	9654033	+	402	protein_coding	-	-
Cla97C02G036090	10.78023541	9.974661429	9.925428254	8.509588522	8.299982058	7.389371897	9.224844311	8.245646296	7.949642183	EVM%20prediction%20ClaScf_0002.651	Cla97Chr02	15059900	15063209	+	1938	protein_coding	PF04564:U-box domain|PF00514:Armadillo/beta-catenin-like repeat	U-box
Cla97C02G045600	118.9976188	102.8413423	99.91795736	91.08852582	89.91196585	80.65007488	104.2048856	98.49401783	95.69421216	EVM%20prediction%20ClaScf_0002.1853	Cla97Chr02	33598270	33602888	-	1605	protein_coding	PF04185:Phosphoesterase family	Phosphoesterase
Cla97C04G077280	149.4847199	137.2822822	146.7753428	112.8974638	127.5586759	87.99141466	180.2566654	115.5785405	136.7264685	EVM%20prediction%20ClaScf_0007.272	Cla97Chr04	24832202	24832387	-	186	protein_coding	-	-
Cla97C01G003060	25.66667275	19.51440813	22.3869557	19.35329051	16.94583186	16.49740181	19.53361286	17.90649237	19.08933359	EVM%20prediction%20ClaScf_0011.1008	Cla97Chr01	2854885	2862672	+	2529	protein_coding	PF01429:Methyl-CpG binding domain	MBD
Cla97C06G128220	24.55076744	27.98868916	26.66725688	35.23914596	29.94356357	34.35333604	33.10891202	32.21497144	29.23735647	EVM%20prediction%20ClaScf_0005.6	Cla97Chr06	29449683	29451633	-	942	protein_coding	PF00106:short chain dehydrogenase	adh_short
Cla97C07G130600	2.71197981	3.952170931	2.437317012	4.517793111	4.099039519	5.809869765	3.084221334	1.663013448	3.877055349	EVM%20prediction%20ClaScf_0019.103	Cla97Chr07	2246463	2253194	+	939	protein_coding	PF05368:NmrA-like family	NmrA
Cla97C06G115580	8.72887664	4.651562975	4.928166827	5.001310794	2.078212562	2.883439593	2.014767127	5.783591213	4.635391869	EVM%20prediction%20ClaScf_0005.1616	Cla97Chr06	6669898	6673140	-	774	protein_coding	PF13419:Haloacid dehalogenase-like hydrolase	-
Cla97C10G187900	10.06342241	12.56411954	15.29981087	16.94242714	16.76552096	18.60675992	14.3278964	14.68696192	12.47890032	EVM%20prediction%20ClaScf_0008.367	Cla97Chr10	3903915	3905921	-	723	protein_coding	-	-
novel.209	2.587737192	0.842715335	2.713266953	1.173501447	0.317829781	0.857454374	1.232507217	2.08785243	0.510832177	-	Cla97Chr05	18169170	18170431	-	723	-	-	-
Cla97C09G166350	12.72431344	13.39802128	5.62596036	24.94956243	13.89591181	15.26989654	11.41807502	17.65786698	5.447369674	EVM%20prediction%20ClaScf_0001.461	Cla97Chr09	3455398	3456879	-	678	protein_coding	PF03641:Possible lysine decarboxylase	-
Cla97C09G172590	2.849253762	4.372845841	1.792481731	4.884120743	4.91329295	7.069485668	5.984653669	3.082045317	9.487843496	EVM%20prediction%20ClaScf_0001.1111	Cla97Chr09	9091841	9092296	-	456	protein_coding	-	-
Cla97C05G098270	3.937150652	3.476822595	5.189661394	2.639901997	2.362569104	1.878604583	3.254839472	4.619361813	3.197676744	EVM%20prediction%20ClaScf_0010.445	Cla97Chr05	27511863	27513042	-	462	protein_coding	-	-
Cla97C02G030060	5.242626921	4.372845841	3.823961027	7.442469704	7.30694849	9.788518617	8.79377682	5.022592369	6.942324509	EVM%20prediction%20ClaScf_0018.403	Cla97Chr02	3167819	3171856	+	228	protein_coding	-	-
Cla97C01G006070	0.919829887	2.532552803	1.125192072	1.173176917	2.203010408	10.14945219	1.478599642	2.379973375	13.92970245	EVM%20prediction%20ClaScf_0011.699	Cla97Chr01	5883766	5884548	-	678	protein_coding	PF00293:NUDIX domain	NUDIX
Cla97C07G144070	0.027717541	0	0	0.141406924	0.153193955	0.066126881	0.029703424	0	0.084418666	EVM%20prediction%20ClaScf_0006.1588	Cla97Chr07	31548846	31552706	-	1875	protein_coding	PF00520:Ion transport protein	Ion_trans
Cla97C06G114170	192.3126474	57.63809483	103.7200403	82.96326124	74.6084019	42.23006764	65.47605707	72.13917809	145.9063002	EVM%20prediction%20ClaScf_0005.1768	Cla97Chr06	5086369	5093998	+	2340	protein_coding	PF14310:Fibronectin type III-like domain|PF01915:Glycosyl hydrolase family 3 C-terminal domain|PF00933:Glycosyl hydrolase family 3 N terminal domain	Glyco_hydro_3_C
Cla97C10G194570	53.95624899	52.2821715	56.0420142	46.00036229	46.75217942	39.76685165	56.19199557	42.91142554	47.87156062	EVM%20prediction%20ClaScf_0013.1223	Cla97Chr10	23975933	23978353	-	1230	protein_coding	PF00069:Protein kinase domain	Pkinase
Cla97C01G005610	109.3884071	139.1121133	126.0043259	148.5217382	161.8653105	156.3495248	156.5734728	113.1619639	157.6213301	EVM%20prediction%20ClaScf_0011.746	Cla97Chr01	5392679	5398729	-	477	protein_coding	PF05071:NADH ubiquinone oxidoreductase subunit NDUFA12	Complex1_17_2kD
Cla97C11G221410	13.90026362	12.43773518	12.3448682	18.09923957	15.88125951	15.77690376	13.67335757	17.19492837	14.00659005	EVM%20prediction%20ClaScf_0004.1977	Cla97Chr11	27420781	27423748	-	1002	protein_coding	PF03765:CRAL/TRIO, N-terminal domain|PF00650:CRAL/TRIO domain	CRAL_TRIO_N
Cla97C04G076230	1006.279238	1332.066792	1471.558468	1620.405045	1566.499735	1753.449102	1476.81341	1439.215566	1679.124264	EVM%20prediction%20ClaScf_0007.380	Cla97Chr04	23602686	23603931	-	753	protein_coding	PF00230:Major intrinsic protein	-
Cla97C03G056310	20.71443858	26.63404261	31.61276717	37.15692587	33.57229217	35.26180773	30.2564132	33.66788417	26.86728821	EVM%20prediction%20ClaScf_0003.575	Cla97Chr03	5093391	5096542	-	705	protein_coding	PF00010:Helix-loop-helix DNA-binding domain	HLH
Cla97C05G104640	19.60971387	18.97819266	27.42112396	23.66897018	30.79905283	38.93468468	29.30105727	24.87192444	29.51332119	EVM%20prediction%20ClaScf_0016.475	Cla97Chr05	32423858	32428792	-	2796	protein_coding	PF16863:N-terminal barrel of NtMGAM and CtMGAM, maltase-glucoamylase|PF01055:Glycosyl hydrolases family 31	Glyco_hydro_31
Cla97C05G106700	24.6457513	19.41483446	16.57214038	16.58251304	14.77321426	14.02497751	17.22492367	19.40782412	13.05443289	EVM%20prediction%20ClaScf_0016.263	Cla97Chr05	33837584	33843511	-	1746	protein_coding	PF00854:POT family	-
Cla97C07G138750	66.74149175	66.82031345	69.26733793	57.6266463	59.48871824	49.97735986	71.78521437	63.63763372	50.00504839	EVM%20prediction%20ClaScf_0006.1033	Cla97Chr07	26614416	26616649	+	1914	protein_coding	PF00854:POT family	-
Cla97C02G037600	18.6351611	14.51018588	22.47949935	16.19903083	31.548755	42.62421365	17.25590554	17.30547136	19.01073093	EVM%20prediction%20ClaScf_0002.992	Cla97Chr02	24696785	24700286	-	1149	protein_coding	PF13386:Cytochrome C biogenesis protein transmembrane region	-
Cla97C11G210630	3.311325901	2.340396366	2.302455407	3.876598279	3.544729331	4.324192441	3.735340031	2.862703095	3.715610301	EVM%20prediction%20ClaScf_0004.447	Cla97Chr11	3972938	3975969	-	1491	protein_coding	PF00759:Glycosyl hydrolase family 9	-
Cla97C08G150940	0.494956082	0.791276867	0.25948307	1.767586555	1.641363799	2.952092916	1.060836569	1.982945559	2.763706328	EVM%20prediction%20ClaScf_0009.750	Cla97Chr08	19333156	19335401	-	210	protein_coding	-	-
Cla97C08G149960	21.97914352	24.80982675	22.93181628	29.16517815	31.23720479	29.05966464	26.68666993	22.44756339	24.73203106	EVM%20prediction%20ClaScf_0009.647	Cla97Chr08	18353329	18353808	+	480	protein_coding	-	-
Cla97C07G139440	4.142567208	2.742710878	3.685411714	1.921289733	2.22020224	2.321029575	3.497685788	2.703200241	2.485150948	EVM%20prediction%20ClaScf_0006.1104	Cla97Chr07	27272386	27273213	-	828	protein_coding	PF00011:Hsp20/alpha crystallin family	-
Cla97C10G187870	33.58532077	33.68620644	42.70267342	51.79668679	45.12607435	44.03470074	38.06009751	42.72446768	51.83086622	EVM%20prediction%20ClaScf_0008.364	Cla97Chr10	3884158	3885234	-	1077	protein_coding	PF03151:Triose-phosphate Transporter family	-
Cla97C08G153650	9.609108311	8.762773112	9.968812462	11.22003184	11.55686815	14.16658651	9.137283727	8.675386819	12.53776575	EVM%20prediction%20ClaScf_0009.1038	Cla97Chr08	21792130	21796325	-	1536	protein_coding	PF00849:RNA pseudouridylate synthase	-
Cla97C05G104820	1.033704575	1.481608948	1.457590083	1.600284124	2.088292076	3.231509118	1.94814123	1.570851934	2.496951284	EVM%20prediction%20ClaScf_0016.455	Cla97Chr05	32572207	32573664	-	1458	protein_coding	PF14543:Xylanase inhibitor N-terminal|PF14541:Xylanase inhibitor C-terminal	-
Cla97C11G208770	3.877155976	6.945652495	12.28219863	9.51129908	13.95159229	18.99179776	10.34315655	5.287854823	17.67097077	EVM%20prediction%20ClaScf_0004.250	Cla97Chr11	2393426	2395711	+	630	protein_coding	PF00071:Ras family	Ras
Cla97C02G032910	8.245968326	29.17174048	19.39895429	27.22083294	30.94517882	41.49461803	18.34186427	14.0194251	30.8128131	EVM%20prediction%20ClaScf_0002.161	Cla97Chr02	6128769	6130605	-	750	protein_coding	PF01596:O-methyltransferase	-
Cla97C08G161510	5.315153381	5.822179217	5.211776428	7.733191177	6.854559046	7.573124725	6.750778165	5.126364939	4.896442514	EVM%20prediction%20ClaScf_0023.36	Cla97Chr08	27962866	27964217	-	1056	protein_coding	PF04864:Allinase	-
novel.56	12.73378048	9.489017403	13.08011769	14.04914413	14.93412181	21.17920844	13.20234355	14.25735882	15.92309251	-	Cla97Chr02	20386403	20387503	+	1004	-	-	-
Cla97C02G049240	1742.869886	2692.855684	3322.62008	3194.541009	3515.944429	4479.980333	3544.631722	2494.781798	3671.127153	EVM%20prediction%20ClaScf_0002.2234	Cla97Chr02	36705597	36705917	+	321	protein_coding	-	-
Cla97C11G219260	37.79664626	36.50663725	48.0240257	48.60863026	58.31815315	54.16643214	56.39712592	58.75602891	54.36050464	EVM%20prediction%20ClaScf_0004.1758	Cla97Chr11	25430156	25433004	-	396	protein_coding	-	-
Cla97C09G182910	63.51936386	19.52422613	32.09984526	25.65032213	21.90057253	20.24898216	22.45894661	30.86243932	28.95827086	EVM%20prediction%20ClaScf_0020.118	Cla97Chr09	36169998	36171506	+	1044	protein_coding	PF13639:Ring finger domain	-
Cla97C07G139860	19.79139741	28.85661602	31.50404406	32.71135284	35.80882202	40.21461014	33.97098016	34.70154728	32.54730727	EVM%20prediction%20ClaScf_0006.1146	Cla97Chr07	27651497	27655511	+	2169	protein_coding	PF04783:Protein of unknown function (DUF630)|PF04782:Protein of unknown function (DUF632)	-
Cla97C10G195270	142.3581037	115.6660596	108.8760433	103.871704	95.74622159	87.52087234	113.2443037	115.5357398	115.7653031	EVM%20prediction%20ClaScf_0013.1150	Cla97Chr10	24816585	24817094	+	510	protein_coding	PF01754:A20-like zinc finger|PF01428:AN1-like Zinc finger	zf-A20
Cla97C08G150180	4.40489761	2.485420927	4.502142149	1.586295626	2.741451644	2.561003684	3.213110761	4.189396199	2.254772063	EVM%20prediction%20ClaScf_0009.670	Cla97Chr08	18629755	18632433	-	1404	protein_coding	PF01734:Patatin-like phospholipase	-
Cla97C10G189350	10.31875832	7.385250754	9.713692304	6.839791451	6.494091551	5.660317287	6.780129374	7.392938333	6.499625555	EVM%20prediction%20ClaScf_0008.524	Cla97Chr10	5571429	5572118	+	690	protein_coding	PF00005:ABC transporter	ABC_tran
Cla97C01G022430	61.62704866	65.99320353	50.99368299	46.39914706	51.04308705	42.795374	51.86809879	56.56586676	54.78182016	EVM%20prediction%20ClaScf_0015.826	Cla97Chr01	34168632	34173483	+	888	protein_coding	PF04144:SCAMP family	-
Cla97C04G073840	0.128512336	0.602653993	0.269492802	0.681858315	0.568226834	1.19572903	0.743687357	0.128714938	0.887189245	EVM%20prediction%20ClaScf_0007.625	Cla97Chr04	21603943	21605964	-	2022	protein_coding	PF05340:Protein of unknown function (DUF740)	-
Cla97C06G120660	1076.495731	1364.676847	2031.375006	1844.63726	2114.337699	2424.339214	1908.613757	1800.537101	2215.8301	EVM%20prediction%20ClaScf_0005.795	Cla97Chr06	22939468	22940551	-	660	protein_coding	PF14547:Hydrophobic seed protein	-
Cla97C02G041440	55.04241603	48.66880247	60.57026801	48.85609237	42.0262082	29.17848638	66.56042245	64.66054976	34.96339752	EVM%20prediction%20ClaScf_0002.1425	Cla97Chr02	29377196	29390521	+	2250	protein_coding	PF00305:Lipoxygenase|PF01477:PLAT/LH2 domain	Lipoxygenase
Cla97C05G086450	2667.318326	2350.443972	3146.318714	3141.506333	3396.528821	3892.924929	3497.224555	3208.488537	2987.147798	EVM%20prediction%20ClaScf_0012.731	Cla97Chr05	4816670	4817299	-	630	protein_coding	PF02531:PsaD	-
Cla97C02G031890	18.83926587	9.923930701	23.38591166	29.16517815	52.89978743	17.04833659	38.0575119	19.30273567	26.38083314	EVM%20prediction%20ClaScf_0002.44	Cla97Chr02	4867330	4867569	-	240	protein_coding	-	-
Cla97C01G019470	0.363066587	0.055278823	0.326296076	0	0	0.061870211	0.333496526	0.207793696	0.105312707	EVM%20prediction%20ClaScf_0015.525	Cla97Chr01	32394505	32395728	-	1002	protein_coding	PF05142:Domain of unknown function (DUF702)	-
Cla97C02G026500	22.25290352	27.09426344	35.51542665	32.83687218	40.55591988	44.77340923	35.01623146	37.87546928	51.97524577	EVM%20prediction%20ClaScf_0018.33	Cla97Chr02	285414	288393	+	738	protein_coding	PF01912:eIF-6 family	-
Cla97C06G120070	6.853238058	4.909974403	5.628786589	4.933703131	2.777692582	3.815012384	5.263381437	4.614161781	5.295493245	EVM%20prediction%20ClaScf_0005.868	Cla97Chr06	21919809	21921173	+	1365	protein_coding	PF00069:Protein kinase domain	Pkinase
Cla97C01G009260	2845.821487	3398.446222	4481.780047	4136.623895	4814.290237	5622.438084	4868.968748	4109.588572	4218.901	EVM%20prediction%20ClaScf_0011.331	Cla97Chr01	10555950	10556624	+	675	protein_coding	PF02507:Photosystem I reaction centre subunit III	-
Cla97C10G202570	3.675492902	6.423209509	6.956656088	6.411292886	7.96142529	12.41168551	7.660448156	5.224179894	6.859290987	EVM%20prediction%20ClaScf_0013.384	Cla97Chr10	32440367	32454995	+	3846	protein_coding	PF00069:Protein kinase domain|PF12799:Leucine Rich repeats (2 copies)|PF00067:Cytochrome P450|PF08263:Leucine rich repeat N-terminal domain	p450
Cla97C04G076160	0.108952597	0.23224059	0.304634212	0.481732185	0.32116133	1.126375075	0.350276226	0.254623513	0.294963893	EVM%20prediction%20ClaScf_0007.387	Cla97Chr04	23560769	23564048	+	1431	protein_coding	PF00544:Pectate lyase	-
Cla97C05G090380	15.7732098	18.33199672	13.64866203	13.28200692	12.62109285	10.71391676	13.42244565	13.13631016	18.31169573	EVM%20prediction%20ClaScf_0012.325	Cla97Chr05	8517132	8520766	-	2112	protein_coding	PF08030:Ferric reductase NAD binding domain|PF08022:FAD-binding domain|PF01794:Ferric reductase like transmembrane component	FAD_binding_8
Cla97C02G042020	59.84881799	73.44114036	66.89425925	85.36771238	79.7341405	79.30025742	70.00061487	69.92611919	69.3577343	EVM%20prediction%20ClaScf_0002.1485	Cla97Chr02	29829427	29838568	+	2289	protein_coding	PF13249:Squalene-hopene cyclase N-terminal domain|PF13243:Squalene-hopene cyclase C-terminal domain	-
Cla97C04G078030	2.274798155	2.610947236	2.935566041	2.678161447	6.57650815	7.514418332	4.125475545	8.763016989	3.908271576	EVM%20prediction%20ClaScf_0007.188	Cla97Chr04	25559104	25559400	+	297	protein_coding	-	-
Cla97C01G001340	5.729549976	7.471459907	6.996955926	9.216210052	10.35698428	8.603570406	10.11303344	8.911681402	9.512155138	EVM%20prediction%20ClaScf_0011.1183	Cla97Chr01	1137343	1139770	-	771	protein_coding	PF12906:RING-variant domain	-
Cla97C08G157540	1.673289027	1.678466081	1.548052404	0.602586325	0.761617672	0.704476719	1.265770906	2.070262764	2.598112354	EVM%20prediction%20ClaScf_0009.1431	Cla97Chr08	25061458	25067061	-	528	protein_coding	-	-
Cla97C09G181220	8.803727032	16.34440741	15.78167522	17.96563384	25.74160712	23.3747685	21.30368519	17.35077364	28.25488139	EVM%20prediction%20ClaScf_0001.2447	Cla97Chr09	34683484	34684334	+	183	protein_coding	-	-
Cla97C07G144040	37.69457199	18.7195592	26.4888967	18.98518892	21.09963031	14.82880007	25.01069549	33.17532182	22.63540621	EVM%20prediction%20ClaScf_0006.1585	Cla97Chr07	31536281	31536928	-	648	protein_coding	PF00847:AP2 domain	AP2
Cla97C08G155390	18.38211893	15.87316048	16.32220587	14.11614262	13.08531695	13.77643361	13.82034308	17.03749578	13.87436409	EVM%20prediction%20ClaScf_0009.1216	Cla97Chr08	23358031	23363986	+	2160	protein_coding	PF07575:Nup85 Nucleoporin	-
Cla97C07G143540	29.5040227	42.11900821	73.93240275	57.58465573	73.90411479	111.2339386	79.33482855	50.83234464	59.76907507	EVM%20prediction%20ClaScf_0006.1533	Cla97Chr07	30979294	30979677	-	384	protein_coding	-	-
Cla97C02G035580	9.008200692	10.50977992	12.74261475	14.46701611	15.1426332	13.6068775	12.68107714	9.716433238	9.470042664	EVM%20prediction%20ClaScf_0002.527	Cla97Chr02	12135227	12136303	+	975	protein_coding	PF01344:Kelch motif|PF13418:Galactose oxidase, central domain	Kelch_1
Cla97C05G094730	10.87458253	9.703249166	12.3301809	15.61153088	17.19238723	13.72615465	13.55083208	15.57770188	13.99275334	EVM%20prediction%20ClaScf_0010.1027	Cla97Chr05	17553803	17558916	-	411	protein_coding	PF06155:Protein of unknown function (DUF971)	-
Cla97C03G055130	0.173234629	0.184631269	0.181638149	1.237310588	0.319154072	0.413293008	0.1856464	0.462687297	0	EVM%20prediction%20ClaScf_0003.447	Cla97Chr03	4123823	4125227	-	900	protein_coding	PF03083:Sugar efflux transporter for intercellular exchange	-
Cla97C01G000300	20.10657658	20.21863731	18.16381488	16.28497777	14.56598256	15.31216719	18.86897831	17.97653925	14.18510372	EVM%20prediction%20ClaScf_0011.1289	Cla97Chr01	157203	159503	+	915	protein_coding	PF08045:Cell division control protein 14, SIN component	-
Cla97C01G003020	7.206560554	9.01000592	10.46235737	10.81762972	12.02572543	15.37449991	8.539734379	8.467177536	13.50698657	EVM%20prediction%20ClaScf_0011.1012	Cla97Chr01	2820626	2823282	-	750	protein_coding	PF00335:Tetraspanin family	Tetraspannin
Cla97C02G050410	9.579382569	7.96729248	6.148474804	6.074651467	5.937750176	3.791189094	8.155009799	4.214399799	6.135077473	EVM%20prediction%20ClaScf_0002.2354	Cla97Chr02	37600023	37603113	+	1161	protein_coding	PF00069:Protein kinase domain	Pkinase
Cla97C09G179470	2.400238831	2.502532259	2.46196286	1.224532854	1.499639615	1.742801842	2.180786019	2.038193289	1.695153936	EVM%20prediction%20ClaScf_0001.2256	Cla97Chr09	32990323	32991495	-	996	protein_coding	PF02365:No apical meristem (NAM) protein	NAM
Cla97C05G100410	0.182352241	0.194348704	1.147188308	1.116370456	2.8219939	2.175226359	2.149589889	2.556956115	0.925643268	EVM%20prediction%20ClaScf_0010.225	Cla97Chr05	29255320	29255604	+	285	protein_coding	-	-
Cla97C04G071910	325.0124771	163.8359575	212.6122331	173.2855029	178.5918996	125.2930383	179.1324908	237.4925192	156.5571314	EVM%20prediction%20ClaScf_0007.827	Cla97Chr04	18542679	18543673	-	855	protein_coding	-	-
Cla97C11G217740	31.00203639	46.00504903	44.27161499	48.34746203	54.86733833	57.84148012	40.81587508	55.21073598	44.94512312	EVM%20prediction%20ClaScf_0004.1579	Cla97Chr11	22875367	22878948	+	1269	protein_coding	PF06203:CCT motif	CCT
Cla97C05G091730	29.91216581	19.57125546	17.8283797	17.90436242	16.72685607	8.147558381	24.90713006	28.2610939	7.551300344	EVM%20prediction%20ClaScf_0012.184	Cla97Chr05	9654705	9661031	-	3249	protein_coding	PF13855:Leucine rich repeat|PF08263:Leucine rich repeat N-terminal domain	LRRNT_2
Cla97C06G117350	176.3843492	145.4270968	169.9614106	131.3829487	143.660781	124.8377474	165.0324162	144.2142225	142.3346827	EVM%20prediction%20ClaScf_0005.1416	Cla97Chr06	9234795	9238315	+	1386	protein_coding	PF02803:Thiolase, C-terminal domain|PF00108:Thiolase, N-terminal domain	Thiolase_N
Cla97C08G156820	6.690440833	31.32364975	41.33833731	49.98003362	47.41088766	60.8538326	49.42035188	31.47071357	55.67265476	EVM%20prediction%20ClaScf_0009.1359	Cla97Chr08	24516484	24516918	-	435	protein_coding	PF14547:Hydrophobic seed protein	-
Cla97C05G103170	0.687439003	0.293065506	0.864943566	1.543131119	1.975715684	1.804056782	1.326045711	0.275409105	0.837486766	EVM%20prediction%20ClaScf_0016.623	Cla97Chr05	31303413	31303790	-	378	protein_coding	-	-
Cla97C05G105890	26.68706573	17.59607397	20.37157138	17.08992525	15.34055484	16.57358242	19.43646006	18.50110117	21.31195605	EVM%20prediction%20ClaScf_0016.346	Cla97Chr05	33311644	33315682	-	3258	protein_coding	PF05904:Plant protein of unknown function (DUF863)	-
Cla97C11G223340	7.107942149	8.344089058	7.362735664	6.832098675	5.332941183	5.345365469	5.280526924	5.915427286	8.174833657	EVM%20prediction%20ClaScf_0004.2184	Cla97Chr11	29178214	29189957	-	3027	protein_coding	PF13855:Leucine rich repeat|PF11721:Di-glucose binding within endoplasmic reticulum|PF07714:Protein tyrosine kinase	Pkinase_Tyr
Cla97C07G135970	18.49910706	16.06771122	16.78612034	14.95921555	12.99549515	12.70401662	14.26624028	15.93085005	15.62138489	EVM%20prediction%20ClaScf_0006.708	Cla97Chr07	22263367	22265729	+	1503	protein_coding	PF00171:Aldehyde dehydrogenase family	Aldedh
Cla97C02G033400	12.70891599	17.33437677	13.80132659	19.52835801	17.39320008	22.92061662	21.88844012	14.09276811	20.42882566	EVM%20prediction%20ClaScf_0002.217	Cla97Chr02	6916688	6918821	+	687	protein_coding	PF04450:Peptidase of plants and bacteria	-
Cla97C02G027570	24.38586181	26.59770381	24.67223849	21.23042717	18.93919776	21.53354796	25.28456447	20.77652054	24.37132421	EVM%20prediction%20ClaScf_0018.149	Cla97Chr02	1282334	1286546	+	1641	protein_coding	PF00481:Protein phosphatase 2C	PP2C
Cla97C05G087370	17.45084127	18.00154871	23.02530651	22.48474073	25.14746349	28.4746727	24.98036111	21.4843403	26.61360519	EVM%20prediction%20ClaScf_0012.637	Cla97Chr05	5559211	5566160	+	2040	protein_coding	PF01344:Kelch motif|PF13415:Galactose oxidase, central domain	Kelch_1
Cla97C03G065030	11.95318938	11.2625074	12.89630856	12.99176118	15.31939545	28.93051058	15.22300476	13.70711117	24.97385537	EVM%20prediction%20ClaScf_0003.1839	Cla97Chr03	28535907	28536506	+	600	protein_coding	PF04043:Plant invertase/pectin methylesterase inhibitor	-
Cla97C05G101400	2.705529166	3.615157712	5.080787378	5.850752699	4.642241047	7.273571591	5.798745347	2.992907341	6.55933691	EVM%20prediction%20ClaScf_0010.120	Cla97Chr05	30016969	30020368	+	1287	protein_coding	PF00481:Protein phosphatase 2C	PP2C
Cla97C11G217860	0.060150913	0.106846799	0.126137603	0.327330843	0.132980863	0.406596131	0.687579258	0.160655311	0.305333717	EVM%20prediction%20ClaScf_0004.1600	Cla97Chr11	23260818	23269101	-	2592	protein_coding	PF00122:E1-E2 ATPase|PF00702:haloacid dehalogenase-like hydrolase	E1-E2_ATPase
Cla97C11G213570	2.146269736	2.124076544	1.607417246	4.067013312	4.067096138	3.474587238	2.957199285	0.307093339	3.424060938	EVM%20prediction%20ClaScf_0004.768	Cla97Chr11	6996619	6997110	+	339	protein_coding	-	-
Cla97C05G105050	0	0	0	0.193531375	0.069887753	0.377092161	0.06775416	0	0	EVM%20prediction%20ClaScf_0016.432	Cla97Chr05	32765488	32766309	-	822	protein_coding	PF04759:Protein of unknown function, DUF617	-
novel.54	5.378687518	4.098261029	8.236791223	4.741913998	3.807248757	2.082411435	6.34551697	6.143260753	4.957632736	-	Cla97Chr02	10437374	10439807	+	2203	-	PF00463:Isocitrate lyase family	-
Cla97C01G004990	18.74153395	29.24690011	30.74185483	33.04448316	33.55354314	43.34090396	27.64159887	26.29486713	33.19004523	EVM%20prediction%20ClaScf_0011.809	Cla97Chr01	4699023	4701669	-	1356	protein_coding	PF01238:Phosphomannose isomerase type I	-
Cla97C10G203470	0.126448634	0.13476735	0	0.258041833	0.838653036	1.05585805	0.542033283	0.253295966	0.770243303	EVM%20prediction%20ClaScf_0013.291	Cla97Chr10	33118554	33118964	-	411	protein_coding	-	-
Cla97C07G140230	14.14749468	11.65912272	9.687367935	8.576068099	9.078160269	9.031217588	8.835393459	10.73177481	9.64040322	EVM%20prediction%20ClaScf_0006.1184	Cla97Chr07	28023282	28026241	+	1620	protein_coding	PF00365:Phosphofructokinase	PFK
Cla97C01G018270	3.975876724	2.42139369	1.191069828	4.056756027	9.103739102	5.759000935	5.478090478	5.40433933	6.91956279	EVM%20prediction%20ClaScf_0015.402	Cla97Chr01	31538391	31538573	+	183	protein_coding	-	-
Cla97C11G208040	57.64755341	58.53571876	88.57410851	77.82014963	87.24739968	131.3791913	99.32430028	76.77879795	108.6192106	EVM%20prediction%20ClaScf_0004.176	Cla97Chr11	1758127	1763676	+	1602	protein_coding	PF05834:Lycopene cyclase protein	-
Cla97C01G013950	19.54998945	21.06764322	23.85780073	25.10083728	25.45228712	37.44253272	21.70724358	25.56383577	24.64416387	EVM%20prediction%20ClaScf_0014.498	Cla97Chr01	27755177	27757500	-	957	protein_coding	PF02536:mTERF	-
Cla97C06G121090	31.33508725	19.18717108	23.06092183	16.37616955	18.86763778	17.42313662	15.83454584	18.79667144	15.08707777	EVM%20prediction%20ClaScf_0005.746	Cla97Chr06	23471859	23472470	-	612	protein_coding	-	-
Cla97C02G040910	6.315845838	7.923758622	5.108572934	5.229110224	4.348474231	3.874621952	6.729681983	4.916052531	5.679207133	EVM%20prediction%20ClaScf_0002.1366	Cla97Chr02	28777284	28780816	+	1440	protein_coding	PF07887:Calmodulin binding protein-like	-
Cla97C04G072090	8.803727032	14.22568793	14.59060539	22.60192644	17.89355617	19.30959137	17.95596323	17.35077364	13.83912558	EVM%20prediction%20ClaScf_0007.808	Cla97Chr04	18752844	18753174	+	183	protein_coding	-	-
Cla97C03G056340	3346.788488	4327.136199	5192.658871	5050.87858	5529.922076	6660.074313	5692.142666	4506.713877	4961.264383	EVM%20prediction%20ClaScf_0003.578	Cla97Chr03	5112789	5113668	+	696	protein_coding	PF05757:Oxygen evolving enhancer protein 3 (PsbQ)	-
Cla97C11G223950	0.99943055	0.639108238	1.18763405	2.515411636	1.252065975	2.066465041	0.785427075	1.134473661	1.488149561	EVM%20prediction%20ClaScf_0004.2247	Cla97Chr11	29727605	29728384	+	780	protein_coding	-	-
Cla97C02G033050	2.639121297	1.83910053	2.731667472	2.244006368	3.029470293	9.323309073	2.936984055	3.693817044	8.827961088	EVM%20prediction%20ClaScf_0002.179	Cla97Chr02	6325931	6333859	-	1536	protein_coding	PF00201:UDP-glucoronosyl and UDP-glucosyl transferase	UDPGT
Cla97C03G052840	2.887243812	2.274443167	0.658109235	3.330235538	3.88535392	5.840009899	2.2869484	1.257302438	1.784210937	EVM%20prediction%20ClaScf_0003.212	Cla97Chr03	1843890	1844303	-	414	protein_coding	-	-
Cla97C08G149030	42.11430663	34.33453534	32.87537674	29.79645907	30.97182125	24.77191012	37.40601988	34.96019235	24.25070375	EVM%20prediction%20ClaScf_0009.542	Cla97Chr08	17358762	17366625	-	2415	protein_coding	PF00790:VHS domain|PF03127:GAT domain	-
Cla97C01G006410	13.01458124	7.919463055	8.94360428	11.61941415	12.97677217	21.18913393	11.30841012	12.55068652	11.15940488	EVM%20prediction%20ClaScf_0011.663	Cla97Chr01	6380914	6382709	-	1182	protein_coding	PF00403:Heavy-metal-associated domain	HMA
Cla97C04G079600	39.11036898	37.96244967	35.07655067	42.61146159	44.55130311	52.39964926	46.26952356	44.21791547	42.53236363	EVM%20prediction%20ClaScf_0007.31	Cla97Chr04	26734215	26738912	-	1176	protein_coding	PF00106:short chain dehydrogenase	adh_short
Cla97C06G118010	1.133899388	2.316283191	2.278733139	2.31393149	4.595818636	4.395934724	1.417663415	1.419608752	2.014536349	EVM%20prediction%20ClaScf_0005.1316	Cla97Chr06	10943158	10943764	-	550	protein_coding	-	-
Cla97C04G077120	6.985267286	1.389697723	6.933499228	0.475157676	1.75019975	3.333008131	3.094106659	3.917916628	1.985654107	EVM%20prediction%20ClaScf_0007.288	Cla97Chr04	24619230	24619996	-	558	protein_coding	PF16845:Aspartic acid proteinase inhibitor	-
Cla97C10G189670	26.70598719	24.94735622	21.08437185	20.56782662	18.90616505	18.71185552	18.82648255	23.71353971	19.99337236	EVM%20prediction%20ClaScf_0008.562	Cla97Chr10	5974553	5987585	+	2127	protein_coding	PF04408:Helicase associated domain (HA2)|PF07717:Oligonucleotide/oligosaccharide-binding (OB)-fold|PF00271:Helicase conserved C-terminal domain	DUF1605
Cla97C10G197900	51.64041789	36.57457516	145.4835077	112.4521732	126.2026387	201.7263493	126.0627456	117.6547698	221.5989983	EVM%20prediction%20ClaScf_0013.874	Cla97Chr10	27719574	27720479	+	315	protein_coding	PF02704:Gibberellin regulated protein	-
Cla97C07G140550	0.984946049	0.802744647	0.51636263	1.123215536	1.120775169	2.038820024	0.745069162	1.276645552	1.029352463	EVM%20prediction%20ClaScf_0006.1218	Cla97Chr07	28315992	28322228	+	1794	protein_coding	PF00732:GMC oxidoreductase|PF05199:GMC oxidoreductase	-
Cla97C03G052400	28.15062716	31.43347352	25.5201599	22.84605622	23.36207807	22.16283757	28.63595713	22.55600573	26.07305675	EVM%20prediction%20ClaScf_0003.166	Cla97Chr03	1372944	1375157	-	1200	protein_coding	PF07714:Protein tyrosine kinase	Pkinase_Tyr
Cla97C03G056110	50.36636427	47.2975164	62.00363968	64.04773504	64.8946613	79.08693368	58.32964035	65.76157416	57.64700574	EVM%20prediction%20ClaScf_0003.553	Cla97Chr03	4948813	4950563	-	486	protein_coding	PF00786:P21-Rho-binding domain	PBD
Cla97C07G130540	0.482044184	4.720138526	0.347481676	0.491850172	0.499545504	0.718770449	0.645726607	0.452628878	0.703488884	EVM%20prediction%20ClaScf_0019.109	Cla97Chr07	2175898	2179743	-	1725	protein_coding	PF00501:AMP-binding enzyme|PF13193:AMP-binding enzyme C-terminal domain	AMP-binding
Cla97C02G032620	344.1733768	400.1827141	477.073692	374.8135345	283.5472442	226.3152678	348.2547519	301.8616522	347.506557	EVM%20prediction%20ClaScf_0002.126	Cla97Chr02	5731426	5731827	-	249	protein_coding	-	-
Cla97C09G162170	23.66131514	22.5160084	21.04344407	16.59806887	17.51455273	12.60039659	17.65904776	18.40874764	20.58991854	EVM%20prediction%20ClaScf_0001.31	Cla97Chr09	234847	236197	-	246	protein_coding	-	-
Cla97C02G031760	5.937149247	4.594111385	4.434358562	2.489558528	3.416297108	3.492616971	3.66063323	2.280852873	3.550472065	EVM%20prediction%20ClaScf_0002.29	Cla97Chr02	4613149	4615148	-	639	protein_coding	PF00257:Dehydrin	-
Cla97C04G078240	0.161901522	1.380420702	1.018531675	3.138705097	1.431719201	3.283168757	0.86750654	0.162156763	2.136765301	EVM%20prediction%20ClaScf_0007.167	Cla97Chr04	25768207	25771435	-	321	protein_coding	-	-
Cla97C01G017960	16.15925166	10.6460772	11.69417651	9.930795429	9.548883928	9.276872632	9.531844707	11.61382429	9.219108354	EVM%20prediction%20ClaScf_0015.370	Cla97Chr01	31366027	31376003	-	2232	protein_coding	PF04791:LMBR1-like membrane protein	-
Cla97C10G193210	27.41054252	24.77330949	29.20005683	40.94535943	32.72339219	36.62089947	33.13435739	36.45858765	30.94460596	EVM%20prediction%20ClaScf_0008.1235	Cla97Chr10	21506964	21507240	+	237	protein_coding	-	-
Cla97C11G218820	0.604306844	1.502812653	3.379314396	3.082999805	3.562650106	8.650318778	2.374546971	1.008765909	5.317067144	EVM%20prediction%20ClaScf_0004.1710	Cla97Chr11	25044687	25047713	+	258	protein_coding	-	-
Cla97C11G210060	1.452266348	1.068723912	0.906377988	1.869901944	1.719992005	2.021093553	0.88932407	1.385291308	1.263752486	EVM%20prediction%20ClaScf_0004.385	Cla97Chr11	3532568	3536581	+	1503	protein_coding	PF05577:Serine carboxypeptidase S28	Peptidase_S28
Cla97C01G000780	2.12848008	22.74808466	5.021395922	2.05112433	3.921346959	1.481084159	11.40489827	3.553059448	3.661503575	EVM%20prediction%20ClaScf_0011.1241	Cla97Chr01	525449	526327	+	879	protein_coding	PF00704:Glycosyl hydrolases family 18	-
Cla97C03G062230	3619.655375	3071.347896	4498.394708	4484.444502	4849.720843	5081.316867	4719.68706	4435.402328	4262.333879	EVM%20prediction%20ClaScf_0003.1478	Cla97Chr03	23135992	23137718	-	822	protein_coding	PF00504:Chlorophyll A-B binding protein	-
Cla97C11G215290	54.49867779	52.89436351	49.09139156	40.32008249	42.02482807	44.68032522	50.5761002	46.61261891	49.43435398	EVM%20prediction%20ClaScf_0004.1065	Cla97Chr11	11765422	11768464	+	555	protein_coding	PF09835:Uncharacterized protein conserved in bacteria (DUF2062)	-
Cla97C11G220160	1.186046213	1.570514943	0.602948212	0.256703442	0.75484573	0.471599906	1.733213274	0.287979645	1.277080442	EVM%20prediction%20ClaScf_0004.1849	Cla97Chr11	26221782	26224635	-	1446	protein_coding	PF00201:UDP-glucoronosyl and UDP-glucosyl transferase	UDPGT
Cla97C07G138890	0.903832845	2.88988073	1.658435271	3.381469931	2.747500272	4.67200792	1.695032344	2.187706241	4.358572431	EVM%20prediction%20ClaScf_0006.1048	Cla97Chr07	26792759	26794907	+	690	protein_coding	PF05903:PPPDE putative peptidase domain	-
Cla97C01G021540	20.29070588	23.06728195	28.00064158	27.5601027	30.19503008	37.00898349	23.47468327	23.38202493	33.44673219	EVM%20prediction%20ClaScf_0015.737	Cla97Chr01	33724805	33728424	-	1191	protein_coding	PF00800:Prephenate dehydratase	-
Cla97C02G047660	0	0	0	0.057764266	0.12515846	0.405189224	0	0	0	EVM%20prediction%20ClaScf_0002.2073	Cla97Chr02	35307062	35309077	+	918	protein_coding	PF00010:Helix-loop-helix DNA-binding domain	HLH
Cla97C01G018030	0	0	0.21120715	0.822133281	0.667996895	0.961146531	0.647603719	0	0.613507747	EVM%20prediction%20ClaScf_0015.378	Cla97Chr01	31430677	31430970	+	258	protein_coding	-	-
Cla97C02G036810	17.84841629	15.91434506	10.45795402	8.689146027	10.44504236	11.54993929	11.81386179	16.76657251	10.77735495	EVM%20prediction%20ClaScf_0002.859	Cla97Chr02	22210402	22211992	-	891	protein_coding	PF02365:No apical meristem (NAM) protein	NAM
Cla97C10G201810	21.2264961	16.28722978	26.28558999	27.3256015	26.61645397	32.51906859	28.34566343	27.18388106	25.63406201	EVM%20prediction%20ClaScf_0013.461	Cla97Chr10	31817206	31823777	-	1731	protein_coding	PF00251:Glycosyl hydrolases family 32 N-terminal domain|PF08244:Glycosyl hydrolases family 32 C terminal	-
Cla97C03G064870	35.81152829	32.84057583	40.85586372	43.91734661	44.46701272	47.58079171	41.96544662	41.89458509	37.04647342	EVM%20prediction%20ClaScf_0003.1823	Cla97Chr03	28338243	28345008	+	1071	protein_coding	PF02779:Transketolase, pyrimidine binding domain|PF02780:Transketolase, C-terminal domain	-
Cla97C10G187480	0.829195506	0.740435878	0.681436781	0.914663159	1.238631586	1.603983214	0.79253961	1.234531113	1.751896638	EVM%20prediction%20ClaScf_0008.323	Cla97Chr10	3448139	3453737	-	2319	protein_coding	PF07173:Protein of unknown function (DUF1399)	-
Cla97C10G200800	0	0.996724074	0.140080835	0.045439243	0.049226849	0	0.334068071	0.401431781	0.045211368	EVM%20prediction%20ClaScf_0013.565	Cla97Chr10	30853058	30862822	-	1167	protein_coding	PF01040:UbiA prenyltransferase family	UbiA
Cla97C01G010780	111.4181969	47.66753671	85.94941893	73.54676496	133.8906949	215.8985058	65.62326482	71.82196916	77.84585435	EVM%20prediction%20ClaScf_0011.60	Cla97Chr01	16795196	16799592	+	2238	protein_coding	PF03169:OPT oligopeptide transporter protein	OPT
Cla97C08G150980	11.05888958	6.472313853	10.12079722	10.30548619	13.99096079	17.84327748	11.57721089	10.94827414	15.77009213	EVM%20prediction%20ClaScf_0009.754	Cla97Chr08	19360262	19367888	+	813	protein_coding	PF12697:Alpha/beta hydrolase family	-
Cla97C10G196020	0.575849181	0.61373275	0.553468043	1.077199562	0.84871997	1.717283968	1.388491077	0.817072443	1.120515535	EVM%20prediction%20ClaScf_0013.1070	Cla97Chr10	25720299	25725239	+	1083	protein_coding	PF00069:Protein kinase domain	Pkinase
Cla97C09G161940	0.363066587	0.276394115	0.870122868	0.84674805	1.08932827	1.732365903	0.833741315	1.246762178	0.947814364	EVM%20prediction%20ClaScf_0001.8	Cla97Chr09	68189	69342	-	1002	protein_coding	PF00320:GATA zinc finger	GATA
Cla97C08G148540	9.909607998	18.30665971	9.235838074	9.512012392	8.31693874	6.523374813	10.34428031	7.940184546	8.122911898	EVM%20prediction%20ClaScf_0009.484	Cla97Chr08	16638357	16645229	+	1416	protein_coding	PF01546:Peptidase family M20/M25/M40|PF07687:Peptidase dimerisation domain	Peptidase_M20
Cla97C05G081030	7.989805865	7.317543942	6.968346469	9.199427908	8.507774274	11.36701504	7.829093577	8.369484604	10.91449608	EVM%20prediction%20ClaScf_0012.1281	Cla97Chr05	873365	876875	-	2127	protein_coding	PF00520:Ion transport protein	Ion_trans
Cla97C11G216530	2803.653125	2460.434488	3257.335712	3386.573936	3495.199311	3707.380799	3364.808984	3212.286333	3134.285559	EVM%20prediction%20ClaScf_0004.1360	Cla97Chr11	18245193	18246240	+	435	protein_coding	PF02427:Photosystem I reaction centre subunit IV / PsaE	-
Cla97C03G053040	3.130746302	1.557131183	1.531888002	1.064811178	0.230713787	0.248971692	0	1.254272793	2.754625147	EVM%20prediction%20ClaScf_0003.232	Cla97Chr03	2098147	2098395	+	249	protein_coding	-	-
Cla97C03G051940	31.04271534	32.21753685	38.88763051	40.92733969	39.96922807	60.05230623	42.11307587	39.59236938	46.15170361	EVM%20prediction%20ClaScf_0003.118	Cla97Chr03	1023145	1023591	+	447	protein_coding	-	-
Cla97C09G173960	1.655919245	2.240011718	2.203698129	1.949543994	2.464057173	7.863203374	4.299898225	2.041267487	4.429134975	EVM%20prediction%20ClaScf_0001.1269	Cla97Chr09	10628663	10631084	-	1632	protein_coding	PF00332:Glycosyl hydrolases family 17|PF07983:X8 domain	Glyco_hydro_17
Cla97C01G013690	0.301802489	0.514651621	1.392348179	0.985414107	0.867387373	4.968156371	0.970277349	0.967290516	3.309094052	EVM%20prediction%20ClaScf_0014.469	Cla97Chr01	27520905	27522815	-	861	protein_coding	PF00230:Major intrinsic protein	-
Cla97C01G015230	34.72257405	33.05625338	34.50331647	26.0892688	28.09670782	28.69589009	30.72488446	33.94387157	27.41763444	EVM%20prediction%20ClaScf_0015.84	Cla97Chr01	28995363	28996049	+	687	protein_coding	PF13920:Zinc finger, C3HC4 type (RING finger)	-
Cla97C03G064250	99.90934741	109.657897	82.88580617	76.27747038	83.89500293	69.52104144	91.47702857	79.70237334	95.55822863	EVM%20prediction%20ClaScf_0003.1757	Cla97Chr03	27739617	27741422	-	593	protein_coding	PF08263:Leucine rich repeat N-terminal domain|PF13855:Leucine rich repeat	LRRNT_2
Cla97C05G092720	8.682208341	15.05857867	16.48913691	16.38047115	18.01749229	25.03695824	15.75580554	13.90522994	19.08400695	EVM%20prediction%20ClaScf_0012.71	Cla97Chr05	10856599	10861664	+	2538	protein_coding	PF14498:Glycosyl hydrolase family 65, N-terminal domain	-
Cla97C05G105220	3.125367013	1.66548825	1.544860544	1.275577926	0.888367004	1.278225799	1.483257316	1.833458039	2.402378275	EVM%20prediction%20ClaScf_0016.415	Cla97Chr05	32893893	32895056	-	1164	protein_coding	-	-
Cla97C05G084600	129.4700909	148.0289296	178.0691185	176.1384497	183.3624131	242.9002768	177.5040136	143.6765817	214.5024	EVM%20prediction%20ClaScf_0012.919	Cla97Chr05	3542262	3544672	-	855	protein_coding	PF00076:RNA recognition motif. (a.k.a. RRM, RBD, or RNP domain)	RRM_1
Cla97C01G009710	0.411239475	0.32872036	0.269492802	0.681858315	1.136453669	0.674513812	0.605967476	0.308915851	0.78281404	EVM%20prediction%20ClaScf_0011.254	Cla97Chr01	12584988	12585998	+	1011	protein_coding	PF04674:Phosphate-induced protein 1 conserved region	-
Cla97C05G106990	14.71562975	19.12488771	16.08050995	19.95662239	21.27693813	23.84952485	19.76235866	16.85326042	16.64167252	EVM%20prediction%20ClaScf_0016.233	Cla97Chr05	34050633	34054342	+	837	protein_coding	PF11152:Protein of unknown function (DUF2930)	-
Cla97C03G060140	30.74914659	37.38783194	37.00877281	45.29440547	46.19755192	46.2371553	45.48336789	45.97955014	51.22278434	EVM%20prediction%20ClaScf_0003.1028	Cla97Chr03	10794005	10796251	-	240	protein_coding	-	-
Cla97C09G184170	16.97197232	15.93002155	18.47970731	14.84089581	14.28330108	10.60186413	18.0085976	15.60731426	17.689177	EVM%20prediction%20ClaScf_0020.251	Cla97Chr09	37291031	37300420	-	3105	protein_coding	PF07714:Protein tyrosine kinase|PF11721:Di-glucose binding within endoplasmic reticulum	Pkinase_Tyr
Cla97C03G068260	4.589977342	7.048601147	6.468595042	7.906298835	8.128881491	9.478657312	6.717120439	3.756862668	7.014846418	EVM%20prediction%20ClaScf_0003.2177	Cla97Chr03	31624154	31626228	+	1053	protein_coding	PF07983:X8 domain	-
Cla97C02G040670	1.994192422	3.992027435	3.327305428	4.193373508	3.872019372	6.371083411	4.199808438	3.195738088	5.193423941	EVM%20prediction%20ClaScf_0002.1334	Cla97Chr02	28590611	28598346	+	2997	protein_coding	-	-
Cla97C07G132220	0.541358215	0.923156344	0.340571529	0.11047416	0	0.129154065	0.696173998	1.843519699	0.769440966	EVM%20prediction%20ClaScf_0022.45	Cla97Chr07	3954412	3954891	-	480	protein_coding	PF00011:Hsp20/alpha crystallin family	-
Cla97C02G044850	9.38548797	7.962534506	6.168842789	4.430877347	5.57444309	6.349784763	5.204103922	6.640996918	5.641184444	EVM%20prediction%20ClaScf_0002.1775	Cla97Chr02	32999363	33003075	+	1113	protein_coding	PF04678:Mitochondrial calcium uniporter	-
Cla97C02G044430	0.796481051	0.424439699	0.835117925	1.828537815	1.540743796	1.543910663	2.453946661	2.592644337	1.718291813	EVM%20prediction%20ClaScf_0002.1733	Cla97Chr02	32588906	32591052	+	522	protein_coding	PF03195:Protein of unknown function DUF260	-
Cla97C01G012380	17.77502233	16.0130437	17.60426608	23.4561249	19.33075374	21.64401773	18.78460014	18.91316558	19.08755383	EVM%20prediction%20ClaScf_0014.276	Cla97Chr01	25137873	25140445	+	1266	protein_coding	PF03080:Domain of unknown function (DUF239)|PF14365:Domain of unknown function (DUF4409)	-
Cla97C01G002110	16.59148557	8.581453341	10.48896352	7.219719731	5.394153329	7.567336771	10.98189969	8.308821179	8.917464722	EVM%20prediction%20ClaScf_0011.1105	Cla97Chr01	1881405	1881716	+	213	protein_coding	-	-
Cla97C10G196480	0.461322703	0.830755939	0.617136043	0.697945104	1.07263903	1.631919133	0.818276141	0.446117229	0.807494127	EVM%20prediction%20ClaScf_0013.1020	Cla97Chr10	26271740	26277954	-	3267	protein_coding	PF13713:Transcription factor BRX N-terminal domain|PF08381:Transcription factor regulating root and shoot growth via Pin3|PF00415:Regulator of chromosome condensation (RCC1) repeat|PF01363:FYVE zinc finger	FYVE
Cla97C02G048110	2.049602815	3.121825172	2.758330909	3.485494793	3.298600563	3.812562429	2.650889205	2.579806779	3.388290747	EVM%20prediction%20ClaScf_0002.2120	Cla97Chr02	35693133	35722209	+	6618	protein_coding	PF03104:DNA polymerase family B, exonuclease domain|PF00136:DNA polymerase family B|PF08490:Domain of unknown function (DUF1744)	DNA_pol_B_exo
Cla97C04G075680	109.7152648	229.4610366	259.9656171	247.5241382	279.3102057	412.3504102	291.4322777	242.3020319	293.9225923	EVM%20prediction%20ClaScf_0007.439	Cla97Chr04	23151562	23152705	-	855	protein_coding	PF00230:Major intrinsic protein	-
Cla97C10G188470	1.868216584	3.258198862	3.383455713	0.866463997	1.689639205	0.810378448	1.092037644	0.510316872	2.241508698	EVM%20prediction%20ClaScf_0008.430	Cla97Chr10	4516943	4517248	+	306	protein_coding	-	-
Cla97C06G123580	12.97105056	12.30875126	12.96769868	14.07034073	17.91073598	16.963519	17.9642909	13.50943321	14.56851979	EVM%20prediction%20ClaScf_0005.483	Cla97Chr06	25878642	25881671	+	1206	protein_coding	PF03088:Strictosidine synthase	Str_synth
Cla97C02G027970	5.893549224	5.900586943	0.936279117	2.368930434	0.987074449	0.852150533	2.679432571	3.756353056	0.362623136	EVM%20prediction%20ClaScf_0018.191	Cla97Chr02	1526198	1526488	-	291	protein_coding	-	-
Cla97C01G007070	61.58964309	39.92915116	44.98256061	39.23727714	37.93350939	33.60959661	39.53537047	36.75189283	42.14676094	EVM%20prediction%20ClaScf_0011.596	Cla97Chr01	7221409	7225118	+	2361	protein_coding	PF16312:Coiled-coil region of Oberon|PF07227:PHD - plant homeodomain finger protein	-
Cla97C02G043270	1.031158504	0.659397389	0.864943566	0.210426971	0	0	0.442015237	0.206556829	0.209371692	EVM%20prediction%20ClaScf_0002.1614	Cla97Chr02	31469375	31469626	+	252	protein_coding	-	-
Cla97C11G224560	6.696101608	7.412876381	6.115000021	5.443813953	5.563309135	4.637951464	6.180497341	5.906186039	5.021787854	EVM%20prediction%20ClaScf_0004.2308	Cla97Chr11	30257745	30260240	+	2406	protein_coding	PF04433:SWIRM domain|PF01593:Flavin containing amine oxidoreductase	Amino_oxidase
Cla97C03G065810	0.344589677	0.267097676	0.164229791	0.127854362	0	0	0.201424665	0.062751442	0.222623064	EVM%20prediction%20ClaScf_0003.1919	Cla97Chr03	29194727	29203147	+	1659	protein_coding	PF09265:Cytokinin dehydrogenase 1, FAD and cytokinin binding|PF01565:FAD binding domain	FAD_binding_4
Cla97C03G066730	83.56291432	33.67091298	55.25623684	49.30636179	32.25135885	24.68881918	36.83615401	41.45921701	69.93234889	EVM%20prediction%20ClaScf_0003.2019	Cla97Chr03	30241060	30247174	-	1140	protein_coding	PF12498:Basic leucine-zipper C terminal|PF00170:bZIP transcription factor	bZIP_1
Cla97C01G012150	0.257024672	0.49308054	0.323391363	0.524506396	0.852340252	1.349027623	0.440703619	0	0.574063629	EVM%20prediction%20ClaScf_0014.253	Cla97Chr01	24964788	24966003	+	1011	protein_coding	PF02701:Dof domain, zinc finger	zf-Dof
Cla97C07G130170	3.547076281	3.951157933	3.047297873	2.568487728	2.529622763	2.675212339	2.427872332	2.956736855	2.137416687	EVM%20prediction%20ClaScf_0019.147	Cla97Chr07	1915195	1930741	+	2271	protein_coding	-	-
Cla97C09G178130	24.83878867	25.96377218	18.33076171	18.16325155	18.4804288	16.56210952	20.03206554	14.67161006	18.68642347	EVM%20prediction%20ClaScf_0001.2080	Cla97Chr09	30343533	30345621	+	1632	protein_coding	PF05201:Glutamyl-tRNAGlu reductase, N-terminal domain|PF01488:Shikimate / quinate 5-dehydrogenase|PF00745:Glutamyl-tRNAGlu reductase, dimerisation domain	-
Cla97C02G032550	31.9741629	35.44920362	36.95038912	40.43564671	41.80006474	44.04522631	38.33156135	47.39239885	37.72040395	EVM%20prediction%20ClaScf_0002.117	Cla97Chr02	5663276	5668290	+	1575	protein_coding	-	-
Cla97C06G126080	1.912330317	5.714777369	6.054604959	5.471101241	7.916678928	11.40581354	6.429312538	6.008925935	6.890232031	EVM%20prediction%20ClaScf_0005.223	Cla97Chr06	27930517	27931985	+	1386	protein_coding	PF06813:Nodulin-like	-
Cla97C10G188740	8.395216622	2.272384847	6.776500166	3.90908565	2.872386648	2.821519576	3.962836605	2.969651642	8.455395236	EVM%20prediction%20ClaScf_0008.458	Cla97Chr10	4839703	4843173	+	1560	protein_coding	PF01373:Glycosyl hydrolase family 14	-
Cla97C03G061150	1.462870198	1.066758442	1.130192926	2.671019683	2.127693813	2.020543596	2.970342393	1.002489144	2.032301219	EVM%20prediction%20ClaScf_0003.1274	Cla97Chr03	17853545	17855059	-	675	protein_coding	-	-
Cla97C09G177750	7.133190594	5.688918648	6.207242059	5.248296213	4.452065206	2.199598643	6.188213318	4.422746222	4.236697758	EVM%20prediction%20ClaScf_0001.2025	Cla97Chr09	29258440	29259510	-	1071	protein_coding	PF13639:Ring finger domain	-
Cla97C03G054780	10.2181363	14.35219629	15.94063962	19.74725604	18.10202002	16.30570072	15.76060579	16.13079737	23.67862974	EVM%20prediction%20ClaScf_0003.412	Cla97Chr03	3840723	3844455	+	2304	protein_coding	PF13855:Leucine rich repeat|PF07714:Protein tyrosine kinase	Pkinase_Tyr
Cla97C04G069730	29.28975403	25.56910345	24.05560693	23.52821095	19.24579513	19.93530981	24.68005076	25.0201072	21.5184835	EVM%20prediction%20ClaScf_0007.1255	Cla97Chr04	6974134	6977597	+	1785	protein_coding	PF01926:50S ribosome-binding GTPase	-
Cla97C11G222110	46.26006196	28.03660009	30.94575868	27.23392618	26.66709579	21.81268655	22.20881002	40.42087637	19.41108216	EVM%20prediction%20ClaScf_0004.2058	Cla97Chr11	28157584	28161932	-	810	protein_coding	PF03350:Uncharacterized protein family, UPF0114	-
Cla97C03G067250	13.25446345	15.19987655	13.43277472	18.25135884	15.2303292	21.0010517	16.27644015	13.67886573	17.87352571	EVM%20prediction%20ClaScf_0003.2072	Cla97Chr03	30757972	30762758	+	1290	protein_coding	PF01425:Amidase	Amidase
Cla97C10G200350	285.0702132	230.7890861	285.9854811	290.501009	328.0305446	448.5951194	246.6099698	334.9964473	331.2718161	EVM%20prediction%20ClaScf_0013.612	Cla97Chr10	30446786	30447937	+	1152	protein_coding	PF11960:Domain of unknown function (DUF3474)|PF00487:Fatty acid desaturase	-
Cla97C05G086350	28.6799552	38.97771231	54.99599505	45.07345715	59.14988801	81.16615468	63.32604962	42.6057886	54.12956132	EVM%20prediction%20ClaScf_0012.741	Cla97Chr05	4750323	4750862	+	540	protein_coding	-	-
Cla97C10G192440	52.88536024	40.56687034	40.22901253	35.66292591	36.07340039	33.03433552	43.27391426	42.39942572	36.53683462	EVM%20prediction%20ClaScf_0008.1105	Cla97Chr10	19026021	19029884	+	852	protein_coding	PF00481:Protein phosphatase 2C	PP2C
Cla97C08G159100	0.20871642	0.296596416	0.291788191	0.638886707	0.769045957	0.912896203	0.223670361	0	1.200734038	EVM%20prediction%20ClaScf_0009.1593	Cla97Chr08	26253643	26254389	+	747	protein_coding	PF02701:Dof domain, zinc finger	zf-Dof
Cla97C10G192950	0	0.061136182	0.24058033	0.175588068	0.570672844	0.821111937	0.184416953	0.229811571	0.640594182	EVM%20prediction%20ClaScf_0008.1203	Cla97Chr10	21037229	21039180	-	906	protein_coding	PF00722:Glycosyl hydrolases family 16|PF06955:Xyloglucan endo-transglycosylase (XET) C-terminus	-
Cla97C06G127730	117.5520695	119.7465658	153.6139773	146.9621964	170.4282744	194.2477139	172.3859424	134.0966934	192.2032128	EVM%20prediction%20ClaScf_0005.57	Cla97Chr06	29178809	29179018	+	210	protein_coding	-	-
Cla97C01G019000	15.32686037	15.6467177	11.39086696	11.62412853	10.84041967	7.285164891	13.08964444	11.17507455	11.08889257	EVM%20prediction%20ClaScf_0015.476	Cla97Chr01	32079713	32080676	+	885	protein_coding	PF00730:HhH-GPD superfamily base excision DNA repair protein	HhH-GPD
Cla97C02G049830	17.32346287	16.01620646	14.88119773	11.07403625	12.68925828	7.967094135	11.63085877	15.46936445	14.19691422	EVM%20prediction%20ClaScf_0002.2295	Cla97Chr02	37194591	37195835	+	249	protein_coding	-	-
Cla97C02G039280	19.10022829	15.93825483	16.92184463	13.2946681	13.09350039	10.77387757	14.91518082	9.491021477	9.319724527	EVM%20prediction%20ClaScf_0002.1189	Cla97Chr02	27100820	27101170	-	351	protein_coding	-	-
Cla97C01G000550	21.67865929	26.00915206	20.17918198	17.89929643	18.12723409	18.45887312	21.11988534	17.74067866	20.27964794	EVM%20prediction%20ClaScf_0011.1264	Cla97Chr01	369561	375649	-	2136	protein_coding	PF00027:Cyclic nucleotide-binding domain|PF00520:Ion transport protein	Ion_trans
Cla97C06G121540	2.917635852	2.137835745	1.338386359	4.837605308	3.628277871	4.78549799	3.322093465	2.739595838	3.517444418	EVM%20prediction%20ClaScf_0005.695	Cla97Chr06	23979498	23985124	-	285	protein_coding	-	-
Cla97C08G150960	8.36976296	1.244705183	5.714458613	5.124014956	9.854330222	19.64302725	1.752168265	1.871544123	3.240791486	EVM%20prediction%20ClaScf_0009.752	Cla97Chr08	19343462	19348688	-	1335	protein_coding	PF07690:Major Facilitator Superfamily	MFS_1
Cla97C02G042460	0.605715485	44.54390752	1.778275582	0.741644708	1.071286395	0.28901609	5.192906281	5.581367744	3.197676744	EVM%20prediction%20ClaScf_0002.1531	Cla97Chr02	30424331	30424897	+	429	protein_coding	PF00967:Barwin family	-
Cla97C02G040720	0.124629229	0	1.306749272	1.208062753	1.377643476	2.75033117	0.267117122	0	0	EVM%20prediction%20ClaScf_0002.1340	Cla97Chr02	28638022	28638855	-	834	protein_coding	PF03059:Nicotianamine synthase protein	-
Cla97C05G102680	6.651415543	24.38825643	10.77338017	21.87958142	22.6059847	23.50677998	16.27730609	11.58375432	12.79986937	EVM%20prediction%20ClaScf_0016.673	Cla97Chr05	30923060	30925353	-	1047	protein_coding	PF00320:GATA zinc finger	GATA
Cla97C10G197450	11.00798455	2.368995914	5.992949104	6.155953174	8.658110466	8.206938555	2.722309728	3.180386207	3.008811926	EVM%20prediction%20ClaScf_0013.919	Cla97Chr10	27241632	27242122	-	491	protein_coding	PF00854:POT family	-
Cla97C07G142400	2.2447304	3.744634185	6.242212437	3.684546621	3.452258131	5.064294608	1.934906136	1.564013398	1.387161179	EVM%20prediction%20ClaScf_0006.1417	Cla97Chr07	29965971	29969453	+	1065	protein_coding	-	-
Cla97C07G131520	5.52478005	17.16571797	11.0455631	14.85728158	11.90358431	17.25777562	7.927603007	8.440916905	9.126342274	EVM%20prediction%20ClaScf_0019.5	Cla97Chr07	3056787	3060644	-	1110	protein_coding	PF00892:EamA-like transporter family	DUF6
Cla97C09G168110	73.91344158	23.07890861	46.92318844	69.81966891	65.10743068	53.72809107	100.2490557	135.0468548	92.33291597	EVM%20prediction%20ClaScf_0001.641	Cla97Chr09	4689329	4689589	-	180	protein_coding	-	-
novel.494	45.19164227	2.408233942	19.77761318	20.95041153	71.99971068	122.8159941	5.316716357	2.164746806	12.2179662	-	Cla97Chr11	2836883	2839546	-	1058	-	-	-
Cla97C09G175800	24.96616708	29.32378976	55.82701926	80.58115176	50.97078267	47.10324727	22.65978112	20.41267487	38.01943599	EVM%20prediction%20ClaScf_0001.1553	Cla97Chr09	16508311	16508644	-	204	protein_coding	-	-
Cla97C10G194540	5.163260521	18.48884155	11.71287784	15.97720994	14.66864119	15.77190589	11.040531	7.684604481	10.75319011	EVM%20prediction%20ClaScf_0013.1226	Cla97Chr10	23926036	23929636	+	2154	protein_coding	PF00955:HCO3- transporter family	-
Cla97C03G064200	17.00692119	43.98027235	23.41382117	34.14789308	27.41968206	29.41794918	22.51193881	20.20414007	21.03455134	EVM%20prediction%20ClaScf_0003.1749	Cla97Chr03	27624977	27634417	+	1806	protein_coding	PF07732:Multicopper oxidase|PF00394:Multicopper oxidase|PF07731:Multicopper oxidase	-
Cla97C01G014260	52.60611202	60.13220224	116.4817119	87.24418041	62.71816717	92.32738304	30.65720359	45.52588312	55.82732884	EVM%20prediction%20ClaScf_0014.529	Cla97Chr01	28034032	28034358	+	327	protein_coding	-	-
Cla97C02G045780	12.24365045	17.90784487	15.06822738	17.85306721	17.94941698	18.85196178	13.12087335	12.39340974	12.7386145	EVM%20prediction%20ClaScf_0002.1872	Cla97Chr02	33770965	33772456	+	1197	protein_coding	PF04859:Plant protein of unknown function (DUF641)	-
Cla97C05G096220	0.883268666	0.66807367	0.746867388	0.901236566	0.566918417	0.985649444	0.152669736	0.142687283	0.289263521	EVM%20prediction%20ClaScf_0010.686	Cla97Chr05	24629295	24632507	-	1824	protein_coding	PF03321:GH3 auxin-responsive promoter	-
Cla97C04G076570	2.55804405	11.14689717	6.518602723	9.944739308	12.20540619	13.63480672	8.640365137	4.670114774	6.278802653	EVM%20prediction%20ClaScf_0007.345	Cla97Chr04	24134592	24140374	+	1605	protein_coding	PF13641:Glycosyltransferase like family 2	-
Cla97C01G009590	1.946456502	4.287317854	9.115922074	9.268244107	1.290960291	8.281339304	1.946853628	1.234699248	1.449134404	EVM%20prediction%20ClaScf_0011.273	Cla97Chr01	12157888	12160086	+	801	protein_coding	PF14299:Phloem protein 2	-
Cla97C05G092370	393.1595494	358.7347616	623.7279856	363.5356526	452.9911135	333.4651806	559.1644123	492.3579122	698.8511572	EVM%20prediction%20ClaScf_0012.116	Cla97Chr05	10443978	10447874	+	1752	protein_coding	PF03460:Nitrite/Sulfite reductase ferredoxin-like half domain|PF01077:Nitrite and sulphite reductase 4Fe-4S domain	-
Cla97C04G077720	10.7376836	77.97237883	36.32762976	42.65580777	48.26875634	69.33758734	25.62227167	22.65638211	38.08142304	EVM%20prediction%20ClaScf_0007.222	Cla97Chr04	25274301	25274831	+	363	protein_coding	PF14368:Probable lipid transfer	-
Cla97C05G089710	126.3169168	116.8562072	123.2868935	140.8177289	134.9223839	131.8232491	91.50820444	98.4656404	111.6788603	EVM%20prediction%20ClaScf_0012.392	Cla97Chr05	7946074	7946911	+	720	protein_coding	-	-
Cla97C10G195660	4.535327189	12.32195807	7.09402212	11.18965737	11.01287012	13.74687045	6.533478439	7.037116347	9.020055965	EVM%20prediction%20ClaScf_0013.1109	Cla97Chr10	25139937	25144211	-	1398	protein_coding	PF00501:AMP-binding enzyme|PF13193:AMP-binding enzyme C-terminal domain	AMP-binding
Cla97C02G027480	3.120937175	19.08981265	7.919992388	13.70687224	14.54942584	11.43839657	9.791272247	8.063806025	7.163463828	EVM%20prediction%20ClaScf_0018.136	Cla97Chr02	1194496	1197724	-	1149	protein_coding	PF00657:GDSL-like Lipase/Acylhydrolase	Lipase_GDSL
Cla97C01G016270	21.21950271	6.154375629	14.88119773	9.157376127	12.57390139	10.45681105	14.38945988	15.99197811	18.82327184	EVM%20prediction%20ClaScf_0015.193	Cla97Chr01	30022241	30025516	-	1494	protein_coding	PF00067:Cytochrome P450	p450
Cla97C11G222730	10.99051416	55.92506132	14.40457273	24.82142822	23.92729561	18.74607552	12.06522055	8.99421148	17.65525777	EVM%20prediction%20ClaScf_0004.2122	Cla97Chr11	28775216	28781077	-	1551	protein_coding	PF00202:Aminotransferase class-III	Aminotran_3
Cla97C06G126060	7.155943993	6.139652242	6.489145985	7.04779328	8.27662713	8.931611263	6.291843684	5.147119453	5.287386546	EVM%20prediction%20ClaScf_0005.226	Cla97Chr06	27897340	27904774	-	3762	protein_coding	PF13639:Ring finger domain|PF14599:Zinc-ribbon|PF01814:Hemerythrin HHE cation binding domain|PF05495:CHY zinc finger	zf-CHY
Cla97C10G187320	2.217403247	0.147705015	0.726552595	1.555476168	0.919163727	0.661268813	3.86144511	2.637317593	5.346515515	EVM%20prediction%20ClaScf_0008.305	Cla97Chr10	3043722	3044707	+	375	protein_coding	-	-
Cla97C05G091150	151.4777944	51.81146702	77.08873504	78.73081533	204.8629215	399.628661	60.25269239	60.83037503	61.78942672	EVM%20prediction%20ClaScf_0012.245	Cla97Chr05	9147102	9151904	-	2028	protein_coding	PF00069:Protein kinase domain	Pkinase
Cla97C08G160140	51.5179101	55.45827292	56.93136007	49.07031331	54.08946996	42.71722511	62.48248223	65.06540114	73.63008651	EVM%20prediction%20ClaScf_0009.1700	Cla97Chr08	26960289	26961181	+	804	protein_coding	PF12697:Alpha/beta hydrolase family	-
Cla97C10G189840	1.004258717	4.727274034	1.052974776	2.30554768	2.682744373	6.089582972	1.524632267	0.419100813	1.189473958	EVM%20prediction%20ClaScf_0008.583	Cla97Chr10	6182978	6184958	-	621	protein_coding	PF02298:Plastocyanin-like domain	Cu_bind_like
Cla97C07G134260	13.06090734	23.4138076	9.282454291	10.53860753	11.7795036	12.6465053	15.9878445	15.87294749	19.25162797	EVM%20prediction%20ClaScf_0006.278	Cla97Chr07	10492075	10496206	+	951	protein_coding	PF00191:Annexin	-
Cla97C07G134810	58.63663255	37.53390099	55.18120976	69.74135812	51.26664776	56.23923847	41.82918876	45.70501258	40.91811924	EVM%20prediction%20ClaScf_0006.511	Cla97Chr07	17968798	17972066	+	2370	protein_coding	PF00999:Sodium/hydrogen exchanger family	Na_H_Exchanger
Cla97C09G170160	45.75170963	58.22986172	54.72431406	63.52736293	46.89109827	57.93166953	35.22521427	27.13838954	44.79480498	EVM%20prediction%20ClaScf_0001.853	Cla97Chr09	6496549	6498695	+	702	protein_coding	PF02309:AUX/IAA family	-
Cla97C05G086440	17.22125955	39.70389233	18.00307315	36.86382579	33.72300548	36.33077182	26.50526766	23.2367293	28.79323971	EVM%20prediction%20ClaScf_0012.732	Cla97Chr05	4811220	4813699	+	1017	protein_coding	PF01564:Spermine/spermidine synthase	-
Cla97C04G079030	18.05397034	10.56624731	17.89026345	15.86568655	14.41961169	12.88428505	21.47235465	17.66434184	26.53975382	EVM%20prediction%20ClaScf_0007.88	Cla97Chr04	26406416	26407613	-	996	protein_coding	PF02365:No apical meristem (NAM) protein	NAM
Cla97C03G062730	3.746616167	21.70504638	11.31835146	15.78337459	20.99446058	18.31941172	13.436506	9.32557641	13.25632158	EVM%20prediction%20ClaScf_0003.1548	Cla97Chr03	24161434	24164496	-	1401	protein_coding	PF02469:Fasciclin domain	-
Cla97C04G068810	12.15973836	23.78902887	32.83458843	49.11851099	16.38733408	28.01649719	12.31692458	13.34674895	18.0945458	EVM%20prediction%20ClaScf_0007.1453	Cla97Chr04	1853591	1853902	-	312	protein_coding	-	-
Cla97C07G141060	6.752809907	20.47219992	12.80974272	19.18537473	19.78227719	22.79942835	16.00752701	14.33948235	16.01260854	EVM%20prediction%20ClaScf_0006.1273	Cla97Chr07	28785434	28791733	+	2178	protein_coding	PF08263:Leucine rich repeat N-terminal domain|PF07714:Protein tyrosine kinase|PF13855:Leucine rich repeat	Pkinase_Tyr
Cla97C05G085470	19.97010303	442.089316	30.2730248	14.48438982	32.18136892	10.33232521	43.57533545	69.88506049	25.15949827	EVM%20prediction%20ClaScf_0012.830	Cla97Chr05	4102553	4103217	+	216	protein_coding	-	-
Cla97C01G004020	3.597221798	13.72123091	8.635256254	17.09632897	13.49864763	15.13149265	11.1590732	5.973217154	9.322188758	EVM%20prediction%20ClaScf_0011.910	Cla97Chr01	3906745	3911560	+	549	protein_coding	PF00156:Phosphoribosyl transferase domain	Pribosyltran
Cla97C10G205690	17.25261026	9.628010953	16.41800854	9.578945542	12.29624277	8.45179976	17.88127897	17.56366657	11.86867748	EVM%20prediction%20ClaScf_0013.67	Cla97Chr10	34666812	34670767	-	1467	protein_coding	PF00909:Ammonium Transporter Family	Ammonium_transp
Cla97C02G047210	65.11583985	70.81152194	165.3975614	111.4619286	95.52093636	64.30352982	113.7903225	140.5412665	171.320234	EVM%20prediction%20ClaScf_0002.2027	Cla97Chr02	34900715	34901224	+	510	protein_coding	PF04520:Senescence regulator	-
Cla97C06G111380	1.61565975	4.735361559	6.258516525	6.365143293	3.274223122	4.443435192	3.270454707	1.887908012	1.458008049	EVM%20prediction%20ClaScf_0005.2057	Cla97Chr06	2066092	2068397	+	1158	protein_coding	-	-
Cla97C07G129240	0.304405897	5.072935822	2.03109751	3.614234489	4.527297379	3.862242969	2.758005616	1.38584454	2.556608962	EVM%20prediction%20ClaScf_0019.249	Cla97Chr07	961327	964481	-	1878	protein_coding	PF16679:DNA replication factor Cdt1 C-terminal domain|PF08839:DNA replication factor CDT1 like	-
Cla97C03G055560	0.3972259	0.493918044	0.925544707	0.562925654	0.219545476	0.473839118	1.087864252	0.795704269	1.165013438	EVM%20prediction%20ClaScf_0003.495	Cla97Chr03	4549069	4554053	+	2355	protein_coding	PF13962:Domain of unknown function|PF12796:Ankyrin repeats (3 copies)	-
Cla97C09G181520	8.63875602	8.129652687	14.11670493	17.16012411	15.64447546	11.18193285	10.04558767	10.49330607	8.117179426	EVM%20prediction%20ClaScf_0001.2482	Cla97Chr09	34979496	34981818	+	1131	protein_coding	PF00892:EamA-like transporter family	DUF6
Cla97C05G097460	0.251064679	0.802744647	0.350991592	0.597734584	0.925084267	0.399316916	0	0.083820163	0	EVM%20prediction%20ClaScf_0010.532	Cla97Chr05	26842166	26842786	+	621	protein_coding	-	-
Cla97C01G025610	5.170031235	27.67413005	14.52296112	22.43929479	21.49492013	25.174975	19.5156126	10.43365007	14.25779252	EVM%20prediction%20ClaScf_0021.63	Cla97Chr01	36436112	36438117	+	1347	protein_coding	PF01734:Patatin-like phospholipase	-
Cla97C11G212600	98.61048095	10.77711931	49.23133535	51.98783985	153.6271954	216.5580559	25.87289188	9.970806571	49.33971808	EVM%20prediction%20ClaScf_0004.660	Cla97Chr11	5942980	5943642	-	663	protein_coding	-	-
Cla97C08G153370	0	0.274748912	0.162176919	0.631280912	0.227967194	0.307509679	0	0.051639207	0	EVM%20prediction%20ClaScf_0009.1007	Cla97Chr08	21584880	21586186	-	1008	protein_coding	-	-
Cla97C09G162230	0.888382711	6.154375629	0.931477686	0.679840983	1.718521926	0.794794247	3.332114863	3.336687238	5.862407363	EVM%20prediction%20ClaScf_0001.37	Cla97Chr09	285202	285973	-	234	protein_coding	-	-
Cla97C09G176960	6.550165065	14.78887278	18.43491659	21.9849074	12.19454365	23.02926215	7.019465853	7.855325379	14.87476495	EVM%20prediction%20ClaScf_0001.1871	Cla97Chr09	25758894	25759496	-	603	protein_coding	PF07430:Phloem filament protein PP1	-
Cla97C04G078360	4.124634017	9.249147373	5.916213989	9.528133238	8.936314015	10.4307283	7.425855981	5.420051194	7.101887777	EVM%20prediction%20ClaScf_0007.155	Cla97Chr04	25922333	25924918	-	1575	protein_coding	PF10250:GDP-fucose protein O-fucosyltransferase	-
Cla97C05G101420	23.79596548	16.43421184	16.56699599	23.89155453	17.67622552	21.5729867	15.30052743	12.01207406	10.04984119	EVM%20prediction%20ClaScf_0010.118	Cla97Chr05	30033270	30033542	-	273	protein_coding	-	-
Cla97C01G019430	3.930703856	33.2984113	18.24879179	30.9069228	35.81244639	37.05135565	27.31499072	15.68672283	26.18541956	EVM%20prediction%20ClaScf_0015.521	Cla97Chr01	32360027	32365640	+	2565	protein_coding	PF02140:Galactose binding lectin domain|PF01301:Glycosyl hydrolases family 35	-
Cla97C09G176980	6.3777923	9.461204325	20.60373031	22.86430369	8.669558373	15.01014408	4.063901283	8.804870205	9.362352058	EVM%20prediction%20ClaScf_0001.1874	Cla97Chr09	25809687	25810289	+	603	protein_coding	PF07430:Phloem filament protein PP1	-
Cla97C04G073700	13.6163844	11.58694177	9.5677708	13.60241505	13.6330011	12.11815919	11.15406351	7.425845508	8.685047946	EVM%20prediction%20ClaScf_0007.639	Cla97Chr04	21442819	21447575	+	1458	protein_coding	PF01490:Transmembrane amino acid transporter protein	Aa_trans
Cla97C10G196410	43.17296425	121.2154897	80.97836529	100.8862718	110.6456336	125.3907247	92.94437888	85.64396231	86.78811945	EVM%20prediction%20ClaScf_0013.1030	Cla97Chr10	26150160	26153617	-	2298	protein_coding	PF08267:Cobalamin-independent synthase, N-terminal domain|PF01717:Cobalamin-independent synthase, Catalytic domain	-
Cla97C02G040380	2.849989053	4.526444011	6.621003488	7.12736514	4.447566422	3.866289432	3.353612379	1.679107126	2.77991575	EVM%20prediction%20ClaScf_0002.1304	Cla97Chr02	28343540	28344871	-	930	protein_coding	PF00249:Myb-like DNA-binding domain	Myb_DNA-binding
Cla97C02G029500	2.316097355	0.831218536	0.966423984	1.832695473	2.194456375	2.593653258	1.367654239	1.420254322	1.12769364	EVM%20prediction%20ClaScf_0018.347	Cla97Chr02	2672830	2678312	-	2199	protein_coding	PF00501:AMP-binding enzyme	AMP-binding
Cla97C09G178060	1.620179981	4.11767578	5.880371723	5.976731516	4.408459124	5.64932889	2.136936973	1.997211354	3.289696218	EVM%20prediction%20ClaScf_0001.2067	Cla97Chr09	30223691	30224107	-	417	protein_coding	PF07430:Phloem filament protein PP1	-
Cla97C09G163350	26.83981847	11.47175617	25.04184611	16.45033887	15.83004197	12.50900172	22.57460218	17.90599839	22.27714798	EVM%20prediction%20ClaScf_0001.151	Cla97Chr09	1128539	1131849	-	1125	protein_coding	PF00657:GDSL-like Lipase/Acylhydrolase	Lipase_GDSL
Cla97C04G068800	7.901930432	50.69262031	38.08027856	46.3603842	37.4586095	44.59214037	14.6562947	13.24137988	38.10564786	EVM%20prediction%20ClaScf_0007.1454	Cla97Chr04	1839296	1839637	+	342	protein_coding	-	-
Cla97C07G131130	146.0120442	159.0007791	227.7245983	180.235275	193.5342363	160.7607121	225.3316806	217.4953602	217.2003722	EVM%20prediction%20ClaScf_0019.49	Cla97Chr07	2723788	2728529	+	2898	protein_coding	PF00311:Phosphoenolpyruvate carboxylase	-
Cla97C03G066950	65.99414427	42.49449839	56.22133177	40.1214091	43.7697013	35.42511499	52.74715161	53.98018465	66.44061679	EVM%20prediction%20ClaScf_0003.2042	Cla97Chr03	30436771	30437320	+	189	protein_coding	-	-
Cla97C09G173580	9.491046147	23.86457358	19.51643939	18.14596835	17.62137908	8.793468261	34.46308162	15.04348991	35.82928756	EVM%20prediction%20ClaScf_0001.1227	Cla97Chr09	10157919	10158482	+	564	protein_coding	PF04520:Senescence regulator	-
Cla97C07G141430	1.091241756	4.579436983	0.572088658	0.800285251	1.771682053	0.56949824	1.717594641	3.176421158	2.284954051	EVM%20prediction%20ClaScf_0006.1311	Cla97Chr07	29048973	29051635	-	1524	protein_coding	PF00067:Cytochrome P450	p450
Cla97C06G120600	3.383170396	5.430331437	4.145623631	6.030589422	5.496959546	6.175083771	3.712927991	4.245836373	4.014024807	EVM%20prediction%20ClaScf_0005.803	Cla97Chr06	22805530	22808578	-	1275	protein_coding	PF07714:Protein tyrosine kinase	Pkinase_Tyr
Cla97C05G085700	47.87708093	83.59044366	66.60065455	81.66697373	92.11028913	80.30440097	71.28195088	39.24056823	61.14713503	EVM%20prediction%20ClaScf_0012.807	Cla97Chr05	4222927	4224773	-	711	protein_coding	PF02309:AUX/IAA family	-
Cla97C06G125870	15.00039314	13.29911055	7.864027131	9.074965453	15.77428172	16.78508003	9.175626644	7.179630471	9.02945502	EVM%20prediction%20ClaScf_0005.246	Cla97Chr06	27747227	27748663	+	783	protein_coding	-	-
Cla97C01G005950	0.437461184	1.181142797	0.550418633	0.892720482	1.225035832	1.774237662	0.562564847	0.438150849	0.74020295	EVM%20prediction%20ClaScf_0011.712	Cla97Chr01	5726739	5731834	+	1782	protein_coding	PF00394:Multicopper oxidase|PF07731:Multicopper oxidase|PF07732:Multicopper oxidase	-
Cla97C06G117640	191.7700211	453.7902277	309.868702	388.869042	409.581059	461.5530458	370.9490094	298.0691545	314.109234	EVM%20prediction%20ClaScf_0005.1377	Cla97Chr06	9758967	9760846	-	1458	protein_coding	PF05221:S-adenosyl-L-homocysteine hydrolase|PF00670:S-adenosyl-L-homocysteine hydrolase, NAD binding domain	-
Cla97C11G213450	2.540774554	4.874265498	3.342141938	4.147936448	4.953271197	5.235044771	2.970342393	2.868661242	3.236048865	EVM%20prediction%20ClaScf_0004.754	Cla97Chr11	6868125	6869651	-	1125	protein_coding	-	-
Cla97C05G108960	59.4102457	126.9267626	88.54148005	124.6176226	106.011177	99.82516077	96.31498158	79.08471746	66.21396154	EVM%20prediction%20ClaScf_0016.30	Cla97Chr05	35494385	35496772	-	957	protein_coding	PF00191:Annexin	-
Cla97C05G093350	718.9810716	788.7790168	1033.172225	819.6451031	802.1123862	822.3436049	520.3016972	526.3834042	758.4635116	EVM%20prediction%20ClaScf_0010.1286	Cla97Chr05	12328851	12331279	+	453	protein_coding	PF00407:Pathogenesis-related protein Bet v I family	-
Cla97C09G168880	115.101085	79.17840953	67.59034959	106.2251535	96.85098569	83.65209446	82.29133672	64.23122933	61.38616941	EVM%20prediction%20ClaScf_0001.720	Cla97Chr09	5237066	5237377	+	312	protein_coding	PF00462:Glutaredoxin	-
Cla97C11G213210	2.790599667	6.257377731	3.875960497	7.321802047	4.1263016	4.496074567	3.495434301	1.633441033	3.421781704	EVM%20prediction%20ClaScf_0004.728	Cla97Chr11	6554518	6560091	-	1434	protein_coding	PF01490:Transmembrane amino acid transporter protein	Aa_trans
Cla97C06G122590	12.57154076	53.65846251	16.01947562	18.96473074	15.49227058	13.70468135	12.24750552	7.108997532	11.48054775	EVM%20prediction%20ClaScf_0005.584	Cla97Chr06	24884876	24885954	-	864	protein_coding	PF00722:Glycosyl hydrolases family 16|PF06955:Xyloglucan endo-transglycosylase (XET) C-terminus	-
Cla97C05G100330	18.00693788	13.98042537	15.51779632	18.31959965	19.23641842	21.69945081	9.944336728	11.63739294	18.04091371	EVM%20prediction%20ClaScf_0010.233	Cla97Chr05	29215766	29217742	-	1977	protein_coding	-	-
Cla97C09G163370	212.1902106	86.77669636	204.9250909	158.4482717	139.593081	104.5419366	169.0810285	184.0516681	189.8518077	EVM%20prediction%20ClaScf_0001.153	Cla97Chr09	1139011	1141140	-	1170	protein_coding	PF00847:AP2 domain	AP2
Cla97C01G018370	47.0349291	24.77530702	43.5724562	30.92017506	28.58747585	24.02044834	34.69630715	38.31011273	35.87592882	EVM%20prediction%20ClaScf_0015.412	Cla97Chr01	31624188	31625240	-	1053	protein_coding	PF00847:AP2 domain	AP2
Cla97C09G166100	12.21466685	26.48196484	46.84608556	36.91554762	42.81627282	22.43748905	55.14643718	48.74962674	47.71653822	EVM%20prediction%20ClaScf_0001.435	Cla97Chr09	3260248	3262450	-	1119	protein_coding	PF00590:Tetrapyrrole (Corrin/Porphyrin) Methylases	-
Cla97C08G161310	0.910466088	1.757144178	0.748225329	1.305603705	1.822442286	2.612434498	0.685625907	0.640795617	1.423965425	EVM%20prediction%20ClaScf_0023.57	Cla97Chr08	27866438	27869173	-	2112	protein_coding	PF14576:Sieve element occlusion N-terminus|PF14577:Sieve element occlusion C-terminus	-
novel.269	6.533083959	4.328275499	2.098198321	6.906198883	4.684299856	5.827291	3.847484837	3.183267644	3.704669659	-	Cla97Chr07	10722516	10724057	+	883	-	-	-
Cla97C11G221570	0.28936742	0.801850722	0.485447168	0.393671838	0.170594604	0.391201623	1.116359195	0.541004078	0.646301035	EVM%20prediction%20ClaScf_0004.1993	Cla97Chr11	27542385	27545397	+	2694	protein_coding	PF03404:Mo-co oxidoreductase dimerisation domain|PF00970:Oxidoreductase FAD-binding domain|PF00174:Oxidoreductase molybdopterin binding domain|PF00175:Oxidoreductase NAD-binding domain|PF00173:Cytochrome b5-like Heme/Steroid binding domain	FAD_binding_6
Cla97C07G131710	1.563489429	4.199194923	2.42621354	2.807718715	4.009589063	5.445918701	2.010610825	1.879145159	2.53967106	EVM%20prediction%20ClaScf_0022.103	Cla97Chr07	3329814	3331873	-	831	protein_coding	PF03330:Rare lipoprotein A (RlpA)-like double-psi beta-barrel|PF01357:Pollen allergen	-
Cla97C09G174040	24.63428206	12.59106207	19.05256423	12.37851135	16.04554417	18.57922698	19.24591114	22.3384578	24.74043474	EVM%20prediction%20ClaScf_0001.1277	Cla97Chr09	10678642	10679622	-	981	protein_coding	PF03634:TCP family transcription factor	TCP
Cla97C03G056440	0.104044822	3.659358482	0.272729953	0.265403387	1.322620478	0.620560072	0.167249009	0.208417701	0.052814481	EVM%20prediction%20ClaScf_0003.588	Cla97Chr03	5167835	5171313	-	999	protein_coding	PF01397:Terpene synthase, N-terminal domain|PF03936:Terpene synthase family, metal binding domain	-
Cla97C05G085110	23.36509761	75.23231418	78.02037209	68.75345567	56.90255874	55.15476089	86.546898	67.42720574	84.74412352	EVM%20prediction%20ClaScf_0012.867	Cla97Chr05	3824973	3826108	+	843	protein_coding	PF00069:Protein kinase domain	Pkinase
Cla97C07G144170	0.83374955	12.24292906	2.913980996	7.183774233	7.372971074	9.061504459	5.75801667	1.855697715	4.326268536	EVM%20prediction%20ClaScf_0006.1598	Cla97Chr07	31638704	31640348	+	561	protein_coding	PF08613:Cyclin	-
Cla97C08G160070	54.0268513	46.57472653	62.08509111	54.25920534	56.50880227	46.31548099	71.55171554	61.45532082	64.44865902	EVM%20prediction%20ClaScf_0009.1693	Cla97Chr08	26889679	26892003	-	2325	protein_coding	PF05922:Peptidase inhibitor I9|PF00082:Subtilase family|PF02225:PA domain	Peptidase_S8
Cla97C10G189210	1.170504248	1.746512003	0.981827831	1.19431524	1.552641431	1.535886179	4.264849719	4.220458453	2.020153889	EVM%20prediction%20ClaScf_0008.509	Cla97Chr10	5399473	5399916	-	444	protein_coding	-	-
Cla97C06G116550	2.527887286	5.150657715	1.091388018	1.062069175	2.054639948	1.064273841	4.700917413	2.531872548	2.339930836	EVM%20prediction%20ClaScf_0005.1512	Cla97Chr06	7779609	7780307	+	699	protein_coding	PF00847:AP2 domain	AP2
Cla97C05G093670	3.997722201	1.798971338	5.216275042	3.897754967	4.124452622	3.179176987	2.284878764	1.512631548	1.894008533	EVM%20prediction%20ClaScf_0010.1230	Cla97Chr05	13289070	13290564	+	585	protein_coding	-	-
Cla97C01G006950	15.97467744	10.75892674	15.24699789	10.27866634	12.74286696	8.321167016	14.52197505	15.57770188	12.92297098	EVM%20prediction%20ClaScf_0011.609	Cla97Chr01	7049080	7051545	+	2466	protein_coding	PF01453:D-mannose binding lectin|PF00069:Protein kinase domain|PF00954:S-locus glycoprotein domain	Pkinase
Cla97C09G174560	10.52313504	11.37413261	10.77338017	9.319080976	9.602056607	11.07246312	14.04316604	12.8763621	13.15262168	EVM%20prediction%20ClaScf_0001.1341	Cla97Chr09	11514815	11517153	-	1047	protein_coding	PF00642:Zinc finger C-x8-C-x5-C-x3-H type (and similar)	zf-CCCH
Cla97C01G020510	14.50688586	19.59286367	22.89529812	13.90583828	18.14491332	12.39156485	20.80408079	17.50244124	22.81419369	EVM%20prediction%20ClaScf_0015.633	Cla97Chr01	33128842	33133453	+	1716	protein_coding	PF03094:Mlo family	-
Cla97C07G141960	3.548515781	18.64180231	10.98617835	14.59684381	14.88699316	31.49692684	14.64211119	6.520532674	13.07695062	EVM%20prediction%20ClaScf_0006.1368	Cla97Chr07	29497956	29502923	+	1860	protein_coding	PF09478:Carbohydrate binding domain CBM49|PF00759:Glycosyl hydrolase family 9	-
Cla97C04G076280	5.787348398	5.140068732	8.576233305	9.172553836	7.335567979	10.44738451	5.085636335	6.376119489	7.0897265	EVM%20prediction%20ClaScf_0007.375	Cla97Chr04	23654017	23660027	-	1347	protein_coding	PF00120:Glutamine synthetase, catalytic domain	-
Cla97C06G118450	3.539202092	3.970564922	6.835844309	5.701892112	5.559458028	3.999609757	13.77376513	10.82091259	6.051517278	EVM%20prediction%20ClaScf_0005.1245	Cla97Chr06	12306968	12307320	+	279	protein_coding	-	-
Cla97C08G148390	5.000999674	9.508723546	7.760521368	9.47067161	7.341280732	9.688046268	6.688415318	6.251087038	6.051954022	EVM%20prediction%20ClaScf_0009.468	Cla97Chr08	16434154	16436232	-	1299	protein_coding	PF01476:LysM domain	LysM
Cla97C01G023680	4.071013774	3.96957228	2.90621038	4.595725042	3.159625313	4.029606831	2.320579994	2.082092837	1.846658319	EVM%20prediction%20ClaScf_0015.958	Cla97Chr01	35007309	35007908	+	600	protein_coding	PF04852:Protein of unknown function (DUF640)	-
novel.460	1.489876233	0.747242909	0.091891138	0.178845183	0.387505787	0.104542919	0.939189205	1.053335331	0.978715563	-	Cla97Chr11	3762955	3763547	+	593	-	-	-
Cla97C10G199880	1.931642762	1.568548833	1.96104904	2.158645527	2.575827554	2.9259682	1.412884103	1.873269366	1.431880029	EVM%20prediction%20ClaScf_0013.660	Cla97Chr10	29906942	29909151	-	1695	protein_coding	PF14432:DYW family of nucleic acid deaminases|PF13041:PPR repeat family	-
Cla97C05G107260	26.56573931	29.10541182	37.39895396	24.0259084	32.70259687	24.2103277	35.28774726	30.93368491	47.76368895	EVM%20prediction%20ClaScf_0016.206	Cla97Chr05	34234347	34236940	-	1119	protein_coding	PF00892:EamA-like transporter family	DUF6
novel.257	1.122613223	0.985325704	0.830873362	0.808552935	1.021941882	0.630179936	0.07076737	0.330700895	0.201124522	-	Cla97Chr07	248423	249209	+	787	-	-	-
Cla97C07G132990	321.6255316	684.7100699	455.573822	560.83192	381.4262269	353.94221	742.0819064	835.7961813	410.2321804	EVM%20prediction%20ClaScf_0006.50	Cla97Chr07	5271696	5273776	-	774	protein_coding	PF00210:Ferritin-like domain	Ferritin
Cla97C10G198410	9.125116244	13.29649056	18.57493003	18.87607864	17.13975572	19.77173342	14.82115288	15.35150754	13.75132591	EVM%20prediction%20ClaScf_0013.820	Cla97Chr10	28254752	28262331	-	1458	protein_coding	PF00450:Serine carboxypeptidase	Peptidase_S10
Cla97C01G007030	10.91903114	26.38921671	9.962577251	35.42314873	20.50323129	19.01565306	19.82103478	16.56210211	8.331724404	EVM%20prediction%20ClaScf_0011.601	Cla97Chr01	7144537	7150726	-	2970	protein_coding	PF03924:CHASE domain|PF00072:Response regulator receiver domain|PF00512:His Kinase A (phospho-acceptor) domain|PF02518:Histidine kinase-, DNA gyrase B-, and HSP90-like ATPase	Response_reg
Cla97C08G157120	2.587270429	3.476822595	1.828176173	2.180788606	2.176050491	2.41534875	4.098686743	3.718022923	3.311879485	EVM%20prediction%20ClaScf_0009.1389	Cla97Chr08	24773598	24775735	+	924	protein_coding	PF03106:WRKY DNA -binding domain	WRKY
Cla97C09G176950	10.92316871	10.27750413	19.86387637	20.11391597	10.28210656	22.49698395	4.846925702	12.56435332	11.00284338	EVM%20prediction%20ClaScf_0001.1870	Cla97Chr09	25753697	25754305	-	609	protein_coding	PF07430:Phloem filament protein PP1	-
Cla97C09G165350	190.8872074	65.52975086	124.7625074	91.27951293	80.10271112	72.87947521	92.2460607	112.795012	102.2731896	EVM%20prediction%20ClaScf_0001.356	Cla97Chr09	2557028	2564415	+	1737	protein_coding	PF13855:Leucine rich repeat	-
Cla97C04G076330	62.52945169	62.59879211	100.1604649	86.52757039	66.74879448	65.73326893	62.58935756	43.29431136	51.42168745	EVM%20prediction%20ClaScf_0007.369	Cla97Chr04	23908332	23908646	-	315	protein_coding	-	-
Cla97C10G190670	7.865788546	17.06591728	12.07648232	14.71396375	17.59660289	24.23907643	14.14926613	9.941524355	13.02405095	EVM%20prediction%20ClaScf_0008.712	Cla97Chr10	8920345	8922251	-	555	protein_coding	PF06749:Protein of unknown function (DUF1218)	-
Cla97C09G179710	3.351141498	11.43798828	7.811456758	9.283008525	10.63846907	13.77643361	8.325150291	4.049900801	8.927167088	EVM%20prediction%20ClaScf_0001.2282	Cla97Chr09	33248469	33254809	+	3753	protein_coding	PF00005:ABC transporter|PF00664:ABC transporter transmembrane region	ABC_membrane
Cla97C05G101050	1.172264405	0.624692263	0.341425092	0.996759335	1.223823885	1.864479737	0.558335036	0.521827779	0.462821634	EVM%20prediction%20ClaScf_0010.158	Cla97Chr05	29714660	29717944	-	798	protein_coding	PF00249:Myb-like DNA-binding domain	Myb_DNA-binding
Cla97C01G022560	4.425865353	5.431732813	4.640561737	6.705425124	6.201884289	5.146164555	4.527376711	4.477619003	4.42517201	EVM%20prediction%20ClaScf_0015.840	Cla97Chr01	34263955	34278046	+	2325	protein_coding	PF12896:Anaphase-promoting complex, cyclosome, subunit 4|PF12894:Anaphase-promoting complex subunit 4 WD40 domain	-
Cla97C09G174920	0.198663565	1.524478367	0.458261385	0.810819521	1.185847699	2.275007385	0.298056146	0.039795352	0.887428638	EVM%20prediction%20ClaScf_0001.1401	Cla97Chr09	12561741	12569796	+	1308	protein_coding	PF01546:Peptidase family M20/M25/M40|PF07687:Peptidase dimerisation domain	Peptidase_M20
Cla97C10G198560	1.07396131	0.895785132	0.587508837	1.191096061	1.651686841	1.559596258	0.700552451	0.654746175	0.758478581	EVM%20prediction%20ClaScf_0013.805	Cla97Chr10	28366158	28369771	-	1113	protein_coding	PF00149:Calcineurin-like phosphoesterase	Metallophos
Cla97C09G178040	7.662300885	22.36878834	13.27355703	19.7153885	14.91431529	18.28026767	6.783233829	9.009055543	15.05060352	EVM%20prediction%20ClaScf_0001.2065	Cla97Chr09	30113844	30114155	+	312	protein_coding	PF07430:Phloem filament protein PP1	-
Cla97C07G140340	47.53721898	57.13392808	42.40607174	38.90082221	49.30553458	38.88859408	68.19216172	69.19816416	42.30627046	EVM%20prediction%20ClaScf_0006.1197	Cla97Chr07	28099941	28101693	-	762	protein_coding	-	-
Cla97C05G108950	17.32346287	26.25866935	19.25941006	26.65408297	27.23448081	21.97669171	20.80418382	19.71929194	17.58722209	EVM%20prediction%20ClaScf_0016.31	Cla97Chr05	35483098	35486492	-	945	protein_coding	PF00191:Annexin	-
Cla97C06G118460	1.347380445	0.95734732	0.852129587	1.069280755	0.709231271	0.99496465	1.512674367	2.120650111	1.194194093	EVM%20prediction%20ClaScf_0005.1244	Cla97Chr06	12309623	12312412	-	2430	protein_coding	-	-
Cla97C03G055820	7.571225679	10.46022476	7.873164363	7.37554102	7.094863902	12.4136569	7.445889766	4.493725547	4.997807716	EVM%20prediction%20ClaScf_0003.522	Cla97Chr03	4726585	4728992	-	1668	protein_coding	PF00085:Thioredoxin|PF01507:Phosphoadenosine phosphosulfate reductase family	-
Cla97C05G086520	1.491648466	9.68320549	2.630376323	3.701208637	2.848028509	5.054953624	0.980910526	2.818227421	2.374791241	EVM%20prediction%20ClaScf_0012.723	Cla97Chr05	4838851	4840711	-	1533	protein_coding	PF00083:Sugar (and other) transporter	Sugar_tr
Cla97C11G215660	7.96879292	18.46312689	4.54095372	12.90338185	9.574622159	16.11842732	6.868916783	6.593293983	9.145355487	EVM%20prediction%20ClaScf_0004.1117	Cla97Chr11	12457564	12458168	+	300	protein_coding	-	-
Cla97C01G006090	0.236229039	0.755309736	0.16512559	0.401724217	1.653798373	1.408953437	0.337538908	0.394335765	0	EVM%20prediction%20ClaScf_0011.696	Cla97Chr01	5934408	5935067	-	660	protein_coding	-	-
Cla97C10G187470	0.508090391	22.22795444	0.405895305	1.505904746	1.765153806	0.577224872	0.725991507	0.363493861	0.663205302	EVM%20prediction%20ClaScf_0008.322	Cla97Chr10	3422357	3428267	-	2148	protein_coding	PF07173:Protein of unknown function (DUF1399)	-
Cla97C04G075790	29.64207322	24.33775817	25.52449795	23.30000459	23.6931328	22.81390142	26.83148271	28.16493071	27.26154919	EVM%20prediction%20ClaScf_0007.427	Cla97Chr04	23269713	23275328	+	3894	protein_coding	PF01566:Natural resistance-associated macrophage protein	-
Cla97C10G195760	2.43136321	12.52469426	2.86797077	9.819925304	7.278952519	14.25981724	6.079648172	3.855727475	7.713693899	EVM%20prediction%20ClaScf_0013.1098	Cla97Chr10	25262547	25264309	-	513	protein_coding	PF02298:Plastocyanin-like domain	Cu_bind_like
Cla97C02G037330	0	0.370974729	0.11229561	0.519074877	0.44395466	0.511026904	0.20085391	0.05363454	0.244644511	EVM%20prediction%20ClaScf_0002.962	Cla97Chr02	24286816	24288756	+	1941	protein_coding	-	-
Cla97C04G079270	14.16706921	28.71172698	11.85265886	6.665898448	16.55273661	17.95022599	19.82325961	21.8355075	27.27509867	EVM%20prediction%20ClaScf_0007.64	Cla97Chr04	26547947	26548760	-	708	protein_coding	PF13417:Glutathione S-transferase, N-terminal domain	-
Cla97C01G018520	47.39891924	38.72128	50.20276612	48.11763399	52.39446015	35.87612919	55.95176208	64.10146928	69.86035441	EVM%20prediction%20ClaScf_0015.427	Cla97Chr01	31727590	31727805	-	216	protein_coding	-	-
Cla97C01G018340	99.51367004	217.5571785	132.7976688	223.2069022	199.471295	188.6223368	171.2072351	174.5680614	143.824394	EVM%20prediction%20ClaScf_0015.409	Cla97Chr01	31594779	31595397	-	540	protein_coding	PF01477:PLAT/LH2 domain	-
Cla97C02G044500	32.1423287	30.32698352	36.47352385	34.92580662	32.53064396	31.53641429	39.66421066	43.76018412	39.48296044	EVM%20prediction%20ClaScf_0002.1740	Cla97Chr02	32680744	32681662	-	747	protein_coding	-	-
Cla97C05G105010	18.45479106	17.18201196	17.05174458	18.90235418	18.91476378	20.5803049	12.19962054	13.10160458	17.30008377	EVM%20prediction%20ClaScf_0016.436	Cla97Chr05	32728515	32730029	-	735	protein_coding	PF03188:Eukaryotic cytochrome b561	Cytochrom_B561
Cla97C04G076760	0.709147603	5.182632108	2.124422793	3.307764313	3.863444029	4.592144536	3.365519524	1.6234642	1.234191024	EVM%20prediction%20ClaScf_0007.325	Cla97Chr04	24321717	24323196	-	1026	protein_coding	PF00657:GDSL-like Lipase/Acylhydrolase	Lipase_GDSL
Cla97C09G168700	105.0287242	73.49573214	91.56493152	69.1664304	72.15657279	77.3177379	89.72909311	82.10184917	90.23009594	EVM%20prediction%20ClaScf_0001.701	Cla97Chr09	5027035	5029709	-	1242	protein_coding	-	-
Cla97C10G186540	38.16795478	65.68670183	50.35659247	68.05926767	66.60200585	67.06771093	61.09728661	52.70121164	53.36220556	EVM%20prediction%20ClaScf_0008.214	Cla97Chr10	1971775	1976913	-	1845	protein_coding	PF03141:Putative S-adenosyl-L-methionine-dependent methyltransferase	-
Cla97C04G079190	0.597360789	0.636659548	0	1.828537815	0.880425026	0.475049435	0.213386666	0	0	EVM%20prediction%20ClaScf_0007.72	Cla97Chr04	26489332	26489592	+	261	protein_coding	-	-
Cla97C05G108510	6.905654377	7.739338119	1.953232148	3.462532566	12.01418342	28.53420221	2.83555802	1.711309181	5.986883136	EVM%20prediction%20ClaScf_0016.76	Cla97Chr05	35148576	35154540	+	4380	protein_coding	PF00664:ABC transporter transmembrane region|PF00005:ABC transporter	ABC_tran
Cla97C10G205630	1.457915192	13.80164436	1.858344096	3.004313781	3.19154072	2.557506239	5.820596685	3.178112003	4.469360069	EVM%20prediction%20ClaScf_0013.73	Cla97Chr10	34641361	34643871	+	1818	protein_coding	PF02775:Thiamine pyrophosphate enzyme, C-terminal TPP binding domain|PF02776:Thiamine pyrophosphate enzyme, N-terminal TPP binding domain|PF00205:Thiamine pyrophosphate enzyme, central domain	TPP_enzyme_N
Cla97C11G208420	1.551354884	2.480121522	1.355508573	2.638188888	2.715191359	4.163772844	1.246878803	1.424317239	1.443727187	EVM%20prediction%20ClaScf_0004.214	Cla97Chr11	2096572	2098065	+	402	protein_coding	PF00235:Profilin	-
Cla97C06G127710	5.330296268	15.58713981	10.16475025	12.30512178	13.84637666	13.39228306	11.24588766	9.843227353	9.808258473	EVM%20prediction%20ClaScf_0005.59	Cla97Chr06	29166995	29168861	-	1560	protein_coding	PF04185:Phosphoesterase family	Phosphoesterase
Cla97C11G214340	5.875289153	4.880527306	3.759592606	5.906648338	3.629283212	6.802328814	5.509207368	10.21142788	11.27161117	EVM%20prediction%20ClaScf_0004.857	Cla97Chr11	7740182	7742092	+	1203	protein_coding	PF00137:ATP synthase subunit C|PF04998:RNA polymerase Rpb1, domain 5	-
Cla97C01G017800	2.088227273	2.131566432	2.312879653	2.820936098	3.007309167	2.596237913	1.922653713	2.135706433	2.164810869	EVM%20prediction%20ClaScf_0015.353	Cla97Chr01	31232556	31238384	-	3534	protein_coding	-	-
Cla97C06G117660	58.31987818	133.1926844	95.32154545	114.5560862	125.4843489	155.1162212	112.8431187	100.9800322	96.69246043	EVM%20prediction%20ClaScf_0005.1371	Cla97Chr06	9835199	9837696	+	1416	protein_coding	PF00464:Serine hydroxymethyltransferase	SHMT
Cla97C08G160150	19.72813619	13.65120713	14.09882515	12.81875802	13.45329346	12.41049827	15.61954126	17.79314464	15.99291301	EVM%20prediction%20ClaScf_0009.1701	Cla97Chr08	26973726	26975278	-	1059	protein_coding	PF00514:Armadillo/beta-catenin-like repeat	Arm
Cla97C03G055000	0.914770317	1.706163541	0.539519254	1.341732368	0.695187087	1.091202662	0.122538878	0.515369514	0.406305461	EVM%20prediction%20ClaScf_0003.434	Cla97Chr03	3995140	3997432	-	909	protein_coding	PF03110:SBP domain	SBP
Cla97C03G054250	0.098615538	0.140137585	0.068932884	0.134162167	0.109008981	0.117635581	0	0	0	EVM%20prediction%20ClaScf_0003.358	Cla97Chr03	3481449	3484451	-	1581	protein_coding	PF00067:Cytochrome P450	p450
Cla97C10G193680	0.272381492	1.161202949	0.628308062	1.000520691	0.662395244	0.844781306	0.233517484	0.109124363	0.442445839	EVM%20prediction%20ClaScf_0008.1308	Cla97Chr10	22421497	22422679	-	954	protein_coding	PF03171:2OG-Fe(II) oxygenase superfamily|PF14226:non-haem dioxygenase in morphine synthesis N-terminal	2OG-FeII_Oxy
Cla97C04G073590	0.385823227	0.699049348	0.323631445	0.747976493	0.980918974	0.966498126	0.454813006	0.193215742	0.470037116	EVM%20prediction%20ClaScf_0026.13	Cla97Chr04	21288732	21291716	-	1347	protein_coding	PF13839:GDSL/SGNH-like Acyl-Esterase family found in Pmr5 and Cas1p|PF14416:PMR5 N terminal Domain	-
Cla97C01G013490	3.369468465	3.66920492	2.918498796	2.597193775	2.975622532	3.582455251	4.278109418	3.631557273	4.72215054	EVM%20prediction%20ClaScf_0014.448	Cla97Chr01	27314160	27322353	+	2838	protein_coding	PF00005:ABC transporter|PF12698:ABC-2 family transporter protein	ABC_tran
Cla97C07G137640	21.03716681	25.9902257	24.78111547	19.77857074	20.70348906	17.82230073	26.88077049	21.04883196	24.53929625	EVM%20prediction%20ClaScf_0006.908	Cla97Chr07	25199357	25207860	-	4842	protein_coding	-	-
Cla97C09G183750	4.185534653	5.173392936	5.302858706	5.946327252	6.217078483	5.928951713	5.077242135	4.890822099	4.396805523	EVM%20prediction%20ClaScf_0020.207	Cla97Chr09	36999064	37005005	+	3576	protein_coding	-	-
Cla97C07G131650	6.125978174	15.51972985	8.423798204	13.26970776	11.82257693	11.85971241	8.609688094	6.537972675	10.90917544	EVM%20prediction%20ClaScf_0022.110	Cla97Chr07	3244547	3247307	+	1035	protein_coding	PF16363:GDP-mannose 4,6 dehydratase	-
Cla97C01G004910	131.2072927	57.57436609	90.81907439	70.91264403	77.05021383	60.40436275	76.1260088	96.81526356	94.38822743	EVM%20prediction%20ClaScf_0011.818	Cla97Chr01	4647658	4648164	-	507	protein_coding	PF00847:AP2 domain	AP2
Cla97C03G064180	3.348232319	6.361245398	7.173943691	5.792930726	5.793048701	9.029931273	4.368150577	2.332877128	4.138169904	EVM%20prediction%20ClaScf_0003.1746	Cla97Chr03	27538894	27539250	+	357	protein_coding	-	-
Cla97C10G204580	0.611280647	0.614618072	0.556281947	0.729629603	0.50996656	0.81172728	1.038235523	1.051211985	1.053828221	EVM%20prediction%20ClaScf_0013.178	Cla97Chr10	33918487	33925198	-	4506	protein_coding	PF00069:Protein kinase domain|PF08263:Leucine rich repeat N-terminal domain|PF13855:Leucine rich repeat	Pkinase
Cla97C05G087320	14.18731873	11.93736652	9.551661272	8.583969188	8.804250261	9.14470162	11.14945331	12.91336314	10.81513083	EVM%20prediction%20ClaScf_0012.642	Cla97Chr05	5504009	5506420	+	1044	protein_coding	-	-
Cla97C06G114530	59.23622118	44.17417548	43.87086693	44.44530655	42.09668586	42.48208091	48.2910779	51.9806235	53.01602692	EVM%20prediction%20ClaScf_0005.1731	Cla97Chr06	5456129	5464004	+	1452	protein_coding	PF00400:WD domain, G-beta repeat	WD40
Cla97C08G156430	64.41135788	201.8435064	93.72331579	136.6167169	131.2423818	175.0055082	112.4443639	54.54443745	125.3983234	EVM%20prediction%20ClaScf_0009.1320	Cla97Chr08	24256604	24260017	+	1107	protein_coding	PF04862:Protein of unknown function (DUF642)	-
Cla97C05G095660	0.21083322	0.374505616	0.294747503	0.394390509	0.310738245	0.167664506	0	0.035194267	0.107021635	EVM%20prediction%20ClaScf_0010.789	Cla97Chr05	22494274	22498618	+	1479	protein_coding	PF00067:Cytochrome P450	p450
Cla97C11G215030	7.995444402	5.325901986	6.287474381	4.079045896	4.419056381	5.298628311	7.616262545	5.894814121	9.019088251	EVM%20prediction%20ClaScf_0004.1021	Cla97Chr11	10830616	10831083	-	468	protein_coding	-	-
Cla97C10G199450	3.823109047	1.570426885	1.544968162	4.104051541	4.490167633	2.232732344	2.347253327	2.353323321	1.778937407	EVM%20prediction%20ClaScf_0013.705	Cla97Chr10	29412686	29416846	-	1305	protein_coding	PF01529:DHHC palmitoyltransferase	-
Cla97C06G115450	62.52376254	54.39902136	65.76553663	48.69328478	67.93946452	67.93206917	44.31329767	49.99150106	47.70786682	EVM%20prediction%20ClaScf_0005.1633	Cla97Chr06	6454647	6455429	-	783	protein_coding	PF11250:Fantastic Four meristem regulator	-
Cla97C02G039460	63.24438826	68.74479444	89.33631399	74.35086302	71.42972087	70.94394722	90.50788186	80.45880293	85.46353048	EVM%20prediction%20ClaScf_0002.1207	Cla97Chr02	27338184	27341951	+	1323	protein_coding	PF00847:AP2 domain	AP2
Cla97C07G140430	22.90098378	15.60610392	17.21180129	15.79357704	13.46182317	13.22056254	16.04713886	17.87043075	18.26027718	EVM%20prediction%20ClaScf_0006.1206	Cla97Chr07	28166541	28178197	-	3606	protein_coding	PF07303:Occludin homology domain	-
Cla97C05G084770	0.918926321	0.798013343	1.748579428	1.267522775	1.31674568	1.806634466	0.820637326	0.801067152	1.140232473	EVM%20prediction%20ClaScf_0012.902	Cla97Chr05	3616301	3619764	+	3054	protein_coding	PF05664:Plant family of unknown function (DUF810)	-
Cla97C03G050900	26.46640161	10.98995648	8.865671548	12.23983547	11.77830504	11.80837166	14.95484885	16.28356336	13.64405523	EVM%20prediction%20ClaScf_0003.13	Cla97Chr03	131101	137287	+	1512	protein_coding	PF10996:Beta-Casp domain	-
Cla97C07G129860	7.550472393	2.920353989	6.161012779	3.354997327	4.307738616	3.341208854	4.828763995	4.665498008	5.872710364	EVM%20prediction%20ClaScf_0019.180	Cla97Chr07	1627188	1634814	+	1707	protein_coding	PF00010:Helix-loop-helix DNA-binding domain	HLH
Cla97C03G051410	10.03689292	8.679573051	6.891014304	8.127253643	6.23831052	6.305913941	5.320587533	3.756353056	5.439347038	EVM%20prediction%20ClaScf_0003.64	Cla97Chr03	565691	567145	-	1455	protein_coding	PF00069:Protein kinase domain	Pkinase
Cla97C10G204240	1.271446816	0.508159456	0.833202517	0.162163904	0.175681141	0.189583949	1.021906786	1.114269867	1.12945463	EVM%20prediction%20ClaScf_0013.213	Cla97Chr10	33697595	33698346	+	327	protein_coding	PF00076:RNA recognition motif. (a.k.a. RRM, RBD, or RNP domain)	RRM_1
Cla97C07G142410	0.079465426	0.169386485	0.083320252	0.243245856	0.614883992	0.284375923	0	0	0.080675331	EVM%20prediction%20ClaScf_0006.1418	Cla97Chr07	29981194	29985488	+	654	protein_coding	PF03106:WRKY DNA -binding domain	WRKY
Cla97C09G183650	1.495083099	2.49408093	2.044707116	2.056104435	2.658619286	1.938522553	1.32355782	1.562546219	1.286869909	EVM%20prediction%20ClaScf_0020.197	Cla97Chr09	36903964	36905562	+	1599	protein_coding	PF13041:PPR repeat family	-
Cla97C01G017950	163.0537628	113.221575	153.6938182	138.0349131	134.1625517	117.4387979	140.1773121	169.4503247	166.5645218	EVM%20prediction%20ClaScf_0015.369	Cla97Chr01	31344079	31345409	+	975	protein_coding	PF00046:Homeobox domain|PF02183:Homeobox associated leucine zipper	Homeobox
Cla97C06G112350	2.3305107	8.279429097	3.991152148	4.518046351	8.243620873	5.189329252	4.245724832	3.267858712	3.233525138	EVM%20prediction%20ClaScf_0005.1952	Cla97Chr06	3326764	3327874	-	669	protein_coding	PF08613:Cyclin	-
Cla97C09G164730	0.731977304	1.560264244	2.046627029	0.995823411	0.269707666	1.164205657	2.353264219	1.955016748	4.706439714	EVM%20prediction%20ClaScf_0001.294	Cla97Chr09	2218074	2218286	+	213	protein_coding	-	-
Cla97C06G118330	97.98895408	123.8198951	130.7376311	128.0397631	108.8676808	81.54802543	140.7491897	151.6277781	124.6633612	EVM%20prediction%20ClaScf_0005.1258	Cla97Chr06	12110970	12114574	+	1563	protein_coding	PF00106:short chain dehydrogenase	adh_short
Cla97C05G088570	27.59212186	15.20492802	26.75258707	19.31548203	18.62935533	13.79201781	21.16872972	23.23904524	22.4814038	EVM%20prediction%20ClaScf_0012.517	Cla97Chr05	6682825	6685261	+	1326	protein_coding	PF00069:Protein kinase domain|PF03822:NAF domain	Pkinase
Cla97C08G153740	0.158930852	0.508159456	0.166640503	0	0	0	0.851588989	0.15918141	0.806753307	EVM%20prediction%20ClaScf_0009.1047	Cla97Chr08	21936029	21936535	-	327	protein_coding	-	-
Cla97C09G174910	0.670840248	382.0479377	1.075761246	1.811876878	9.989013551	0.470720966	0.676615579	0.988085059	0.520806121	EVM%20prediction%20ClaScf_0001.1399	Cla97Chr09	12503181	12507753	+	1317	protein_coding	PF07687:Peptidase dimerisation domain|PF01546:Peptidase family M20/M25/M40	Peptidase_M20
Cla97C00G000370	0.342730381	6.043685419	0.457362245	0.254329001	0.068882174	0.222999825	0.200337841	0.093619282	2.277481997	EVM%20prediction%20ClaScf_0060.1	Cla97Scf029	11055	18744	+	1668	protein_coding	PF00117:Glutamine amidotransferase class-I|PF06418:CTP synthase N-terminus	CTP_synth_N
Cla97C01G015950	0.775677442	1.37784529	0.813305144	1.055275555	1.143238467	0.925282854	3.602094319	3.884501561	2.362462669	EVM%20prediction%20ClaScf_0015.158	Cla97Chr01	29712340	29712540	-	201	protein_coding	-	-
Cla97C06G121520	1.775966517	5.412751227	2.482823616	4.864042138	4.201812602	6.318328364	3.372353661	2.028417781	4.333542134	EVM%20prediction%20ClaScf_0005.697	Cla97Chr06	23951507	23955873	-	1668	protein_coding	PF02453:Reticulon	-
Cla97C05G088530	105.1968591	20.97321966	71.55774804	55.00344868	91.34941625	101.7624779	24.56589819	26.52414339	63.38838657	EVM%20prediction%20ClaScf_0012.521	Cla97Chr05	6662378	6663772	-	993	protein_coding	-	-
Cla97C04G074810	16.92674235	18.53359684	23.84867297	24.15251857	21.63426076	25.3970131	21.18636392	17.7481196	12.61983875	EVM%20prediction%20ClaScf_0007.526	Cla97Chr04	22427405	22428861	+	786	protein_coding	PF01357:Pollen allergen|PF03330:Rare lipoprotein A (RlpA)-like double-psi beta-barrel	-
novel.393	0	1.076683425	0.47076842	0.91624357	1.24077177	2.945716906	0.481156975	0.224848039	0.797692579	-	Cla97Chr09	9450961	9452633	-	463	-	PF07333:S locus-related glycoprotein 1 binding pollen coat protein (SLR1-BP)	-
Cla97C08G151160	0.06697215	0.261719582	0.140441868	0.318894482	0.493537225	0.31955645	0.023923505	0.111796222	0.22663946	EVM%20prediction%20ClaScf_0009.774	Cla97Chr08	19526584	19529577	+	2328	protein_coding	-	-
Cla97C10G201020	21.5062648	72.11665801	45.56478348	61.78999153	68.45445672	71.13408508	63.66719471	36.81478253	48.9661333	EVM%20prediction%20ClaScf_0013.543	Cla97Chr10	31064902	31067279	+	1404	protein_coding	PF02469:Fasciclin domain	-
Cla97C08G158360	1.485903719	1.274651019	0.83599148	1.959876305	1.322018959	1.167250128	0.737925019	1.052661999	0.515106923	EVM%20prediction%20ClaScf_0009.1518	Cla97Chr08	25770004	25773564	+	1434	protein_coding	PF02458:Transferase family	-
Cla97C02G032900	10.83622468	11.54911075	9.043907826	8.874911572	9.093887992	8.516602785	7.262735714	6.824153649	6.438836539	EVM%20prediction%20ClaScf_0002.158	Cla97Chr02	6085298	6089366	-	1434	protein_coding	PF00067:Cytochrome P450	p450
Cla97C01G004220	0.101902723	0.325819886	0.160268955	0.311927039	0.337927841	0.729340603	0.109203764	0.102063374	0.103454248	EVM%20prediction%20ClaScf_0011.889	Cla97Chr01	4114222	4120947	+	1020	protein_coding	PF01095:Pectinesterase	-
Cla97C09G175500	15.08611527	10.25350774	10.95861156	9.751077119	10.28123634	11.89551832	12.22800086	14.18153639	13.92051343	EVM%20prediction%20ClaScf_0001.1496	Cla97Chr09	14773085	14778884	-	1626	protein_coding	PF13919:Asx homology domain|PF00320:GATA zinc finger	GATA
Cla97C11G212390	0	2.165866808	0.558886612	3.739125404	2.099051781	0.67557511	1.142439382	1.067739916	0.744074781	EVM%20prediction%20ClaScf_0004.639	Cla97Chr11	5729858	5733525	+	1560	protein_coding	PF00067:Cytochrome P450	p450
Cla97C09G172580	4.092156583	3.295256242	4.147642767	4.500154746	3.819796767	3.796654932	2.874839258	2.823485474	2.538837835	EVM%20prediction%20ClaScf_0001.1110	Cla97Chr09	9084566	9087107	-	1143	protein_coding	PF08240:Alcohol dehydrogenase GroES-like domain|PF00107:Zinc-binding dehydrogenase	ADH_zinc_N
Cla97C01G004420	3.401570645	1.90611229	3.309197043	3.041393869	3.29491046	3.597489748	2.179654084	2.493734673	2.136099849	EVM%20prediction%20ClaScf_0011.868	Cla97Chr01	4286869	4289012	-	1482	protein_coding	PF10250:GDP-fucose protein O-fucosyltransferase	-
Cla97C05G103260	18.0405561	14.7222319	19.35099232	22.14296882	17.68906229	19.49410377	12.90222254	13.79745616	18.27691707	EVM%20prediction%20ClaScf_0016.614	Cla97Chr05	31412385	31420405	-	1377	protein_coding	PF01490:Transmembrane amino acid transporter protein	Aa_trans
Cla97C03G057710	5.604649752	10.72490459	4.273838795	8.513008775	7.884982955	7.977162843	6.688730572	4.465272628	5.883960332	EVM%20prediction%20ClaScf_0003.730	Cla97Chr03	6747938	6750282	-	816	protein_coding	PF00240:Ubiquitin family|PF02179:BAG domain	ubiquitin
Cla97C10G205680	0.309347551	0	0.324353837	0.315640456	0.113983597	0	1.989068566	0.413113658	0.418743383	EVM%20prediction%20ClaScf_0013.68	Cla97Chr10	34665437	34666554	+	504	protein_coding	PF01161:Phosphatidylethanolamine-binding protein	-
Cla97C03G055950	156.4730079	84.43138025	139.0268209	107.2654327	119.4843839	95.98823201	136.809689	156.8134785	113.2236838	EVM%20prediction%20ClaScf_0003.537	Cla97Chr03	4830073	4833399	-	1665	protein_coding	PF01458:Uncharacterized protein family (UPF0051)	-
Cla97C01G025530	15.16924987	8.896739898	10.91711153	13.00504097	15.97424008	13.49091167	11.25421179	11.05774693	6.743287226	EVM%20prediction%20ClaScf_0021.71	Cla97Chr01	36358681	36359961	-	579	protein_coding	PF04852:Protein of unknown function (DUF640)	-
Cla97C06G116340	7.462414775	19.07856445	12.57494876	17.53989735	17.77442678	17.80339113	13.6140693	10.18801837	16.00888165	EVM%20prediction%20ClaScf_0005.1534	Cla97Chr06	7512617	7514931	-	1170	protein_coding	PF06886:Targeting protein for Xklp2 (TPX2)	-
Cla97C11G224320	42.41907395	92.31563443	54.0987135	86.94614945	82.91105243	86.90323255	81.58406639	60.58702579	59.51135691	EVM%20prediction%20ClaScf_0004.2284	Cla97Chr11	30030765	30032341	-	555	protein_coding	PF06749:Protein of unknown function (DUF1218)	-
Cla97C01G000270	29.9018033	64.86176749	46.8705397	61.02016193	71.64315103	60.60133349	56.25893064	50.58127706	52.79989936	EVM%20prediction%20ClaScf_0011.1292	Cla97Chr01	145320	149060	+	1380	protein_coding	PF05631:Sugar-tranasporters, 12 TM	-
Cla97C01G019150	0.149340197	0	0.156584611	0	0	0.089071769	0.08002	0.373939087	0.682262926	EVM%20prediction%20ClaScf_0015.492	Cla97Chr01	32183562	32184257	+	696	protein_coding	-	-
Cla97C01G013600	7.903542742	17.28775541	17.15203739	17.44143762	20.1143256	23.29569344	15.16686765	14.68142385	17.30731935	EVM%20prediction%20ClaScf_0014.459	Cla97Chr01	27419525	27423343	-	1131	protein_coding	PF00107:Zinc-binding dehydrogenase|PF08240:Alcohol dehydrogenase GroES-like domain	ADH_zinc_N
Cla97C09G174710	0.13429041	0.429375044	0	0.20553332	0.296887509	0.160191088	0	0	0	EVM%20prediction%20ClaScf_0001.1368	Cla97Chr09	11842161	11843073	-	774	protein_coding	-	-
Cla97C08G151560	4.126919132	6.597627059	4.779951284	7.540396937	5.728859796	8.700905437	4.525452399	4.565993063	6.089758342	EVM%20prediction%20ClaScf_0009.814	Cla97Chr08	19889494	19891109	+	1083	protein_coding	PF01408:Oxidoreductase family, NAD-binding Rossmann fold	GFO_IDH_MocA
Cla97C09G180400	5.165865534	12.9099499	8.451543684	6.815886458	6.744078333	8.340231658	12.50369066	7.805617961	10.21776913	EVM%20prediction%20ClaScf_0001.2361	Cla97Chr09	34008757	34010958	-	1167	protein_coding	PF00657:GDSL-like Lipase/Acylhydrolase	Lipase_GDSL
Cla97C06G115420	34.42121287	48.17252324	42.30334735	53.66093384	51.33494487	52.97420155	41.90649996	41.14450557	47.83495259	EVM%20prediction%20ClaScf_0005.1636	Cla97Chr06	6430738	6432967	+	921	protein_coding	-	-
Cla97C03G060420	1295.889686	1619.730774	1881.294793	1173.503611	1605.125237	816.6037482	2007.233219	1747.289274	1321.732598	EVM%20prediction%20ClaScf_0003.1068	Cla97Chr03	11556319	11559372	+	2745	protein_coding	PF00175:Oxidoreductase NAD-binding domain|PF00174:Oxidoreductase molybdopterin binding domain|PF00173:Cytochrome b5-like Heme/Steroid binding domain|PF00970:Oxidoreductase FAD-binding domain|PF03404:Mo-co oxidoreductase dimerisation domain	NAD_binding_1
Cla97C07G135850	7.090801774	8.755392949	7.132546275	10.32317605	8.5390973	10.62458732	6.981045973	7.881466228	8.105924325	EVM%20prediction%20ClaScf_0006.688	Cla97Chr07	21722762	21734883	+	1803	protein_coding	PF13589:Histidine kinase-, DNA gyrase B-, and HSP90-like ATPase	-
Cla97C05G104950	0.09624146	0.205145854	0	0.638295145	0	0.057401807	0	0	0	EVM%20prediction%20ClaScf_0016.442	Cla97Chr05	32702910	32703989	+	1080	protein_coding	PF03634:TCP family transcription factor	TCP
Cla97C05G098010	49.3581204	30.11248075	38.12959552	33.17731906	32.37134159	24.76477946	46.85361512	43.30808182	30.98701035	EVM%20prediction%20ClaScf_0010.472	Cla97Chr05	27320696	27322375	-	756	protein_coding	-	-
Cla97C09G169660	26.15556668	24.40444781	26.49544672	22.0983087	23.53353236	20.32322031	26.71496969	23.69861765	30.12382572	EVM%20prediction%20ClaScf_0001.800	Cla97Chr09	5941241	5946132	+	3813	protein_coding	-	-
Cla97C06G110710	18.06855805	22.8307483	24.70669443	25.18335683	26.8707138	33.21898104	20.46102791	19.12316449	24.6788439	EVM%20prediction%20ClaScf_0005.2127	Cla97Chr06	1374310	1377725	-	558	protein_coding	PF08695:Cytochrome oxidase complex assembly protein 1	-
Cla97C02G035860	1.178466862	3.077187814	0.617816833	1.382805808	1.954004522	3.514396329	1.389190745	0.590162369	1.256230149	EVM%20prediction%20ClaScf_0002.587	Cla97Chr02	13766939	13767820	+	882	protein_coding	PF02469:Fasciclin domain	-
Cla97C04G069540	0.222571257	0.316284829	0.077789357	0.037849819	0.123014417	0.088499574	0.357776787	0.037153691	0.903840107	EVM%20prediction%20ClaScf_0007.1296	Cla97Chr04	5816401	5822899	+	1401	protein_coding	PF01490:Transmembrane amino acid transporter protein	Aa_trans
Cla97C10G199800	0.947095894	0.651639772	0.967898786	1.003059498	0.927645053	0.843746972	0.475357563	0.504313144	0.791120717	EVM%20prediction%20ClaScf_0013.668	Cla97Chr10	29752529	29772393	-	4335	protein_coding	PF14510:ABC-transporter extracellular N-terminal|PF00005:ABC transporter|PF01061:ABC-2 type transporter|PF08370:Plant PDR ABC transporter associated	ABC2_membrane
Cla97C09G173130	31.65190662	33.77047373	28.01295615	23.61412293	26.71112665	26.26724719	30.928909	29.24747305	31.27001177	EVM%20prediction%20ClaScf_0001.1175	Cla97Chr09	9758717	9760243	-	1527	protein_coding	-	-
Cla97C07G141820	32.5712017	29.8657846	38.77030977	32.00582156	33.05044845	31.2142903	35.50827565	37.775808	37.85344104	EVM%20prediction%20ClaScf_0006.1354	Cla97Chr07	29384985	29389796	+	4707	protein_coding	PF07765:KIP1-like protein	-
Cla97C06G126360	32.74557006	24.09212899	27.46723225	29.10051035	23.1192096	22.176698	38.0348721	36.60590048	28.52561632	EVM%20prediction%20ClaScf_0005.195	Cla97Chr06	28124648	28124893	+	246	protein_coding	-	-
Cla97C07G134320	11.54897525	12.42942529	8.191524357	12.5926101	9.136567551	17.0179474	10.79903893	7.144436204	6.552102347	EVM%20prediction%20ClaScf_0006.295	Cla97Chr07	10798461	10799900	+	459	protein_coding	PF00407:Pathogenesis-related protein Bet v I family	-
Cla97C10G187090	9.094818007	16.00137663	11.80647967	13.84609468	13.88320213	14.63746071	9.746435976	9.253745941	10.84545362	EVM%20prediction%20ClaScf_0008.279	Cla97Chr10	2629208	2630545	+	360	protein_coding	PF14226:non-haem dioxygenase in morphine synthesis N-terminal	-
Cla97C03G053010	363.2180082	660.2974193	482.7614874	431.1738387	455.7096626	355.2165263	579.6390901	583.9508398	416.9533048	EVM%20prediction%20ClaScf_0003.229	Cla97Chr03	2050061	2058477	-	1899	protein_coding	PF00141:Peroxidase|PF00069:Protein kinase domain	Pkinase
Cla97C07G141620	0.17737334	0.756169019	0.123985084	0.542944676	0.914980957	0.49369472	0.31680273	0.059217657	0.180073946	EVM%20prediction%20ClaScf_0006.1331	Cla97Chr07	29202355	29203602	-	879	protein_coding	-	-
Cla97C08G158740	5.747504036	28.1260718	14.42919873	14.86755046	23.53388437	19.50588497	14.66086052	9.161857108	15.77918991	EVM%20prediction%20ClaScf_0009.1556	Cla97Chr08	26023230	26024037	-	642	protein_coding	PF00692:dUTPase	-
Cla97C03G062580	1.091241756	1.405329868	1.668591918	2.41245409	1.909898383	1.952565393	1.461782674	1.138502207	1.154017198	EVM%20prediction%20ClaScf_0003.1528	Cla97Chr03	23791304	23792617	+	1143	protein_coding	PF11250:Fantastic Four meristem regulator	-
Cla97C10G194060	2.666454579	3.547816539	3.187571434	3.621819509	3.19154072	4.983827453	2.893899757	2.296425923	3.207081675	EVM%20prediction%20ClaScf_0008.1357	Cla97Chr10	23101088	23107052	-	3060	protein_coding	PF00307:Calponin homology (CH) domain|PF00225:Kinesin motor domain	Kinesin
Cla97C02G038080	1.258128588	1.547189404	1.725055044	2.863687714	1.925622334	2.770679385	1.348269941	0.872385267	1.473789561	EVM%20prediction%20ClaScf_0002.1050	Cla97Chr02	25304839	25305450	-	537	protein_coding	-	-
Cla97C02G028100	2.71740594	2.172132575	6.054604959	6.931711979	11.26426136	5.672649133	1.820062741	4.422746222	4.138169904	EVM%20prediction%20ClaScf_0018.204	Cla97Chr02	1614186	1614421	+	153	protein_coding	-	-
Cla97C10G205050	18.64083647	9.687876465	13.74372304	11.89592472	11.06724386	10.92162132	15.17641669	16.36118579	12.70559771	EVM%20prediction%20ClaScf_0013.131	Cla97Chr10	34211898	34212686	-	789	protein_coding	PF02544:3-oxo-5-alpha-steroid 4-dehydrogenase	-
Cla97C09G183830	1.029716324	14.65430001	5.96992517	3.708223541	5.289476577	7.586672355	19.27866457	4.792696215	7.440747807	EVM%20prediction%20ClaScf_0020.216	Cla97Chr09	37041741	37042801	+	858	protein_coding	PF06955:Xyloglucan endo-transglycosylase (XET) C-terminus|PF00722:Glycosyl hydrolases family 16	-
Cla97C09G169630	0	0.1409399	0	0.134930271	0.146177438	0.630981692	0	0	0.067126802	EVM%20prediction%20ClaScf_0001.797	Cla97Chr09	5877539	5882589	+	786	protein_coding	-	-
Cla97C11G211340	5.274531985	4.475909548	4.010192895	5.126766198	5.471212662	4.830697499	4.259419556	3.930839049	3.679866094	EVM%20prediction%20ClaScf_0004.522	Cla97Chr11	4772241	4775851	-	2079	protein_coding	PF00069:Protein kinase domain	Pkinase
Cla97C02G032310	1.723032597	2.183810707	2.734337724	3.041009126	3.03711133	3.888509486	1.397338491	1.399255939	3.025758639	EVM%20prediction%20ClaScf_0002.91	Cla97Chr02	5364825	5366613	-	1116	protein_coding	PF16076:Acyltransferase C-terminus|PF01553:Acyltransferase	Acyltransferase
Cla97C09G171860	0	0.121734903	0.239522834	0.155392225	0.168345005	0.045416814	0	0	0	EVM%20prediction%20ClaScf_0001.1033	Cla97Chr09	8262049	8265419	-	1365	protein_coding	PF00069:Protein kinase domain	Pkinase
Cla97C09G172820	3.561082785	2.739505689	2.021320976	2.731973037	2.604534003	4.34372868	2.152006177	2.064929784	2.310531496	EVM%20prediction%20ClaScf_0001.1140	Cla97Chr09	9350644	9357711	-	1941	protein_coding	PF00005:ABC transporter|PF01061:ABC-2 type transporter	ABC2_membrane
Cla97C01G020350	2.970576825	2.72715117	3.916476213	3.121035682	3.511236649	5.192475825	2.679107633	2.50393168	2.926227105	EVM%20prediction%20ClaScf_0015.614	Cla97Chr01	33032005	33034109	-	1767	protein_coding	PF13193:AMP-binding enzyme C-terminal domain|PF00501:AMP-binding enzyme	AMP-binding
Cla97C05G099830	0.401597664	1.789892174	0.535918669	1.322430404	1.715158869	1.437162199	1.056365182	0.56677975	1.167539507	EVM%20prediction%20ClaScf_0010.284	Cla97Chr05	28825036	28829515	+	2847	protein_coding	PF02309:AUX/IAA family|PF02362:B3 DNA binding domain|PF06507:Auxin response factor	Auxin_resp
Cla97C01G019450	13.14323596	15.29228553	18.20330143	19.71243266	23.47863869	15.3187952	15.73958605	14.86131481	14.33740931	EVM%20prediction%20ClaScf_0015.523	Cla97Chr01	32377725	32379792	+	1380	protein_coding	PF16656:Purple acid Phosphatase, N-terminal domain|PF00149:Calcineurin-like phosphoesterase|PF14008:Iron/zinc purple acid phosphatase-like protein C	Metallophos
Cla97C01G010440	0.993969181	0.756685528	0.148883729	0.869304863	1.412649171	1.693823804	0.60867672	0.284438912	0.144157558	EVM%20prediction%20ClaScf_0011.111	Cla97Chr01	15803185	15804722	+	366	protein_coding	PF07983:X8 domain	-
Cla97C01G007100	72.04278421	4.532863487	49.27070742	26.72548533	20.46790486	20.16968873	20.17653983	71.37713467	47.54868727	EVM%20prediction%20ClaScf_0011.593	Cla97Chr01	7267046	7271777	-	1002	protein_coding	PF00149:Calcineurin-like phosphoesterase	Metallophos
Cla97C06G127380	0.254756807	0.237577	0.100168097	0.0324924	0.176004084	0	0.341261764	0.318948045	0.258635619	EVM%20prediction%20ClaScf_0005.92	Cla97Chr06	28919063	28920694	+	1632	protein_coding	PF00860:Permease family	-
Cla97C08G156750	2.507897909	2.560579641	2.34229243	1.827796316	1.933561166	1.910600282	2.732751137	2.469635664	2.503290735	EVM%20prediction%20ClaScf_0009.1352	Cla97Chr08	24460953	24463418	-	2466	protein_coding	PF00069:Protein kinase domain|PF01453:D-mannose binding lectin	Pkinase
Cla97C10G198850	104.7549347	284.5153391	186.76006	222.2405497	250.2401248	296.8587639	225.7324498	179.6008932	213.2048882	EVM%20prediction%20ClaScf_0013.772	Cla97Chr10	28698697	28702841	+	2298	protein_coding	PF01717:Cobalamin-independent synthase, Catalytic domain|PF08267:Cobalamin-independent synthase, N-terminal domain	-
Cla97C10G195670	3.723735009	5.349130219	4.583392539	5.947020184	4.832052305	7.145720236	3.47002616	3.891762311	2.629864985	EVM%20prediction%20ClaScf_0013.1108	Cla97Chr10	25165647	25169189	+	321	protein_coding	-	-
Cla97C01G001320	0.883850146	18.76456569	9.823287638	7.719663729	8.558539808	13.24224537	8.44880553	4.00130086	6.819535096	EVM%20prediction%20ClaScf_0011.1186	Cla97Chr01	1102042	1106500	-	1470	protein_coding	PF01120:Alpha-L-fucosidase	Alpha_L_fucos
Cla97C11G217020	22.13294178	11.09778247	12.38664465	17.0564956	15.43294893	12.64386966	11.6091549	12.44017733	10.99793942	EVM%20prediction%20ClaScf_0004.1454	Cla97Chr11	20331421	20339597	-	1113	protein_coding	PF03547:Membrane transport protein	-
Cla97C05G089770	1.767700293	1.465327531	2.47126733	2.244554355	2.475072395	1.874344709	1.220803988	1.809831264	0.877367088	EVM%20prediction%20ClaScf_0012.386	Cla97Chr05	8001054	8002376	+	1323	protein_coding	PF01554:MatE	MatE
Cla97C07G136310	14.37932755	9.413466171	12.07938428	9.229762306	10.8952597	8.041908289	14.86085711	13.93190199	9.616658384	EVM%20prediction%20ClaScf_0006.757	Cla97Chr07	23422998	23424215	-	1218	protein_coding	PF05678:VQ motif	-
Cla97C08G150270	14.4695976	12.86015485	13.57036458	10.93247175	12.06513081	9.764943187	11.96507142	13.74020803	15.5031871	EVM%20prediction%20ClaScf_0009.680	Cla97Chr08	18686374	18688877	-	2076	protein_coding	PF02362:B3 DNA binding domain|PF06507:Auxin response factor	Auxin_resp
Cla97C11G207250	21.89493224	24.10463788	19.1729157	21.4810866	23.80357453	26.5483356	14.69700663	19.27863738	19.54135788	EVM%20prediction%20ClaScf_0004.95	Cla97Chr11	1096238	1098092	-	432	protein_coding	PF08543:Phosphomethylpyrimidine kinase	-
Cla97C05G084890	3.283532178	2.534154671	5.294811396	3.997287241	3.854880556	3.24151379	2.281145301	3.311389479	2.413932444	EVM%20prediction%20ClaScf_0012.890	Cla97Chr05	3696714	3703111	+	2295	protein_coding	PF03105:SPX domain|PF03124:EXS family	SPX
Cla97C11G214210	3.86065744	2.954100302	6.538973356	4.747232461	4.814667143	5.786102116	5.622433815	8.130076791	9.949342783	EVM%20prediction%20ClaScf_0004.844	Cla97Chr11	7704919	7705816	-	525	protein_coding	-	-
Cla97C06G127760	0.638232843	1.068917872	0.621393667	1.116370456	1.259818705	1.631419769	0.537397472	0.502259237	0.971925431	EVM%20prediction%20ClaScf_0005.54	Cla97Chr06	29188305	29190028	-	1140	protein_coding	PF03110:SBP domain	SBP
Cla97C09G181870	9.345552338	4.615781721	5.018948848	7.675046882	8.314803454	8.700905437	6.106789458	1.826397225	4.62821634	EVM%20prediction%20ClaScf_0020.11	Cla97Chr09	35222765	35224376	-	228	protein_coding	-	-
Cla97C05G084970	39.43026997	69.30561809	44.59623205	61.60171053	56.30449449	55.51697126	48.62827331	49.33316982	42.78682389	EVM%20prediction%20ClaScf_0012.881	Cla97Chr05	3751352	3752886	+	402	protein_coding	PF01929:Ribosomal protein L14	-
Cla97C09G162690	40.07078034	24.97952461	31.05426415	24.11564958	27.72461749	29.64416644	29.20320023	35.75510469	35.04095483	EVM%20prediction%20ClaScf_0001.85	Cla97Chr09	570930	573775	-	1581	protein_coding	-	-
Cla97C05G086040	3.177228998	5.291016165	4.531038973	5.084705864	5.498090891	5.978310436	4.620892914	3.996739343	4.790406017	EVM%20prediction%20ClaScf_0012.772	Cla97Chr05	4571388	4578212	-	5496	protein_coding	PF07765:KIP1-like protein	-
Cla97C09G179670	1.166002309	3.313894569	1.222564463	2.322790024	1.227515661	1.589588493	0.833028716	0.945394717	0.901908825	EVM%20prediction%20ClaScf_0001.2278	Cla97Chr09	33179040	33180160	-	936	protein_coding	PF00249:Myb-like DNA-binding domain	Myb_DNA-binding
Cla97C09G162650	2.711498536	5.169675528	3.759119949	4.549614089	5.528303577	6.468934042	3.454637348	4.586639292	4.006827989	EVM%20prediction%20ClaScf_0001.81	Cla97Chr09	552962	558667	+	1725	protein_coding	PF00118:TCP-1/cpn60 chaperonin family	-
Cla97C01G023990	25.58127937	24.20295908	28.23390914	25.55215797	24.70550174	21.41414551	29.72266189	28.13881942	31.98505157	EVM%20prediction%20ClaScf_0021.225	Cla97Chr01	35217085	35218566	+	579	protein_coding	PF07823:Cyclic phosphodiesterase-like protein	-
Cla97C04G072080	6.991254658	8.638105793	8.627812067	8.837932774	8.685550102	9.15148804	6.09981027	7.064243553	6.783642806	EVM%20prediction%20ClaScf_0007.809	Cla97Chr04	18736573	18740481	+	840	protein_coding	PF07847:Protein of unknown function (DUF1637)	-
Cla97C02G037520	0.372103021	1.277877517	1.127110231	1.054645916	1.553876627	2.860500535	1.107675415	0.289869727	1.091331204	EVM%20prediction%20ClaScf_0002.983	Cla97Chr02	24599293	24604062	+	1257	protein_coding	PF09329:Primase zinc finger	-
Cla97C01G015240	1.144941512	3.713847362	1.670235851	3.047563025	2.971434463	4.334826092	2.61398666	2.094058887	1.920443791	EVM%20prediction%20ClaScf_0015.85	Cla97Chr01	29009858	29010901	+	1044	protein_coding	PF01501:Glycosyl transferase family 8	Glyco_transf_8
Cla97C03G058540	22.42405419	13.1258204	19.40844459	22.3313933	23.02419847	21.01864871	18.26649263	20.37879944	15.74188187	EVM%20prediction%20ClaScf_0003.827	Cla97Chr03	7857001	7864365	-	2802	protein_coding	PF02358:Trehalose-phosphatase|PF00982:Glycosyltransferase family 20	-
Cla97C02G038890	0.219840899	0.374885825	0.414909477	0.448626029	0.534623572	0.472035162	0.895249135	0.924787427	1.160578107	EVM%20prediction%20ClaScf_0002.1144	Cla97Chr02	26459259	26462504	-	1182	protein_coding	PF01734:Patatin-like phospholipase	-
Cla97C01G017080	22.74122539	51.61121184	35.69645472	46.3394313	47.91007845	44.83989781	41.93171573	33.56269341	38.29804347	EVM%20prediction%20ClaScf_0015.278	Cla97Chr01	30652090	30656986	+	777	protein_coding	-	-
Cla97C09G173990	1.159190824	17.2619941	8.33914921	11.79486195	11.49666527	21.47126316	13.42313186	4.257067138	9.185891092	EVM%20prediction%20ClaScf_0001.1272	Cla97Chr09	10651484	10654911	+	1614	protein_coding	PF00759:Glycosyl hydrolase family 9	-
Cla97C01G019530	0	0.369262538	0.363276298	0	0	0	0.556939199	0.520523209	0.527616663	EVM%20prediction%20ClaScf_0015.531	Cla97Chr01	32480269	32480568	-	300	protein_coding	-	-
Cla97C09G164020	8.95653915	17.47563388	18.13437596	20.08230429	14.89730514	19.89433119	16.36817526	12.96386815	13.42557797	EVM%20prediction%20ClaScf_0001.223	Cla97Chr09	1690633	1695206	+	1851	protein_coding	PF00854:POT family	-
Cla97C02G030780	1.414160234	0.376798508	1.297415348	2.344757675	2.344805427	1.686910238	0.378870203	0.708194842	1.076768699	EVM%20prediction%20ClaScf_0018.477	Cla97Chr02	3756879	3757329	+	294	protein_coding	-	-
Cla97C01G007970	0.047202896	0.201232991	0.197970734	0.433468092	0.365244442	0.337841696	0	0.047277312	0.191686344	EVM%20prediction%20ClaScf_0011.495	Cla97Chr01	8181909	8187443	-	1101	protein_coding	PF13839:GDSL/SGNH-like Acyl-Esterase family found in Pmr5 and Cas1p|PF14416:PMR5 N terminal Domain	-
Cla97C02G048090	9.364842622	8.801076028	11.01122456	9.250064354	9.392720875	10.2430996	11.47865476	11.14764731	12.93982143	EVM%20prediction%20ClaScf_0002.2118	Cla97Chr02	35684610	35690280	+	1737	protein_coding	PF07714:Protein tyrosine kinase|PF00069:Protein kinase domain	Pkinase
Cla97C08G145300	1.295212177	1.207868114	1.697552792	0.66078002	0.805342051	0.386255148	1.30125981	1.945881156	1.150565931	EVM%20prediction%20ClaScf_0017.156	Cla97Chr08	1784382	1788876	+	642	protein_coding	PF00115:Cytochrome C and Quinol oxidase polypeptide I	-
Cla97C08G148800	20.43573625	24.29230433	20.56326202	28.32341468	23.67726906	27.48917169	23.7637201	21.86610046	19.58524204	EVM%20prediction%20ClaScf_0009.512	Cla97Chr08	17046844	17050196	+	2271	protein_coding	PF00069:Protein kinase domain|PF00582:Universal stress protein family	Pkinase
Cla97C05G104070	42.08827577	24.68094969	25.46679199	25.69378394	22.96593219	20.45161278	25.64599746	29.69307654	30.94384093	EVM%20prediction%20ClaScf_0016.533	Cla97Chr05	32050703	32051575	+	873	protein_coding	-	-
Cla97C01G009550	76.64045092	54.22939363	63.81109834	74.86793313	61.75881937	65.34789974	48.69573098	57.50282572	57.91812929	EVM%20prediction%20ClaScf_0011.292	Cla97Chr01	11405125	11407826	-	573	protein_coding	PF14299:Phloem protein 2	-
Cla97C05G105700	4.208294046	5.747954597	2.998743022	6.003124148	4.064698086	5.7510112	2.802209804	2.741749608	4.853077794	EVM%20prediction%20ClaScf_0016.366	Cla97Chr05	33215146	33218000	-	1272	protein_coding	PF07168:Ureide permease	-
Cla97C08G157890	0	0	0.314979449	0.613035799	0.110689274	0.238897693	0	0	0	EVM%20prediction%20ClaScf_0009.1468	Cla97Chr08	25349494	25351370	+	519	protein_coding	-	-
Cla97C07G143390	0.892962004	2.855122714	1.310790764	3.462282942	2.961223348	1.065188166	3.636372774	7.333832156	5.076723902	EVM%20prediction%20ClaScf_0006.1518	Cla97Chr07	30826341	30826631	-	291	protein_coding	-	-
Cla97C03G064270	76.49574054	51.86271597	52.45056656	54.21922803	44.75329009	45.97304249	53.81659672	64.33432922	66.39670362	EVM%20prediction%20ClaScf_0003.1759	Cla97Chr03	27766067	27767258	+	267	protein_coding	-	-
Cla97C08G145630	3.109339489	2.512733245	1.719651113	1.690886546	1.529673363	1.79338189	2.67301522	1.96778991	2.237427662	EVM%20prediction%20ClaScf_0017.110	Cla97Chr08	2598057	2601592	+	3042	protein_coding	PF01582:TIR domain|PF00931:NB-ARC domain	TIR
Cla97C05G090020	0	0.97174352	0	0	0	0	0.139583759	0.913198613	0.264469505	EVM%20prediction%20ClaScf_0012.361	Cla97Chr05	8209466	8210038	+	399	protein_coding	PF00249:Myb-like DNA-binding domain	Myb_DNA-binding
Cla97C02G038900	0.044080058	0.187919867	0	0.044976757	0.048725813	0.105163615	0.519620966	0.088299102	0.402760811	EVM%20prediction%20ClaScf_0002.1145	Cla97Chr02	26477542	26480002	-	1179	protein_coding	PF01734:Patatin-like phospholipase	-
Cla97C03G064880	30.27318016	31.62495991	27.6953217	38.32687678	35.5493397	32.94068036	27.38743914	27.22868932	31.51769503	EVM%20prediction%20ClaScf_0003.1824	Cla97Chr03	28348064	28352530	-	606	protein_coding	PF00352:Transcription factor TFIID (or TATA-binding protein, TBP)	-
Cla97C05G085710	93.66857311	82.29544496	76.67137938	76.83227989	81.11966312	72.17051275	68.47460164	49.52381621	65.48809834	EVM%20prediction%20ClaScf_0012.806	Cla97Chr05	4240904	4241713	+	597	protein_coding	PF02309:AUX/IAA family	-
Cla97C03G063390	17.9231212	26.20343777	12.08592298	14.68456522	16.20320673	22.96955373	19.20726211	21.55499956	38.82717492	EVM%20prediction%20ClaScf_0003.1645	Cla97Chr03	25971813	25972592	+	780	protein_coding	PF01107:Viral movement protein (MP)	-
Cla97C11G207900	3.215732629	4.698699956	3.154195398	4.233740251	3.61198321	3.093510541	2.834720472	2.181833811	2.21156685	EVM%20prediction%20ClaScf_0004.162	Cla97Chr11	1670244	1672859	+	1002	protein_coding	PF01564:Spermine/spermidine synthase	-
novel.443	0.273940301	0	0.287229	0	0.08651767	0.140046577	0.125814578	1.567840991	0	-	Cla97Chr10	22449258	22451319	-	1328	-	-	-
Cla97C07G143360	7.124145973	4.260721589	4.406605976	7.373659888	7.591712245	7.030872182	5.382647087	5.69803513	5.515519354	EVM%20prediction%20ClaScf_0006.1515	Cla97Chr07	30775068	30782153	+	1014	protein_coding	PF12697:Alpha/beta hydrolase family	-
Cla97C09G165340	42.07126697	15.58575646	26.42009437	25.93990658	23.37699956	19.32279	22.90442592	37.63089867	38.82893189	EVM%20prediction%20ClaScf_0001.355	Cla97Chr09	2555889	2556935	+	231	protein_coding	-	-
Cla97C10G197390	10.64701793	13.29094363	9.035649846	9.093017421	9.395809182	7.297533592	11.15769532	10.04518474	11.28687598	EVM%20prediction%20ClaScf_0013.925	Cla97Chr10	27192512	27207026	+	1767	protein_coding	PF01764:Lipase (class 3)	Lipase_3
Cla97C08G150740	9.212732162	11.13425209	8.596614675	7.64604871	9.014275315	8.360507419	11.14823163	10.55174275	10.02426908	EVM%20prediction%20ClaScf_0009.729	Cla97Chr08	19157546	19160967	-	1179	protein_coding	-	-
Cla97C02G047540	44.22732566	32.80002466	120.9544945	79.27357882	87.04201963	59.80224589	122.4281748	85.43941564	88.20258351	EVM%20prediction%20ClaScf_0002.2061	Cla97Chr02	35200238	35201464	-	792	protein_coding	PF00403:Heavy-metal-associated domain	HMA
Cla97C02G039700	9.272835187	6.682972308	7.911845744	6.777555808	7.313131649	6.402238318	8.171858384	8.755221667	8.415971307	EVM%20prediction%20ClaScf_0002.1232	Cla97Chr02	27582523	27584478	-	1956	protein_coding	PF14111:Domain of unknown function (DUF4283)	-
Cla97C06G126210	3.272209653	7.590396609	6.71772836	6.958118501	6.687037699	9.938712818	5.687262716	3.442613817	6.95114016	EVM%20prediction%20ClaScf_0005.210	Cla97Chr06	28032715	28035456	-	1890	protein_coding	-	-
novel.82	67.18400319	30.73490483	29.84976459	36.31709786	48.3175908	46.82557868	54.78140342	49.80648075	56.24837387	-	Cla97Chr02	20706946	20708776	-	1831	-	PF03107:C1 domain	-
Cla97C05G102070	5.429742094	1.102276232	1.084406858	3.957283332	2.858096167	3.701131417	0.831252535	1.294833854	1.837470965	EVM%20prediction%20ClaScf_0010.48	Cla97Chr05	30470880	30471183	+	201	protein_coding	-	-
Cla97C05G085270	46.55680646	36.52488145	51.23380392	37.99350448	44.17855551	33.91698057	52.91931335	45.87582269	44.20701205	EVM%20prediction%20ClaScf_0012.851	Cla97Chr05	3952788	3955432	-	1104	protein_coding	PF03171:2OG-Fe(II) oxygenase superfamily|PF14226:non-haem dioxygenase in morphine synthesis N-terminal	2OG-FeII_Oxy
Cla97C09G182980	1.887192882	1.891009271	1.961827305	2.188910724	2.531836772	2.270417829	1.711265694	1.84170223	1.703045715	EVM%20prediction%20ClaScf_0020.125	Cla97Chr09	36224117	36227433	+	3222	protein_coding	PF13855:Leucine rich repeat|PF00069:Protein kinase domain|PF08263:Leucine rich repeat N-terminal domain	Pkinase
Cla97C11G224490	0.41743284	0.333670968	0.218841143	0.106481118	0	0	0.671011083	0.313568198	0.317841363	EVM%20prediction%20ClaScf_0004.2301	Cla97Chr11	30208975	30212007	-	498	protein_coding	-	-
Cla97C09G177180	38.51630577	32.76448337	44.47901389	31.00520678	35.70863182	27.7363648	55.00915855	65.49205951	22.66877601	EVM%20prediction%20ClaScf_0001.1911	Cla97Chr09	26630180	26632365	+	1464	protein_coding	PF00201:UDP-glucoronosyl and UDP-glucosyl transferase	UDPGT
Cla97C11G212970	200.4572132	350.7994108	219.0037108	331.0437105	277.6640426	308.788919	242.9315742	223.5771117	283.4055217	EVM%20prediction%20ClaScf_0004.698	Cla97Chr11	6332204	6335525	+	210	protein_coding	-	-
Cla97C05G099210	16.81889599	17.61167201	14.15190431	18.147794	13.85066701	14.19440793	21.40340771	18.10881715	18.82515763	EVM%20prediction%20ClaScf_0010.348	Cla97Chr05	28334156	28336008	-	1236	protein_coding	-	-
Cla97C06G127450	14.34037694	229.0653502	57.54386996	59.88524572	52.0843554	95.69190814	56.19462592	33.40563887	55.86314735	EVM%20prediction%20ClaScf_0005.85	Cla97Chr06	28989786	28997024	+	1446	protein_coding	PF02127:Aminopeptidase I zinc metalloprotease (M18)	Peptidase_M18
Cla97C11G215530	10.62329402	10.42955259	10.63022245	9.040328181	9.842614128	8.045016573	11.10099336	13.02411762	10.42702989	EVM%20prediction%20ClaScf_0004.1099	Cla97Chr11	12136067	12138999	-	1179	protein_coding	PF08241:Methyltransferase domain	Methyltransf_11
Cla97C09G173590	4.744642697	8.702365539	3.760025373	4.165649842	4.756818652	2.698250532	6.799151575	5.63623857	4.872892745	EVM%20prediction%20ClaScf_0001.1228	Cla97Chr09	10173048	10173989	-	942	protein_coding	-	-
Cla97C10G204430	1.140886636	1.183944012	1.101791197	0.919022472	1.924880711	1.826511562	0.868709322	0.992331941	0.853452718	EVM%20prediction%20ClaScf_0013.193	Cla97Chr10	33851297	33856375	+	1731	protein_coding	PF07732:Multicopper oxidase|PF07731:Multicopper oxidase|PF00394:Multicopper oxidase	-
Cla97C07G143680	7.472866336	18.82514898	58.94336005	40.89710068	51.06465152	65.64065425	71.34645943	54.0935884	94.83306029	EVM%20prediction%20ClaScf_0006.1548	Cla97Chr07	31179192	31179497	-	306	protein_coding	PF14368:Probable lipid transfer	-
Cla97C11G213800	143.302965	318.2977526	232.9589867	265.3471651	289.2782293	304.8341626	267.6493802	227.4594023	228.2176216	EVM%20prediction%20ClaScf_0004.796	Cla97Chr11	7274325	7276657	+	1014	protein_coding	PF00044:Glyceraldehyde 3-phosphate dehydrogenase, NAD binding domain|PF02800:Glyceraldehyde 3-phosphate dehydrogenase, C-terminal domain	-
novel.174	18.03054299	24.65936902	22.1590304	33.1873394	29.0495339	23.56988471	40.62330511	30.01959249	29.95012197	-	Cla97Chr05	6295641	6296963	+	1323	-	-	-
Cla97C10G190240	0.649629858	4.731176264	1.929905331	0.589195518	1.555876101	1.205437941	0.657497665	0.867538682	0.256480322	EVM%20prediction%20ClaScf_0008.652	Cla97Chr10	7722692	7730592	-	1440	protein_coding	PF01397:Terpene synthase, N-terminal domain|PF03936:Terpene synthase family, metal binding domain	-
Cla97C11G225400	1.901355681	20.78978109	3.691832292	2.514858919	2.179588784	6.048190365	2.263980482	1.692758404	2.430754273	EVM%20prediction%20ClaScf_0004.2392	Cla97Chr11	30851842	30854837	-	738	protein_coding	PF01894:Uncharacterised protein family UPF0047	-
Cla97C07G131170	98.26003128	56.10872326	58.85547808	62.09508611	46.50530763	42.93953333	37.31010432	38.36323652	50.47761145	EVM%20prediction%20ClaScf_0019.43	Cla97Chr07	2768138	2769272	-	924	protein_coding	PF04720:PDDEXK-like family of unknown function	-
Cla97C01G021830	33.26607	30.50429659	36.4592516	41.49985824	38.8535392	36.98672936	47.75686365	50.04063702	43.96805523	EVM%20prediction%20ClaScf_0015.766	Cla97Chr01	33874678	33876641	-	414	protein_coding	-	-
Cla97C07G129090	0.274975601	0	0	0	0.607912518	0.984030972	1.768060948	1.927863738	2.233298043	EVM%20prediction%20ClaScf_0019.268	Cla97Chr07	809263	809451	+	189	protein_coding	-	-
Cla97C09G176340	0.376597019	1.739280069	0.263243694	0.384257947	0.27752528	0	0	0	0	EVM%20prediction%20ClaScf_0001.1678	Cla97Chr09	20390472	20390885	-	414	protein_coding	PF13499:EF-hand domain pair	-
Cla97C10G186640	79.55116502	71.3016808	72.53576073	88.26303915	89.57310994	86.87310272	98.68571765	110.1545826	93.02714843	EVM%20prediction%20ClaScf_0008.229	Cla97Chr10	2137788	2138342	+	456	protein_coding	PF04570:zinc-finger of the FCS-type, C2-C2	-
Cla97C05G085670	148.5645664	110.4887646	82.16511023	88.10169634	86.32198617	79.95380448	68.42673575	57.41198398	81.85885046	EVM%20prediction%20ClaScf_0012.810	Cla97Chr05	4210769	4211341	+	573	protein_coding	-	-
Cla97C03G057890	8.23920795	1.576120588	3.765668938	1.07779668	2.802328437	3.780118978	0.452796096	1.057974002	1.286869909	EVM%20prediction%20ClaScf_0003.754	Cla97Chr03	7058708	7058953	-	246	protein_coding	-	-
Cla97C04G077220	6.000305575	4.332130331	4.566322176	5.826123281	6.311762094	13.39161703	7.363628138	11.53487186	8.351474177	EVM%20prediction%20ClaScf_0007.278	Cla97Chr04	24739668	24740204	-	537	protein_coding	PF04770:ZF-HD protein dimerisation region	ZF-HD_dimer
Cla97C02G035140	7.256242938	5.086068916	2.05628093	2.134444142	1.662009884	5.458586902	0.980773432	2.684459318	1.59280502	EVM%20prediction%20ClaScf_0002.459	Cla97Chr02	10731266	10732893	-	795	protein_coding	PF00071:Ras family	Ras
Cla97C07G138130	2.350082172	1.932187697	3.308912013	2.397888737	1.558659421	1.521815341	1.295207439	1.008765909	1.022512912	EVM%20prediction%20ClaScf_0006.967	Cla97Chr07	25774648	25778233	+	774	protein_coding	PF03083:Sugar efflux transporter for intercellular exchange	-
Cla97C05G082200	0	0	0	0.095545219	0.414037715	0.111700813	0.401397621	0.562727794	0.380264261	EVM%20prediction%20ClaScf_0012.1161	Cla97Chr05	1642475	1643029	-	555	protein_coding	-	-
Cla97C06G113250	0.139424248	0.445789784	0.146187645	0.106695365	0.077059333	0.083157547	0.0373534	0	0	EVM%20prediction%20ClaScf_0005.1860	Cla97Chr06	4263503	4269069	-	1491	protein_coding	PF05686:Glycosyl transferase family 90	-
Cla97C05G089520	2.201783051	2.125252016	1.306749272	1.441197671	0.918428984	1.090221365	0.890390405	1.081822817	0.590458296	EVM%20prediction%20ClaScf_0012.413	Cla97Chr05	7700240	7706369	+	1251	protein_coding	PF00481:Protein phosphatase 2C	PP2C
Cla97C01G006940	32.12204856	66.22805838	72.28757095	92.67306026	78.6126872	58.39646149	121.5345053	128.0585439	67.21594192	EVM%20prediction%20ClaScf_0011.610	Cla97Chr01	7018600	7021403	-	741	protein_coding	PF01988:VIT family	DUF125
Cla97C04G070340	1.715194344	4.15877363	1.079038508	0.743786422	0.947982392	1.892554617	1.194754056	0.515369514	0.740056375	EVM%20prediction%20ClaScf_0007.1114	Cla97Chr04	11328483	11330608	+	1212	protein_coding	PF08240:Alcohol dehydrogenase GroES-like domain|PF00107:Zinc-binding dehydrogenase	ADH_zinc_N
Cla97C09G167740	1.410049303	1.395468893	0	0.30829998	0	0.240286633	0.107933953	0	0	EVM%20prediction%20ClaScf_0001.602	Cla97Chr09	4429485	4430000	-	516	protein_coding	PF05553:Cotton fibre expressed protein	-
Cla97C06G111470	36.98793424	22.70465604	27.98209319	22.9308526	21.47820647	17.59287805	17.81201941	16.88183381	18.77554791	EVM%20prediction%20ClaScf_0005.2047	Cla97Chr06	2247781	2248002	-	222	protein_coding	-	-
Cla97C11G214380	3.232607904	2.120167681	3.910869232	3.129220217	4.672782106	5.438065898	3.908345253	5.894281954	10.60282289	EVM%20prediction%20ClaScf_0004.863	Cla97Chr11	7767225	7769071	-	627	protein_coding	-	-
Cla97C05G080020	3.658371041	2.752267362	1.353824711	0.878303878	2.259848708	0.513407464	0.807158259	0.969919023	0	EVM%20prediction%20ClaScf_0012.1385	Cla97Chr05	138153	138635	-	483	protein_coding	PF00847:AP2 domain	AP2
Cla97C08G151950	57.56719969	54.82128445	53.93255802	48.13274157	50.37724275	32.42760526	41.12781774	38.97250694	39.50360654	EVM%20prediction%20ClaScf_0009.857	Cla97Chr08	20331289	20334090	+	195	protein_coding	-	-
Cla97C06G127930	2.373077105	2.78211501	2.737013201	2.784554162	3.541298607	3.963083641	4.577582454	4.159432037	7.709467218	EVM%20prediction%20ClaScf_0005.35	Cla97Chr06	29292523	29293459	+	438	protein_coding	-	-
Cla97C02G028790	0.274975601	1.465327531	0.864943566	2.52512365	0.607912518	3.608113564	3.536121896	3.029500159	4.187433831	EVM%20prediction%20ClaScf_0018.276	Cla97Chr02	2236823	2237181	-	189	protein_coding	-	-
Cla97C10G197910	79.36018801	58.88240466	54.36871616	53.02759664	54.98938402	42.16705692	47.03878367	41.14946991	46.58237202	EVM%20prediction%20ClaScf_0013.873	Cla97Chr10	27728091	27729369	-	444	protein_coding	PF00230:Major intrinsic protein	-
Cla97C05G081570	3.861253772	5.060676345	4.54095372	2.928230738	3.460706805	4.294761682	2.013033248	2.508545586	3.337334312	EVM%20prediction%20ClaScf_0012.1224	Cla97Chr05	1230533	1231706	-	996	protein_coding	PF03106:WRKY DNA -binding domain	WRKY
Cla97C01G003350	4.151244559	3.9989261	2.343718049	4.154235682	6.088930221	4.951897795	5.988593533	5.037321379	8.509946173	EVM%20prediction%20ClaScf_0011.978	Cla97Chr01	3157411	3162433	+	651	protein_coding	PF00319:SRF-type transcription factor (DNA-binding and dimerisation domain)|PF01486:K-box region	SRF-TF
Cla97C08G144940	0	0	0	0.07214639	0	0.126518268	0.189435102	0.106229226	0.14356916	EVM%20prediction%20ClaScf_0017.196	Cla97Chr08	1386978	1392846	-	1470	protein_coding	-	-
Cla97C03G059180	0.34846046	0.212219849	0.260974352	0.304756303	0.110053128	0.118762359	0	0.049858545	0	EVM%20prediction%20ClaScf_0003.900	Cla97Chr03	8570604	8573819	+	1044	protein_coding	-	-
Cla97C06G109470	0.472458078	0.503539824	0.990753539	0.160689687	0.174084039	0.939302292	0	0	0	EVM%20prediction%20ClaScf_0005.2254	Cla97Chr06	195228	195557	-	330	protein_coding	-	-
Cla97C01G015980	0.714369603	1.59886872	0.674120965	0.437341003	0.39482978	0.681720426	0.42105369	0.393522701	0.326360822	EVM%20prediction%20ClaScf_0015.161	Cla97Chr01	29726913	29730261	-	1455	protein_coding	PF01764:Lipase (class 3)	Lipase_3
Cla97C08G145390	0.32892651	1.285407568	0.344882561	0	0.363593247	0.130788927	0	0	0.111311532	EVM%20prediction%20ClaScf_0017.143	Cla97Chr08	2056441	2056914	+	474	protein_coding	PF00847:AP2 domain	AP2
Cla97C08G151910	7.235714674	7.317702729	6.617609384	8.864877691	6.334429904	10.20632124	7.810732663	10.63263872	11.87673687	EVM%20prediction%20ClaScf_0009.853	Cla97Chr08	20269120	20272258	-	1968	protein_coding	-	-
Cla97C01G009650	1.792082366	2.705803078	2.975107609	1.523781513	1.568257078	2.048650688	0.720179998	1.420968531	1.212911868	EVM%20prediction%20ClaScf_0011.265	Cla97Chr01	12382818	12383698	+	696	protein_coding	PF14299:Phloem protein 2	-
Cla97C09G173290	8.909209476	11.07787613	17.64484874	10.1004946	10.94242532	7.38023229	5.834601128	5.453100286	7.788626926	EVM%20prediction%20ClaScf_0001.1195	Cla97Chr09	9925093	9926130	+	210	protein_coding	-	-
Cla97C01G003630	10.51086511	10.12360216	7.347161074	6.315646342	7.788793756	7.197799582	6.049152344	4.639869804	7.548672852	EVM%20prediction%20ClaScf_0011.949	Cla97Chr01	3488846	3491223	+	1335	protein_coding	PF01842:ACT domain	ACT
Cla97C09G178030	0.486182858	0.136359874	0.643916628	0.078327321	0.084856326	0.244190847	0.109687681	0.153773474	0.077934514	EVM%20prediction%20ClaScf_0001.2063	Cla97Chr09	30097960	30099990	-	2031	protein_coding	PF00069:Protein kinase domain|PF00139:Legume lectin domain	Pkinase
novel.377	1.478832196	0.225160084	1.550569563	1.940034023	3.035855807	4.03212691	2.49037853	6.559438815	2.788218136	-	Cla97Chr09	33148164	33148409	+	246	-	-	-
Cla97C01G019810	0	0	0	0	0.541959745	0.389899064	0.700552451	0.654746175	0.497751569	EVM%20prediction%20ClaScf_0015.559	Cla97Chr01	32715251	32716166	-	318	protein_coding	-	-
Cla97C05G091980	7.987306545	7.131558935	6.461326514	6.152820374	5.174681289	5.363344382	5.215104964	5.139007765	5.611800636	EVM%20prediction%20ClaScf_0012.158	Cla97Chr05	10050376	10052340	-	1965	protein_coding	PF00069:Protein kinase domain	Pkinase
Cla97C05G106850	39.44599316	19.64826003	16.69107313	17.37728674	18.69639057	12.91540651	14.80153726	16.23704155	14.08166093	EVM%20prediction%20ClaScf_0016.248	Cla97Chr05	33941869	33942951	-	888	protein_coding	PF04601:Domain of unknown function (DUF569)	-
Cla97C02G049050	29.89694399	32.16157587	35.44873549	48.75117756	38.29848864	42.66250408	39.52471732	54.01127923	47.08836882	EVM%20prediction%20ClaScf_0002.2214	Cla97Chr02	36549935	36551245	-	186	protein_coding	-	-
Cla97C04G075220	0.252897268	0.500564441	0.681853322	0.331768071	0.539134094	1.400628026	1.258291551	0.578962207	1.265399712	EVM%20prediction%20ClaScf_0007.485	Cla97Chr04	22790531	22794914	+	2877	protein_coding	PF14383:DUF761-associated sequence motif|PF14309:Domain of unknown function (DUF4378)|PF12552:Protein of unknown function (DUF3741)	-
Cla97C02G026950	32.41780368	30.54561433	30.8517738	35.93659429	25.27418644	20.51270445	20.27094877	25.6434228	25.34629066	EVM%20prediction%20ClaScf_0018.78	Cla97Chr02	653499	656879	+	816	protein_coding	PF13639:Ring finger domain	-
Cla97C06G110880	0	0.026151738	0.025727783	0.025036637	0	0.321970474	0.157773144	0.147457	0.149466477	EVM%20prediction%20ClaScf_0005.2109	Cla97Chr06	1538017	1547232	-	2118	protein_coding	PF13243:Squalene-hopene cyclase C-terminal domain|PF13249:Squalene-hopene cyclase N-terminal domain	-
Cla97C11G225030	0.683820903	0.97174352	3.345965899	3.488657674	3.779456115	4.350452719	4.152616832	5.250892022	5.322448791	EVM%20prediction%20ClaScf_0004.2355	Cla97Chr11	30616376	30616603	-	228	protein_coding	-	-
Cla97C01G001990	13.89307418	6.641850926	7.912949056	6.825334221	6.067087309	6.069814808	5.820596685	6.298960727	4.87566553	EVM%20prediction%20ClaScf_0011.1117	Cla97Chr01	1808543	1809451	+	909	protein_coding	PF00847:AP2 domain	AP2
Cla97C06G109540	7.083253578	8.227825304	7.899729595	8.472505232	7.683157751	13.06967936	9.467113483	9.804648503	11.36570861	EVM%20prediction%20ClaScf_0005.2247	Cla97Chr06	261041	262999	-	1959	protein_coding	PF00069:Protein kinase domain	Pkinase
Cla97C11G210590	195.3496877	109.4038476	159.2232283	121.0984831	128.5443954	109.2588431	117.3127248	93.21426263	107.0201174	EVM%20prediction%20ClaScf_0004.443	Cla97Chr11	3940366	3943098	+	282	protein_coding	-	-
Cla97C05G080030	0.15536738	0.579560037	0.162904169	0	0.171742102	0	0	0	0	EVM%20prediction%20ClaScf_0012.1384	Cla97Chr05	141532	142200	-	669	protein_coding	PF00847:AP2 domain	AP2
Cla97C03G053870	12.81214441	8.654590728	11.3523843	14.72988796	14.56140453	11.83912263	16.43744163	16.44708751	17.58722209	EVM%20prediction%20ClaScf_0003.316	Cla97Chr03	3067205	3067967	-	288	protein_coding	-	-
Cla97C02G042170	5.095136138	6.299184467	8.12029371	6.030589422	11.03897614	6.320951891	16.59897219	9.185703691	10.13851626	EVM%20prediction%20ClaScf_0002.1500	Cla97Chr02	30015659	30016204	-	255	protein_coding	-	-
Cla97C02G040390	4.394811386	4.014800746	4.437334641	4.840102781	6.066069341	5.741721658	4.684768203	7.56912944	6.232250513	EVM%20prediction%20ClaScf_0002.1305	Cla97Chr02	28355764	28360408	-	2235	protein_coding	PF00010:Helix-loop-helix DNA-binding domain	HLH
Cla97C05G109160	45.6370796	35.93361254	25.15590706	29.19368761	26.39713034	21.99785367	24.47338557	26.56720609	22.92012169	EVM%20prediction%20ClaScf_0016.10	Cla97Chr05	35708520	35718290	-	1395	protein_coding	PF05678:VQ motif	-
Cla97C09G176780	0.279410691	0.297792369	0.292964756	0.427641908	0.617717559	0.166650407	2.545152252	0.839553563	0.709162181	EVM%20prediction%20ClaScf_0001.1822	Cla97Chr09	24890181	24890969	-	372	protein_coding	-	-
novel.345	2.775117838	2.419924398	2.953824264	3.68962242	3.299991133	3.159885864	4.505980571	3.537536373	4.183368361	-	Cla97Chr09	3263098	3264445	+	1236	-	-	-
Cla97C06G113170	21.99400433	28.87126214	24.48553476	23.39452793	19.90019508	22.18411	17.56360545	20.6678333	17.2423746	EVM%20prediction%20ClaScf_0005.1868	Cla97Chr06	4194277	4196361	-	612	protein_coding	PF11712:Endoplasmic reticulum-based factor for assembly of V-ATPase	-
Cla97C02G045680	31.89938727	21.14325821	20.99580752	21.38209542	21.92897333	18.6092954	18.41492512	18.23696907	15.97978781	EVM%20prediction%20ClaScf_0002.1862	Cla97Chr02	33660543	33661658	-	1116	protein_coding	-	-
Cla97C05G098720	15.57818863	15.98300536	9.488560011	10.684665	10.86076543	8.096224975	8.520338486	9.711253902	9.384226712	EVM%20prediction%20ClaScf_0010.400	Cla97Chr05	27916278	27917272	+	804	protein_coding	PF07714:Protein tyrosine kinase	Pkinase_Tyr
Cla97C05G101010	0.494956082	1.019867961	0.864943566	0.134673261	0.510646515	0.590418583	0.35361219	0.363540019	0.334994706	EVM%20prediction%20ClaScf_0010.162	Cla97Chr05	29695784	29697872	-	1575	protein_coding	PF00067:Cytochrome P450	p450
novel.366	0.144362191	2.461750251	0	0.14729888	0	0.34441084	0	0	0	-	Cla97Chr09	25897209	25904820	+	360	-	-	-
Cla97C11G220920	38.2348396	36.30824116	36.7456255	30.98823291	32.44955627	39.16772652	29.94422051	29.47453597	31.71586913	EVM%20prediction%20ClaScf_0004.1927	Cla97Chr11	27046718	27053156	+	1434	protein_coding	PF01490:Transmembrane amino acid transporter protein	Aa_trans
Cla97C08G156670	1.550790344	0.886875091	0.753520705	0.92624623	0.543537502	0.676789861	0.283739039	0.644024349	0.460800579	EVM%20prediction%20ClaScf_0009.1344	Cla97Chr08	24409541	24410914	+	1374	protein_coding	PF03140:Plant protein of unknown function	-
Cla97C01G002680	7.166020079	8.589160832	10.81402381	8.974601837	10.85781894	16.19086012	11.45935894	11.5373701	13.37172814	EVM%20prediction%20ClaScf_0011.1047	Cla97Chr01	2449132	2453018	-	2328	protein_coding	PF01225:Mur ligase family, catalytic domain|PF08245:Mur ligase middle domain|PF02875:Mur ligase family, glutamate ligase domain	-
Cla97C09G167560	56.46165676	35.14832303	35.65489587	43.33860368	33.90125476	29.54279652	26.81559104	31.6169653	29.31203682	EVM%20prediction%20ClaScf_0001.584	Cla97Chr09	4282008	4282412	-	405	protein_coding	PF00170:bZIP transcription factor	bZIP_1
Cla97C02G036390	0.188554698	0.050239801	0.271839406	0.192390373	0.156320362	0.562303413	1.591254853	0.141638968	0.311066513	EVM%20prediction%20ClaScf_0002.749	Cla97Chr02	18781065	18784264	-	2205	protein_coding	PF00083:Sugar (and other) transporter	Sugar_tr
Cla97C05G092530	17.217832	15.08572563	17.83154997	12.82578049	11.5596048	13.23041642	12.2254946	12.69568803	11.58182918	EVM%20prediction%20ClaScf_0012.95	Cla97Chr05	10622934	10623425	+	492	protein_coding	PF13359:DDE superfamily endonuclease	-
novel.196	1.336858871	2.337574344	2.978632022	3.580641574	3.232589475	2.990061957	2.887667067	3.305573434	5.025930429	-	Cla97Chr05	603295	605782	-	2488	-	-	-
Cla97C09G182790	0.276438237	0.196416243	0	0.65814393	0.305573048	0.439673413	0.888732764	0.369165397	1.216137698	EVM%20prediction%20ClaScf_0020.106	Cla97Chr09	36074268	36074902	+	564	protein_coding	PF02298:Plastocyanin-like domain	Cu_bind_like
Cla97C05G101200	3.450011673	1.877606124	2.462890153	3.744886769	3.164493764	2.801986497	3.461204059	4.925855228	5.142026798	EVM%20prediction%20ClaScf_0010.143	Cla97Chr05	29839372	29840216	-	708	protein_coding	PF04759:Protein of unknown function, DUF617	-
Cla97C10G184760	11.29233135	12.76463093	13.05103736	8.597890155	11.01672574	8.827122275	9.901141309	9.982050019	7.94681887	EVM%20prediction%20ClaScf_0008.21	Cla97Chr10	280124	283083	-	1215	protein_coding	PF07714:Protein tyrosine kinase	Pkinase_Tyr
Cla97C05G088310	330.7493321	131.483239	169.2073741	193.8712537	132.7370987	75.75993232	117.3037341	152.7342001	122.2031714	EVM%20prediction%20ClaScf_0012.543	Cla97Chr05	6429316	6431939	-	1977	protein_coding	PF12899:Alkaline and neutral invertase	-
Cla97C01G006710	0.721810953	0.879196518	0.937022196	0.841707883	0.721896115	2.583081302	1.731226345	1.239340974	1.465601841	EVM%20prediction%20ClaScf_0011.633	Cla97Chr01	6767617	6772280	+	1512	protein_coding	PF00759:Glycosyl hydrolase family 9	-
Cla97C10G191130	45.88734058	42.84572957	43.12172845	49.11461877	35.8134722	31.5490846	35.57041701	35.36379055	32.3551185	EVM%20prediction%20ClaScf_0008.783	Cla97Chr10	10223397	10235335	-	393	protein_coding	-	-
Cla97C05G096500	20.25255079	17.83876994	10.39812591	13.10746551	11.60980755	12.22908056	10.71726799	11.65100259	10.23797228	EVM%20prediction%20ClaScf_0010.646	Cla97Chr05	25321789	25327199	-	1242	protein_coding	PF13905:Thioredoxin-like	-
Cla97C11G221670	1.269391676	3.581209956	0.70463075	1.066647059	0.990478154	0.356287076	0.960239998	0.373939087	0.530648942	EVM%20prediction%20ClaScf_0004.2008	Cla97Chr11	27660231	27660926	-	696	protein_coding	PF00847:AP2 domain	AP2
Cla97C05G106840	2.249800373	0.239780869	0.2358937	0.459113391	0.746074454	0	0	0	0	EVM%20prediction%20ClaScf_0016.249	Cla97Chr05	33940919	33941226	-	231	protein_coding	-	-
Cla97C05G085240	8.754868332	14.54219403	19.5798112	16.29790829	20.89944407	29.99707318	22.90637027	20.4291367	22.03130509	EVM%20prediction%20ClaScf_0012.854	Cla97Chr05	3936673	3939166	-	1116	protein_coding	PF14226:non-haem dioxygenase in morphine synthesis N-terminal|PF03171:2OG-Fe(II) oxygenase superfamily	2OG-FeII_Oxy
Cla97C09G169880	0.387425687	0.796332949	0.957517398	0.988267243	0.825925873	1.089350581	1.393830795	1.108675632	1.489014011	EVM%20prediction%20ClaScf_0001.822	Cla97Chr09	6111703	6115513	-	1878	protein_coding	PF03372:Endonuclease/Exonuclease/phosphatase family	Exo_endo_phos
Cla97C02G027890	0.291150636	0.051717442	0.050879033	0.099024457	0.482754058	1.099799322	0.364012548	0.194406427	1.379389968	EVM%20prediction%20ClaScf_0018.183	Cla97Chr02	1488888	1491081	+	1071	protein_coding	PF16166:Chloroplast import apparatus Tic20-like	-
Cla97C05G102000	12.64887765	6.740506641	13.83909705	13.18675684	11.8542941	15.74449555	20.03802408	21.75731932	15.35392405	EVM%20prediction%20ClaScf_0010.56	Cla97Chr05	30438099	30441159	+	189	protein_coding	-	-
Cla97C03G055450	8.442755078	7.701613322	9.77070379	10.45160027	10.35457734	11.08693323	10.37742514	12.23327018	11.11551958	EVM%20prediction%20ClaScf_0003.481	Cla97Chr03	4423793	4432633	-	2136	protein_coding	PF13962:Domain of unknown function|PF12796:Ankyrin repeats (3 copies)	-
novel.228	1.087339471	1.48997907	1.427046088	1.003795951	1.030232615	1.023526664	0.832317334	1.059419569	0.953705041	-	Cla97Chr06	14387541	14542254	+	7026	-	PF10551:MULE transposase domain|PF03108:MuDR family transposase|PF04434:SWIM zinc finger	MuDR
Cla97C03G066860	9.449161565	11.18977387	9.081907439	13.39080723	14.50700327	10.01922444	13.50155633	16.82499262	16.7878029	EVM%20prediction%20ClaScf_0003.2033	Cla97Chr03	30371012	30371280	+	198	protein_coding	-	-
novel.287	52.86308386	50.25996826	44.80588539	50.37423669	41.65925967	41.71512328	32.27668545	37.97992348	44.05343009	-	Cla97Chr07	2948785	2960288	-	1339	-	-	-
Cla97C06G114050	13.81848317	14.16937645	19.72674779	17.67586555	20.44070498	26.67181623	19.81667381	22.07179809	22.24988097	EVM%20prediction%20ClaScf_0005.1780	Cla97Chr06	4988991	4993760	-	1290	protein_coding	PF12617:Iron-Sulfur binding protein C terminal	-
Cla97C01G016060	4.770228906	4.548886334	4.475142796	3.842579467	3.33030336	0.299487687	2.69052753	1.760223413	1.52932366	EVM%20prediction%20ClaScf_0015.169	Cla97Chr01	29804043	29804737	-	207	protein_coding	-	-
Cla97C08G144930	0.714369603	2.410992514	2.746418744	2.42967224	1.908343936	7.95340497	5.295069128	2.444610719	4.593226388	EVM%20prediction%20ClaScf_0017.197	Cla97Chr08	1368733	1370885	+	873	protein_coding	PF00657:GDSL-like Lipase/Acylhydrolase	Lipase_GDSL
Cla97C07G129280	7.480586239	6.546017714	14.69617749	14.6227615	15.58052151	10.42625544	13.83909524	10.64706564	29.49856796	EVM%20prediction%20ClaScf_0019.245	Cla97Chr07	999014	999673	+	660	protein_coding	PF00847:AP2 domain	AP2
Cla97C05G107860	273.3070598	191.4429079	373.3281174	332.2376282	352.3089125	395.2365176	394.1831804	373.4627685	436.2655577	EVM%20prediction%20ClaScf_0016.146	Cla97Chr05	34644541	34647043	+	309	protein_coding	-	-
Cla97C07G128700	0.567982389	0.870188357	1.0421861	0.905525899	0.784805095	1.736169399	1.36952262	1.386639697	1.657811918	EVM%20prediction%20ClaScf_0019.309	Cla97Chr07	410127	413246	+	1464	protein_coding	PF05703:Auxin canalisation|PF08458:Plant pleckstrin homology-like region	-
Cla97C02G026560	0.203009331	0.288486358	0.354762009	0	0	0.242163872	0.072518125	0	0	EVM%20prediction%20ClaScf_0018.39	Cla97Chr02	344852	356616	-	768	protein_coding	PF03094:Mlo family	-
Cla97C05G088770	2.776195973	2.840481059	2.328694215	6.005262013	2.700534455	5.298628311	3.570123068	3.670355962	8.229918029	EVM%20prediction%20ClaScf_0012.494	Cla97Chr05	6870451	6871832	+	468	protein_coding	PF00407:Pathogenesis-related protein Bet v I family	-
Cla97C04G069790	1.278913366	0.37174081	0.731428787	2.016709492	0.514073673	1.802956076	2.242708182	2.096066614	1.770525714	EVM%20prediction%20ClaScf_0007.1245	Cla97Chr04	7135970	7137426	-	447	protein_coding	-	-
Cla97C11G218530	118.7379018	98.98287469	74.67346117	83.38753237	90.20535229	71.56091902	84.7871172	60.9686907	65.42283773	EVM%20prediction%20ClaScf_0004.1679	Cla97Chr11	24771887	24773182	+	1296	protein_coding	PF01370:NAD dependent epimerase/dehydratase family	Epimerase
novel.122	0	0.203637429	0.200336194	0.389908799	0.422409801	0.911675754	1.22854235	0.574106481	1.357837	-	Cla97Chr03	10027401	10027672	-	272	-	-	-
Cla97C06G109480	0.476246402	0.571024543	1.498046588	0.425192642	0.460634743	0.639112899	0.127592027	0.298123258	0.362623136	EVM%20prediction%20ClaScf_0005.2253	Cla97Chr06	195568	196520	-	873	protein_coding	PF03171:2OG-Fe(II) oxygenase superfamily|PF14226:non-haem dioxygenase in morphine synthesis N-terminal	2OG-FeII_Oxy
Cla97C10G194070	0.032840688	0.035001188	0	0.0670175	0.07260377	0.117524078	0.123177706	0.016446231	0.316736701	EVM%20prediction%20ClaScf_0008.1359	Cla97Chr10	23135207	23138751	+	3165	protein_coding	PF14570:RING/Ubox like zinc-binding domain|PF03552:Cellulose synthase	-
novel.156	1.815479348	1.719924311	1.46130903	1.29107416	1.378421257	1.115628621	1.198775269	0.863253029	1.265982112	-	Cla97Chr04	2119490	2123454	-	2834	-	PF07714:Protein tyrosine kinase	Pkinase_Tyr
Cla97C03G066000	7.066795052	9.100804754	9.41636862	10.0146547	14.37549503	8.781012924	15.19881288	10.37114232	10.71176416	EVM%20prediction%20ClaScf_0003.1940	Cla97Chr03	29416659	29418765	-	1059	protein_coding	PF00249:Myb-like DNA-binding domain	Myb_DNA-binding
Cla97C10G190260	4.81638878	13.08149797	6.841975111	5.469214003	7.556652466	6.301328377	3.662978287	4.12372647	5.914985008	EVM%20prediction%20ClaScf_0008.654	Cla97Chr10	8074719	8076215	+	669	protein_coding	PF03936:Terpene synthase family, metal binding domain	-
novel.204	0.769931683	1.641166834	3.901856529	5.630090508	5.673850168	1.224571876	9.763625457	8.868173193	0.911930034	-	Cla97Chr05	13023931	13024335	-	405	-	-	-
Cla97C07G128490	3.068262232	1.012867462	1.907485261	1.606896868	1.800869372	0.971692026	1.047534543	1.115018369	1.102647153	EVM%20prediction%20ClaScf_0019.330	Cla97Chr07	253769	257629	+	1914	protein_coding	PF14215:bHLH-MYC and R2R3-MYB transcription factors N-terminal	-
Cla97C02G048250	0.250339059	0.106723277	0.262482874	0.15325895	0	0.119448846	0.053655029	0	0	EVM%20prediction%20ClaScf_0002.2134	Cla97Chr02	35836161	35837547	+	1038	protein_coding	PF00170:bZIP transcription factor	bZIP_1
Cla97C01G022290	8.812370243	9.271700675	9.753178858	7.224049398	7.867841687	7.636936022	6.981918939	6.827152236	7.723084483	EVM%20prediction%20ClaScf_0015.812	Cla97Chr01	34064716	34068103	+	1380	protein_coding	PF01733:Nucleoside transporter	-
Cla97C03G058120	2.261817111	3.12284342	1.940348177	3.514192854	4.261701258	3.249930184	8.263192858	4.633737767	1.878753695	EVM%20prediction%20ClaScf_0003.781	Cla97Chr03	7350567	7352176	-	1011	protein_coding	PF14226:non-haem dioxygenase in morphine synthesis N-terminal|PF03171:2OG-Fe(II) oxygenase superfamily	2OG-FeII_Oxy
Cla97C09G171500	0.030445453	1.070796463	0	0.03106479	0.100962624	0.14526995	0.032626784	0	0.061818004	EVM%20prediction%20ClaScf_0001.994	Cla97Chr09	7929907	7935087	+	1707	protein_coding	PF04043:Plant invertase/pectin methylesterase inhibitor|PF01095:Pectinesterase	-
Cla97C04G073950	53.72399068	57.99460715	67.47355772	66.69114915	67.37479519	81.0105007	77.27673748	70.09499657	75.85163883	EVM%20prediction%20ClaScf_0007.614	Cla97Chr04	21725889	21727798	-	978	protein_coding	PF02357:Transcription termination factor nusG	-
Cla97C01G003100	35.43659926	22.72384847	27.84083306	27.64686663	22.04072565	21.07676595	20.04557989	17.99339488	24.35153828	EVM%20prediction%20ClaScf_0011.1004	Cla97Chr01	2892908	2895052	+	1053	protein_coding	PF16363:GDP-mannose 4,6 dehydratase	-
Cla97C02G046000	10.7927082	12.02250123	12.13885303	11.92093258	14.64905471	15.5553978	14.38361945	13.91035096	14.53044665	EVM%20prediction%20ClaScf_0002.1898	Cla97Chr02	33934047	33939733	+	2451	protein_coding	PF01434:Peptidase family M41|PF00004:ATPase family associated with various cellular activities (AAA)|PF06480:FtsH Extracellular	AAA
Cla97C05G091660	6.652209742	9.01000592	9.299873218	10.88833318	11.48954659	9.423080588	13.51505789	11.79852607	11.53721769	EVM%20prediction%20ClaScf_0012.191	Cla97Chr05	9606474	9606848	-	375	protein_coding	-	-
Cla97C03G061390	15.01366782	13.53962638	18.16381488	16.1046775	17.87262803	24.56797327	21.45247284	21.97764661	22.47256156	EVM%20prediction%20ClaScf_0003.1316	Cla97Chr03	18688782	18689404	+	270	protein_coding	-	-
Cla97C10G186790	3.63429291	4.51894714	1.905295267	3.831830993	6.96336157	3.034668942	5.452551595	7.280044883	5.288465384	EVM%20prediction%20ClaScf_0008.245	Cla97Chr10	2250272	2250700	-	429	protein_coding	-	-
Cla97C11G208540	0.899920149	0.479561737	1.179468499	2.754680345	3.232989301	1.6102325	3.616488303	2.704016671	1.598838372	EVM%20prediction%20ClaScf_0004.226	Cla97Chr11	2165786	2166261	-	231	protein_coding	-	-
Cla97C08G158780	4.706752176	4.807380208	4.181104557	5.602915872	4.841507054	1.871515509	3.712927991	2.553510083	2.654675033	EVM%20prediction%20ClaScf_0009.1560	Cla97Chr08	26045899	26046693	+	795	protein_coding	PF04844:Transcriptional repressor, ovate	-
Cla97C09G182310	39.81265714	30.14161076	32.71675089	37.42811289	38.93295155	48.11377943	42.94470929	41.54778627	46.51078613	EVM%20prediction%20ClaScf_0020.57	Cla97Chr09	35617872	35620620	+	996	protein_coding	PF00657:GDSL-like Lipase/Acylhydrolase	Lipase_GDSL
Cla97C02G033140	8.607255137	6.309202688	11.91881354	9.486418407	10.19687224	22.87407844	15.52891267	9.166446451	17.03416479	EVM%20prediction%20ClaScf_0002.189	Cla97Chr02	6489713	6493920	-	1431	protein_coding	-	-
Cla97C10G194390	23.89052723	18.22177882	24.69329081	26.05168419	27.40970265	17.42313662	31.06240411	33.39740416	25.00144317	EVM%20prediction%20ClaScf_0013.1243	Cla97Chr10	23710995	23714020	+	918	protein_coding	PF03106:WRKY DNA -binding domain	WRKY
Cla97C01G021940	0.060360498	0.128662905	0.253154214	0.123176763	0.867387373	0.648020396	0.258740627	0.846379202	0.612795195	EVM%20prediction%20ClaScf_0015.777	Cla97Chr01	33923047	33923907	+	861	protein_coding	PF01657:Salt stress response/antifungal	-
Cla97C08G157530	6.353298293	5.443138822	3.791267964	4.398122206	3.974371462	3.50909158	3.699792632	3.785251324	3.65017817	EVM%20prediction%20ClaScf_0009.1430	Cla97Chr08	25056003	25061291	-	2544	protein_coding	PF00168:C2 domain|PF00614:Phospholipase D Active site motif|PF12357:Phospholipase D C terminal	C2
Cla97C09G183800	3.212955829	4.51870027	3.160434329	2.805156483	4.064179961	10.62866341	6.17638117	3.782004197	6.456494534	EVM%20prediction%20ClaScf_0020.212	Cla97Chr09	37019426	37021346	-	1569	protein_coding	-	-
Cla97C11G224180	10.61760628	8.784874889	5.859295122	7.12736514	5.868316807	2.499756098	4.641159988	5.876874942	4.822302831	EVM%20prediction%20ClaScf_0004.2270	Cla97Chr11	29914958	29915329	+	372	protein_coding	-	-
Cla97C01G020770	3.993732458	4.753978779	3.534874153	4.498349017	5.389308281	5.25896792	7.059009803	4.519512894	6.634700549	EVM%20prediction%20ClaScf_0015.659	Cla97Chr01	33291611	33294472	+	1002	protein_coding	PF00650:CRAL/TRIO domain|PF03765:CRAL/TRIO, N-terminal domain	CRAL_TRIO_N
Cla97C07G142770	15.49364004	22.56401884	27.03951909	24.09710792	26.31367038	37.26980879	28.16767187	27.93594453	33.35148434	EVM%20prediction%20ClaScf_0006.1454	Cla97Chr07	30274765	30279430	-	3039	protein_coding	PF00069:Protein kinase domain|PF08263:Leucine rich repeat N-terminal domain	Pkinase
