# Supplementary material for: Transcriptome Profiling Reveals the Effects of Nitric Oxide on the Growth and Physiological Characteristics of Watermelon under Aluminum Stress
Source: Genes (Basel). 2021 Oct 29;12(11):1735. doi: 10.3390/genes12111735 (PMC8622656; doi:10.3390/genes12111735)
Supplement: Supplementary file 1 [file genes-12-01735-s001.zip › Table S5.xls]

Table S2: GO enrichment analysis of DEGs of CK vs. Al.
Category	GOID	Description	GeneRatio	BgRatio	pvalue	padj	geneID	geneName	Count	Up	Up_Gene_id	Down	Down_Gene_id
BP	GO:0015979	photosynthesis	15/409	46/6012	1.74E-07	5.11E-05	Cla97C07G137460/Cla97C03G065480/Cla97C02G042490/Cla97C01G025040/Cla97C07G139940/Cla97C09G170230/Cla97C08G161210/Cla97C10G188950/Cla97C02G027560/Cla97C01G014340/Cla97C11G207920/Cla97C05G086450/Cla97C01G009260/Cla97C03G056340/Cla97C11G216530	EVM%20prediction%20ClaScf_0006.890/EVM%20prediction%20ClaScf_0003.1886/EVM%20prediction%20ClaScf_0002.1534/EVM%20prediction%20ClaScf_0021.120/EVM%20prediction%20ClaScf_0006.1154/EVM%20prediction%20ClaScf_0001.860/EVM%20prediction%20ClaScf_0023.67/EVM%20prediction%20ClaScf_0008.480/EVM%20prediction%20ClaScf_0018.148/EVM%20prediction%20ClaScf_0014.537/EVM%20prediction%20ClaScf_0004.164/EVM%20predic…	15	0		15	Cla97C07G137460/Cla97C03G065480/Cla97C02G042490/Cla97C01G025040/Cla97C07G139940/Cla97C09G170230/Cla97C08G161210/Cla97C10G188950/Cla97C02G027560/Cla97C01G014340/Cla97C11G207920/Cla97C05G086450/Cla97C01G009260/Cla97C03G056340/Cla97C11G216530
BP	GO:0005992	trehalose biosynthetic process	4/409	13/6012	0.009215993	0.758636575	Cla97C06G126510/Cla97C10G187520/Cla97C01G023850/Cla97C05G107320	EVM%20prediction%20ClaScf_0005.180/EVM%20prediction%20ClaScf_0008.327/EVM%20prediction%20ClaScf_0021.239/EVM%20prediction%20ClaScf_0016.200	4	3	Cla97C06G126510/Cla97C01G023850/Cla97C05G107320	1	Cla97C10G187520
BP	GO:0046351	disaccharide biosynthetic process	4/409	15/6012	0.015788123	0.758636575	Cla97C06G126510/Cla97C10G187520/Cla97C01G023850/Cla97C05G107320	EVM%20prediction%20ClaScf_0005.180/EVM%20prediction%20ClaScf_0008.327/EVM%20prediction%20ClaScf_0021.239/EVM%20prediction%20ClaScf_0016.200	4	3	Cla97C06G126510/Cla97C01G023850/Cla97C05G107320	1	Cla97C10G187520
BP	GO:0005991	trehalose metabolic process	4/409	16/6012	0.019945468	0.758636575	Cla97C06G126510/Cla97C10G187520/Cla97C01G023850/Cla97C05G107320	EVM%20prediction%20ClaScf_0005.180/EVM%20prediction%20ClaScf_0008.327/EVM%20prediction%20ClaScf_0021.239/EVM%20prediction%20ClaScf_0016.200	4	3	Cla97C06G126510/Cla97C01G023850/Cla97C05G107320	1	Cla97C10G187520
BP	GO:0030001	metal ion transport	13/409	102/6012	0.020154151	0.758636575	Cla97C01G000980/Cla97C03G055020/Cla97C01G002380/Cla97C06G122990/Cla97C04G076040/Cla97C05G086760/Cla97C09G184400/Cla97C05G103920/Cla97C06G115330/Cla97C07G133340/Cla97C08G160730/Cla97C11G217860/Cla97C01G006410	EVM%20prediction%20ClaScf_0011.1221/EVM%20prediction%20ClaScf_0003.436/EVM%20prediction%20ClaScf_0011.1078/EVM%20prediction%20ClaScf_0005.544/EVM%20prediction%20ClaScf_0007.400/EVM%20prediction%20ClaScf_0012.699/EVM%20prediction%20ClaScf_0020.274/EVM%20prediction%20ClaScf_0016.548/EVM%20prediction%20ClaScf_0005.1645/EVM%20prediction%20ClaScf_0006.95/EVM%20prediction%20ClaScf_0023.117/EVM%20predic…	13	3	Cla97C01G000980/Cla97C01G002380/Cla97C04G076040	10	Cla97C03G055020/Cla97C06G122990/Cla97C05G086760/Cla97C09G184400/Cla97C05G103920/Cla97C06G115330/Cla97C07G133340/Cla97C08G160730/Cla97C11G217860/Cla97C01G006410
BP	GO:0000003	reproduction	5/409	24/6012	0.0205819	0.758636575	Cla97C03G056640/Cla97C11G217120/Cla97C05G096250/Cla97C02G027880/Cla97C10G204750	EVM%20prediction%20ClaScf_0003.608/EVM%20prediction%20ClaScf_0004.1472/EVM%20prediction%20ClaScf_0010.679/EVM%20prediction%20ClaScf_0018.181/EVM%20prediction%20ClaScf_0013.161	5	4	Cla97C03G056640/Cla97C05G096250/Cla97C02G027880/Cla97C10G204750	1	Cla97C11G217120
BP	GO:0022414	reproductive process	5/409	24/6012	0.0205819	0.758636575	Cla97C03G056640/Cla97C11G217120/Cla97C05G096250/Cla97C02G027880/Cla97C10G204750	EVM%20prediction%20ClaScf_0003.608/EVM%20prediction%20ClaScf_0004.1472/EVM%20prediction%20ClaScf_0010.679/EVM%20prediction%20ClaScf_0018.181/EVM%20prediction%20ClaScf_0013.161	5	4	Cla97C03G056640/Cla97C05G096250/Cla97C02G027880/Cla97C10G204750	1	Cla97C11G217120
BP	GO:0006979	response to oxidative stress	9/409	62/6012	0.023223569	0.758636575	Cla97C02G049950/Cla97C10G203590/Cla97C09G177290/Cla97C02G049940/Cla97C09G180150/Cla97C01G016570/Cla97C10G197290/Cla97C09G177060/Cla97C11G214530	EVM%20prediction%20ClaScf_0002.2307/EVM%20prediction%20ClaScf_0013.279/EVM%20prediction%20ClaScf_0001.1938/EVM%20prediction%20ClaScf_0002.2306/EVM%20prediction%20ClaScf_0001.2333/EVM%20prediction%20ClaScf_0015.226/EVM%20prediction%20ClaScf_0013.936/EVM%20prediction%20ClaScf_0001.1887/EVM%20prediction%20ClaScf_0004.883	9	7	Cla97C02G049950/Cla97C10G203590/Cla97C09G177290/Cla97C02G049940/Cla97C01G016570/Cla97C10G197290/Cla97C11G214530	2	Cla97C09G180150/Cla97C09G177060
BP	GO:0034637	cellular carbohydrate biosynthetic process	9/409	62/6012	0.023223569	0.758636575	Cla97C06G126510/Cla97C09G182820/Cla97C02G035450/Cla97C10G187520/Cla97C01G023850/Cla97C07G142990/Cla97C06G110780/Cla97C06G125020/Cla97C05G107320	EVM%20prediction%20ClaScf_0005.180/EVM%20prediction%20ClaScf_0020.109/EVM%20prediction%20ClaScf_0002.511/EVM%20prediction%20ClaScf_0008.327/EVM%20prediction%20ClaScf_0021.239/EVM%20prediction%20ClaScf_0006.1476/EVM%20prediction%20ClaScf_0005.2119/EVM%20prediction%20ClaScf_0005.334/EVM%20prediction%20ClaScf_0016.200	9	5	Cla97C06G126510/Cla97C09G182820/Cla97C02G035450/Cla97C01G023850/Cla97C05G107320	4	Cla97C10G187520/Cla97C07G142990/Cla97C06G110780/Cla97C06G125020
BP	GO:0009312	oligosaccharide biosynthetic process	4/409	19/6012	0.036163238	0.855305151	Cla97C06G126510/Cla97C10G187520/Cla97C01G023850/Cla97C05G107320	EVM%20prediction%20ClaScf_0005.180/EVM%20prediction%20ClaScf_0008.327/EVM%20prediction%20ClaScf_0021.239/EVM%20prediction%20ClaScf_0016.200	4	3	Cla97C06G126510/Cla97C01G023850/Cla97C05G107320	1	Cla97C10G187520
BP	GO:0016567	protein ubiquitination	7/409	48/6012	0.041925474	0.855305151	novel.177/Cla97C03G058710/Cla97C10G201270/Cla97C05G107410/Cla97C02G026690/Cla97C02G048520/Cla97C02G036090	-/EVM%20prediction%20ClaScf_0003.845/EVM%20prediction%20ClaScf_0013.518/EVM%20prediction%20ClaScf_0016.191/EVM%20prediction%20ClaScf_0018.52/EVM%20prediction%20ClaScf_0002.2161/EVM%20prediction%20ClaScf_0002.651	7	7	novel.177/Cla97C03G058710/Cla97C10G201270/Cla97C05G107410/Cla97C02G026690/Cla97C02G048520/Cla97C02G036090	0
BP	GO:0042440	pigment metabolic process	3/409	12/6012	0.043375268	0.855305151	Cla97C08G160620/Cla97C07G128720/Cla97C11G208040	EVM%20prediction%20ClaScf_0023.128/EVM%20prediction%20ClaScf_0019.307/EVM%20prediction%20ClaScf_0004.176	3	2	Cla97C08G160620/Cla97C07G128720	1	Cla97C11G208040
BP	GO:0032446	protein modification by small protein conjugation	7/409	49/6012	0.046177136	0.855305151	novel.177/Cla97C03G058710/Cla97C10G201270/Cla97C05G107410/Cla97C02G026690/Cla97C02G048520/Cla97C02G036090	-/EVM%20prediction%20ClaScf_0003.845/EVM%20prediction%20ClaScf_0013.518/EVM%20prediction%20ClaScf_0016.191/EVM%20prediction%20ClaScf_0018.52/EVM%20prediction%20ClaScf_0002.2161/EVM%20prediction%20ClaScf_0002.651	7	7	novel.177/Cla97C03G058710/Cla97C10G201270/Cla97C05G107410/Cla97C02G026690/Cla97C02G048520/Cla97C02G036090	0
BP	GO:0032501	multicellular organismal process	6/409	40/6012	0.051304884	0.855305151	Cla97C03G056640/Cla97C02G049960/Cla97C05G096250/Cla97C02G027880/Cla97C08G161640/Cla97C10G204750	EVM%20prediction%20ClaScf_0003.608/EVM%20prediction%20ClaScf_0002.2308/EVM%20prediction%20ClaScf_0010.679/EVM%20prediction%20ClaScf_0018.181/EVM%20prediction%20ClaScf_0023.23/EVM%20prediction%20ClaScf_0013.161	6	5	Cla97C03G056640/Cla97C02G049960/Cla97C05G096250/Cla97C02G027880/Cla97C10G204750	1	Cla97C08G161640
BP	GO:0016051	carbohydrate biosynthetic process	9/409	72/6012	0.053908264	0.855305151	Cla97C06G126510/Cla97C09G182820/Cla97C02G035450/Cla97C10G187520/Cla97C01G023850/Cla97C07G142990/Cla97C06G110780/Cla97C06G125020/Cla97C05G107320	EVM%20prediction%20ClaScf_0005.180/EVM%20prediction%20ClaScf_0020.109/EVM%20prediction%20ClaScf_0002.511/EVM%20prediction%20ClaScf_0008.327/EVM%20prediction%20ClaScf_0021.239/EVM%20prediction%20ClaScf_0006.1476/EVM%20prediction%20ClaScf_0005.2119/EVM%20prediction%20ClaScf_0005.334/EVM%20prediction%20ClaScf_0016.200	9	5	Cla97C06G126510/Cla97C09G182820/Cla97C02G035450/Cla97C01G023850/Cla97C05G107320	4	Cla97C10G187520/Cla97C07G142990/Cla97C06G110780/Cla97C06G125020
BP	GO:0008037	cell recognition	4/409	22/6012	0.058184024	0.855305151	Cla97C03G056640/Cla97C05G096250/Cla97C02G027880/Cla97C10G204750	EVM%20prediction%20ClaScf_0003.608/EVM%20prediction%20ClaScf_0010.679/EVM%20prediction%20ClaScf_0018.181/EVM%20prediction%20ClaScf_0013.161	4	4	Cla97C03G056640/Cla97C05G096250/Cla97C02G027880/Cla97C10G204750	0
BP	GO:0009856	pollination	4/409	22/6012	0.058184024	0.855305151	Cla97C03G056640/Cla97C05G096250/Cla97C02G027880/Cla97C10G204750	EVM%20prediction%20ClaScf_0003.608/EVM%20prediction%20ClaScf_0010.679/EVM%20prediction%20ClaScf_0018.181/EVM%20prediction%20ClaScf_0013.161	4	4	Cla97C03G056640/Cla97C05G096250/Cla97C02G027880/Cla97C10G204750	0
BP	GO:0009875	pollen-pistil interaction	4/409	22/6012	0.058184024	0.855305151	Cla97C03G056640/Cla97C05G096250/Cla97C02G027880/Cla97C10G204750	EVM%20prediction%20ClaScf_0003.608/EVM%20prediction%20ClaScf_0010.679/EVM%20prediction%20ClaScf_0018.181/EVM%20prediction%20ClaScf_0013.161	4	4	Cla97C03G056640/Cla97C05G096250/Cla97C02G027880/Cla97C10G204750	0
BP	GO:0044706	multi-multicellular organism process	4/409	22/6012	0.058184024	0.855305151	Cla97C03G056640/Cla97C05G096250/Cla97C02G027880/Cla97C10G204750	EVM%20prediction%20ClaScf_0003.608/EVM%20prediction%20ClaScf_0010.679/EVM%20prediction%20ClaScf_0018.181/EVM%20prediction%20ClaScf_0013.161	4	4	Cla97C03G056640/Cla97C05G096250/Cla97C02G027880/Cla97C10G204750	0
BP	GO:0048544	recognition of pollen	4/409	22/6012	0.058184024	0.855305151	Cla97C03G056640/Cla97C05G096250/Cla97C02G027880/Cla97C10G204750	EVM%20prediction%20ClaScf_0003.608/EVM%20prediction%20ClaScf_0010.679/EVM%20prediction%20ClaScf_0018.181/EVM%20prediction%20ClaScf_0013.161	4	4	Cla97C03G056640/Cla97C05G096250/Cla97C02G027880/Cla97C10G204750	0
BP	GO:0030243	cellulose metabolic process	5/409	33/6012	0.069921074	0.934399802	Cla97C09G182820/Cla97C02G035450/Cla97C07G142990/Cla97C06G110780/Cla97C06G125020	EVM%20prediction%20ClaScf_0020.109/EVM%20prediction%20ClaScf_0002.511/EVM%20prediction%20ClaScf_0006.1476/EVM%20prediction%20ClaScf_0005.2119/EVM%20prediction%20ClaScf_0005.334	5	2	Cla97C09G182820/Cla97C02G035450	3	Cla97C07G142990/Cla97C06G110780/Cla97C06G125020
BP	GO:0030244	cellulose biosynthetic process	5/409	33/6012	0.069921074	0.934399802	Cla97C09G182820/Cla97C02G035450/Cla97C07G142990/Cla97C06G110780/Cla97C06G125020	EVM%20prediction%20ClaScf_0020.109/EVM%20prediction%20ClaScf_0002.511/EVM%20prediction%20ClaScf_0006.1476/EVM%20prediction%20ClaScf_0005.2119/EVM%20prediction%20ClaScf_0005.334	5	2	Cla97C09G182820/Cla97C02G035450	3	Cla97C07G142990/Cla97C06G110780/Cla97C06G125020
BP	GO:0044262	cellular carbohydrate metabolic process	11/409	102/6012	0.084999934	1	Cla97C06G126510/Cla97C09G182820/Cla97C02G035450/Cla97C09G174320/Cla97C10G187520/Cla97C01G023850/Cla97C07G142990/Cla97C06G110780/Cla97C06G125020/Cla97C05G107320/Cla97C10G192950	EVM%20prediction%20ClaScf_0005.180/EVM%20prediction%20ClaScf_0020.109/EVM%20prediction%20ClaScf_0002.511/EVM%20prediction%20ClaScf_0001.1313/EVM%20prediction%20ClaScf_0008.327/EVM%20prediction%20ClaScf_0021.239/EVM%20prediction%20ClaScf_0006.1476/EVM%20prediction%20ClaScf_0005.2119/EVM%20prediction%20ClaScf_0005.334/EVM%20prediction%20ClaScf_0016.200/EVM%20prediction%20ClaScf_0008.1203	11	6	Cla97C06G126510/Cla97C09G182820/Cla97C02G035450/Cla97C09G174320/Cla97C01G023850/Cla97C05G107320	5	Cla97C10G187520/Cla97C07G142990/Cla97C06G110780/Cla97C06G125020/Cla97C10G192950
BP	GO:0005984	disaccharide metabolic process	4/409	25/6012	0.085901821	1	Cla97C06G126510/Cla97C10G187520/Cla97C01G023850/Cla97C05G107320	EVM%20prediction%20ClaScf_0005.180/EVM%20prediction%20ClaScf_0008.327/EVM%20prediction%20ClaScf_0021.239/EVM%20prediction%20ClaScf_0016.200	4	3	Cla97C06G126510/Cla97C01G023850/Cla97C05G107320	1	Cla97C10G187520
BP	GO:0005976	polysaccharide metabolic process	9/409	79/6012	0.086481287	1	Cla97C09G182820/Cla97C02G035450/Cla97C09G174320/Cla97C06G117180/Cla97C07G142990/Cla97C06G110780/Cla97C06G125020/Cla97C10G188740/Cla97C10G192950	EVM%20prediction%20ClaScf_0020.109/EVM%20prediction%20ClaScf_0002.511/EVM%20prediction%20ClaScf_0001.1313/EVM%20prediction%20ClaScf_0005.1440/EVM%20prediction%20ClaScf_0006.1476/EVM%20prediction%20ClaScf_0005.2119/EVM%20prediction%20ClaScf_0005.334/EVM%20prediction%20ClaScf_0008.458/EVM%20prediction%20ClaScf_0008.1203	9	5	Cla97C09G182820/Cla97C02G035450/Cla97C09G174320/Cla97C06G117180/Cla97C10G188740	4	Cla97C07G142990/Cla97C06G110780/Cla97C06G125020/Cla97C10G192950
BP	GO:0051704	multi-organism process	4/409	28/6012	0.118876544	1	Cla97C03G056640/Cla97C05G096250/Cla97C02G027880/Cla97C10G204750	EVM%20prediction%20ClaScf_0003.608/EVM%20prediction%20ClaScf_0010.679/EVM%20prediction%20ClaScf_0018.181/EVM%20prediction%20ClaScf_0013.161	4	4	Cla97C03G056640/Cla97C05G096250/Cla97C02G027880/Cla97C10G204750	0
BP	GO:0009311	oligosaccharide metabolic process	4/409	29/6012	0.130924155	1	Cla97C06G126510/Cla97C10G187520/Cla97C01G023850/Cla97C05G107320	EVM%20prediction%20ClaScf_0005.180/EVM%20prediction%20ClaScf_0008.327/EVM%20prediction%20ClaScf_0021.239/EVM%20prediction%20ClaScf_0016.200	4	3	Cla97C06G126510/Cla97C01G023850/Cla97C05G107320	1	Cla97C10G187520
BP	GO:0006694	steroid biosynthetic process	2/409	10/6012	0.144714175	1	Cla97C09G180490/Cla97C05G088970	EVM%20prediction%20ClaScf_0001.2370/EVM%20prediction%20ClaScf_0012.472	2	2	Cla97C09G180490/Cla97C05G088970	0
BP	GO:0006811	ion transport	22/409	255/6012	0.146049089	1	Cla97C01G000980/Cla97C06G117230/Cla97C03G055020/Cla97C01G002380/Cla97C06G122990/Cla97C10G190410/Cla97C04G076040/Cla97C10G197460/Cla97C05G091050/Cla97C05G086760/Cla97C05G081050/Cla97C09G184400/Cla97C05G103920/Cla97C06G115330/Cla97C07G133340/Cla97C08G160730/Cla97C02G033700/Cla97C07G144070/Cla97C11G217860/Cla97C01G006410/Cla97C05G081030/Cla97C01G000550	EVM%20prediction%20ClaScf_0011.1221/EVM%20prediction%20ClaScf_0005.1432/EVM%20prediction%20ClaScf_0003.436/EVM%20prediction%20ClaScf_0011.1078/EVM%20prediction%20ClaScf_0005.544/EVM%20prediction%20ClaScf_0008.670/EVM%20prediction%20ClaScf_0007.400/EVM%20prediction%20ClaScf_0013.918/EVM%20prediction%20ClaScf_0012.255/EVM%20prediction%20ClaScf_0012.699/EVM%20prediction%20ClaScf_0012.1279/EVM%20pred…	22	9	Cla97C01G000980/Cla97C06G117230/Cla97C01G002380/Cla97C10G190410/Cla97C04G076040/Cla97C10G197460/Cla97C05G091050/Cla97C02G033700/Cla97C01G000550	13	Cla97C03G055020/Cla97C06G122990/Cla97C05G086760/Cla97C05G081050/Cla97C09G184400/Cla97C05G103920/Cla97C06G115330/Cla97C07G133340/Cla97C08G160730/Cla97C07G144070/Cla97C11G217860/Cla97C01G006410/Cla97C05G081030
BP	GO:0033013	tetrapyrrole metabolic process	3/409	20/6012	0.15120933	1	Cla97C08G160620/Cla97C07G128720/Cla97C09G178130	EVM%20prediction%20ClaScf_0023.128/EVM%20prediction%20ClaScf_0019.307/EVM%20prediction%20ClaScf_0001.2080	3	3	Cla97C08G160620/Cla97C07G128720/Cla97C09G178130	0
BP	GO:0006778	porphyrin-containing compound metabolic process	2/409	11/6012	0.169269403	1	Cla97C08G160620/Cla97C07G128720	EVM%20prediction%20ClaScf_0023.128/EVM%20prediction%20ClaScf_0019.307	2	2	Cla97C08G160620/Cla97C07G128720	0
BP	GO:0008202	steroid metabolic process	2/409	11/6012	0.169269403	1	Cla97C09G180490/Cla97C05G088970	EVM%20prediction%20ClaScf_0001.2370/EVM%20prediction%20ClaScf_0012.472	2	2	Cla97C09G180490/Cla97C05G088970	0
BP	GO:0000271	polysaccharide biosynthetic process	5/409	45/6012	0.188654286	1	Cla97C09G182820/Cla97C02G035450/Cla97C07G142990/Cla97C06G110780/Cla97C06G125020	EVM%20prediction%20ClaScf_0020.109/EVM%20prediction%20ClaScf_0002.511/EVM%20prediction%20ClaScf_0006.1476/EVM%20prediction%20ClaScf_0005.2119/EVM%20prediction%20ClaScf_0005.334	5	2	Cla97C09G182820/Cla97C02G035450	3	Cla97C07G142990/Cla97C06G110780/Cla97C06G125020
BP	GO:0009250	glucan biosynthetic process	5/409	45/6012	0.188654286	1	Cla97C09G182820/Cla97C02G035450/Cla97C07G142990/Cla97C06G110780/Cla97C06G125020	EVM%20prediction%20ClaScf_0020.109/EVM%20prediction%20ClaScf_0002.511/EVM%20prediction%20ClaScf_0006.1476/EVM%20prediction%20ClaScf_0005.2119/EVM%20prediction%20ClaScf_0005.334	5	2	Cla97C09G182820/Cla97C02G035450	3	Cla97C07G142990/Cla97C06G110780/Cla97C06G125020
BP	GO:0033692	cellular polysaccharide biosynthetic process	5/409	45/6012	0.188654286	1	Cla97C09G182820/Cla97C02G035450/Cla97C07G142990/Cla97C06G110780/Cla97C06G125020	EVM%20prediction%20ClaScf_0020.109/EVM%20prediction%20ClaScf_0002.511/EVM%20prediction%20ClaScf_0006.1476/EVM%20prediction%20ClaScf_0005.2119/EVM%20prediction%20ClaScf_0005.334	5	2	Cla97C09G182820/Cla97C02G035450	3	Cla97C07G142990/Cla97C06G110780/Cla97C06G125020
BP	GO:0051273	beta-glucan metabolic process	5/409	45/6012	0.188654286	1	Cla97C09G182820/Cla97C02G035450/Cla97C07G142990/Cla97C06G110780/Cla97C06G125020	EVM%20prediction%20ClaScf_0020.109/EVM%20prediction%20ClaScf_0002.511/EVM%20prediction%20ClaScf_0006.1476/EVM%20prediction%20ClaScf_0005.2119/EVM%20prediction%20ClaScf_0005.334	5	2	Cla97C09G182820/Cla97C02G035450	3	Cla97C07G142990/Cla97C06G110780/Cla97C06G125020
BP	GO:0051274	beta-glucan biosynthetic process	5/409	45/6012	0.188654286	1	Cla97C09G182820/Cla97C02G035450/Cla97C07G142990/Cla97C06G110780/Cla97C06G125020	EVM%20prediction%20ClaScf_0020.109/EVM%20prediction%20ClaScf_0002.511/EVM%20prediction%20ClaScf_0006.1476/EVM%20prediction%20ClaScf_0005.2119/EVM%20prediction%20ClaScf_0005.334	5	2	Cla97C09G182820/Cla97C02G035450	3	Cla97C07G142990/Cla97C06G110780/Cla97C06G125020
BP	GO:0009664	plant-type cell wall organization	2/409	12/6012	0.19444823	1	Cla97C02G031160/Cla97C05G087930	EVM%20prediction%20ClaScf_0018.517/EVM%20prediction%20ClaScf_0012.581	2	1	Cla97C05G087930	1	Cla97C02G031160
BP	GO:0042546	cell wall biogenesis	2/409	12/6012	0.19444823	1	Cla97C02G031160/Cla97C05G087930	EVM%20prediction%20ClaScf_0018.517/EVM%20prediction%20ClaScf_0012.581	2	1	Cla97C05G087930	1	Cla97C02G031160
BP	GO:0071669	plant-type cell wall organization or biogenesis	2/409	12/6012	0.19444823	1	Cla97C02G031160/Cla97C05G087930	EVM%20prediction%20ClaScf_0018.517/EVM%20prediction%20ClaScf_0012.581	2	1	Cla97C05G087930	1	Cla97C02G031160
BP	GO:0006073	cellular glucan metabolic process	7/409	70/6012	0.196659786	1	Cla97C09G182820/Cla97C02G035450/Cla97C09G174320/Cla97C07G142990/Cla97C06G110780/Cla97C06G125020/Cla97C10G192950	EVM%20prediction%20ClaScf_0020.109/EVM%20prediction%20ClaScf_0002.511/EVM%20prediction%20ClaScf_0001.1313/EVM%20prediction%20ClaScf_0006.1476/EVM%20prediction%20ClaScf_0005.2119/EVM%20prediction%20ClaScf_0005.334/EVM%20prediction%20ClaScf_0008.1203	7	3	Cla97C09G182820/Cla97C02G035450/Cla97C09G174320	4	Cla97C07G142990/Cla97C06G110780/Cla97C06G125020/Cla97C10G192950
BP	GO:0044042	glucan metabolic process	7/409	70/6012	0.196659786	1	Cla97C09G182820/Cla97C02G035450/Cla97C09G174320/Cla97C07G142990/Cla97C06G110780/Cla97C06G125020/Cla97C10G192950	EVM%20prediction%20ClaScf_0020.109/EVM%20prediction%20ClaScf_0002.511/EVM%20prediction%20ClaScf_0001.1313/EVM%20prediction%20ClaScf_0006.1476/EVM%20prediction%20ClaScf_0005.2119/EVM%20prediction%20ClaScf_0005.334/EVM%20prediction%20ClaScf_0008.1203	7	3	Cla97C09G182820/Cla97C02G035450/Cla97C09G174320	4	Cla97C07G142990/Cla97C06G110780/Cla97C06G125020/Cla97C10G192950
BP	GO:0044264	cellular polysaccharide metabolic process	7/409	70/6012	0.196659786	1	Cla97C09G182820/Cla97C02G035450/Cla97C09G174320/Cla97C07G142990/Cla97C06G110780/Cla97C06G125020/Cla97C10G192950	EVM%20prediction%20ClaScf_0020.109/EVM%20prediction%20ClaScf_0002.511/EVM%20prediction%20ClaScf_0001.1313/EVM%20prediction%20ClaScf_0006.1476/EVM%20prediction%20ClaScf_0005.2119/EVM%20prediction%20ClaScf_0005.334/EVM%20prediction%20ClaScf_0008.1203	7	3	Cla97C09G182820/Cla97C02G035450/Cla97C09G174320	4	Cla97C07G142990/Cla97C06G110780/Cla97C06G125020/Cla97C10G192950
BP	GO:0006950	response to stress	19/409	229/6012	0.21301559	1	Cla97C02G049950/Cla97C10G203590/Cla97C11G211100/Cla97C11G213230/Cla97C03G067590/Cla97C09G177290/Cla97C02G049940/Cla97C09G180150/Cla97C04G077860/Cla97C01G016570/Cla97C10G197290/Cla97C02G027950/Cla97C09G177060/Cla97C05G102540/Cla97C09G168120/Cla97C11G214530/Cla97C02G040910/Cla97C02G031760/Cla97C01G019000	EVM%20prediction%20ClaScf_0002.2307/EVM%20prediction%20ClaScf_0013.279/EVM%20prediction%20ClaScf_0004.497/EVM%20prediction%20ClaScf_0004.731/EVM%20prediction%20ClaScf_0003.2108/EVM%20prediction%20ClaScf_0001.1938/EVM%20prediction%20ClaScf_0002.2306/EVM%20prediction%20ClaScf_0001.2333/EVM%20prediction%20ClaScf_0007.205/EVM%20prediction%20ClaScf_0015.226/EVM%20prediction%20ClaScf_0013.936/EVM%20pre…	19	16	Cla97C02G049950/Cla97C10G203590/Cla97C11G211100/Cla97C11G213230/Cla97C09G177290/Cla97C02G049940/Cla97C04G077860/Cla97C01G016570/Cla97C10G197290/Cla97C02G027950/Cla97C05G102540/Cla97C09G168120/Cla97C11G214530/Cla97C02G040910/Cla97C02G031760/Cla97C01G019000	3	Cla97C03G067590/Cla97C09G180150/Cla97C09G177060
BP	GO:0070647	protein modification by small protein conjugation or removal	7/409	72/6012	0.216349589	1	novel.177/Cla97C03G058710/Cla97C10G201270/Cla97C05G107410/Cla97C02G026690/Cla97C02G048520/Cla97C02G036090	-/EVM%20prediction%20ClaScf_0003.845/EVM%20prediction%20ClaScf_0013.518/EVM%20prediction%20ClaScf_0016.191/EVM%20prediction%20ClaScf_0018.52/EVM%20prediction%20ClaScf_0002.2161/EVM%20prediction%20ClaScf_0002.651	7	7	novel.177/Cla97C03G058710/Cla97C10G201270/Cla97C05G107410/Cla97C02G026690/Cla97C02G048520/Cla97C02G036090	0
BP	GO:0009073	aromatic amino acid family biosynthetic process	2/409	13/6012	0.220052808	1	Cla97C01G011860/Cla97C01G021540	EVM%20prediction%20ClaScf_0014.204/EVM%20prediction%20ClaScf_0015.737	2	1	Cla97C01G011860	1	Cla97C01G021540
BP	GO:0006812	cation transport	15/409	177/6012	0.222496152	1	Cla97C01G000980/Cla97C06G117230/Cla97C03G055020/Cla97C01G002380/Cla97C06G122990/Cla97C04G076040/Cla97C10G197460/Cla97C05G086760/Cla97C09G184400/Cla97C05G103920/Cla97C06G115330/Cla97C07G133340/Cla97C08G160730/Cla97C11G217860/Cla97C01G006410	EVM%20prediction%20ClaScf_0011.1221/EVM%20prediction%20ClaScf_0005.1432/EVM%20prediction%20ClaScf_0003.436/EVM%20prediction%20ClaScf_0011.1078/EVM%20prediction%20ClaScf_0005.544/EVM%20prediction%20ClaScf_0007.400/EVM%20prediction%20ClaScf_0013.918/EVM%20prediction%20ClaScf_0012.699/EVM%20prediction%20ClaScf_0020.274/EVM%20prediction%20ClaScf_0016.548/EVM%20prediction%20ClaScf_0005.1645/EVM%20pred…	15	5	Cla97C01G000980/Cla97C06G117230/Cla97C01G002380/Cla97C04G076040/Cla97C10G197460	10	Cla97C03G055020/Cla97C06G122990/Cla97C05G086760/Cla97C09G184400/Cla97C05G103920/Cla97C06G115330/Cla97C07G133340/Cla97C08G160730/Cla97C11G217860/Cla97C01G006410
BP	GO:0033014	tetrapyrrole biosynthetic process	2/409	16/6012	0.297787577	1	Cla97C08G160620/Cla97C09G178130	EVM%20prediction%20ClaScf_0023.128/EVM%20prediction%20ClaScf_0001.2080	2	2	Cla97C08G160620/Cla97C09G178130	0
BP	GO:1901607	alpha-amino acid biosynthetic process	4/409	42/6012	0.319419744	1	Cla97C09G182470/Cla97C02G045450/Cla97C01G011860/Cla97C01G021540	EVM%20prediction%20ClaScf_0020.74/EVM%20prediction%20ClaScf_0002.1837/EVM%20prediction%20ClaScf_0014.204/EVM%20prediction%20ClaScf_0015.737	4	3	Cla97C09G182470/Cla97C02G045450/Cla97C01G011860	1	Cla97C01G021540
BP	GO:0006887	exocytosis	3/409	30/6012	0.334665163	1	Cla97C02G046670/Cla97C03G052960/Cla97C03G054880	EVM%20prediction%20ClaScf_0002.1971/EVM%20prediction%20ClaScf_0003.224/EVM%20prediction%20ClaScf_0003.422	3	3	Cla97C02G046670/Cla97C03G052960/Cla97C03G054880	0
BP	GO:0032940	secretion by cell	3/409	30/6012	0.334665163	1	Cla97C02G046670/Cla97C03G052960/Cla97C03G054880	EVM%20prediction%20ClaScf_0002.1971/EVM%20prediction%20ClaScf_0003.224/EVM%20prediction%20ClaScf_0003.422	3	3	Cla97C02G046670/Cla97C03G052960/Cla97C03G054880	0
BP	GO:0046903	secretion	3/409	30/6012	0.334665163	1	Cla97C02G046670/Cla97C03G052960/Cla97C03G054880	EVM%20prediction%20ClaScf_0002.1971/EVM%20prediction%20ClaScf_0003.224/EVM%20prediction%20ClaScf_0003.422	3	3	Cla97C02G046670/Cla97C03G052960/Cla97C03G054880	0
BP	GO:0007275	multicellular organism development	2/409	18/6012	0.349086836	1	Cla97C02G049960/Cla97C08G161640	EVM%20prediction%20ClaScf_0002.2308/EVM%20prediction%20ClaScf_0023.23	2	1	Cla97C02G049960	1	Cla97C08G161640
BP	GO:0032502	developmental process	2/409	18/6012	0.349086836	1	Cla97C02G049960/Cla97C08G161640	EVM%20prediction%20ClaScf_0002.2308/EVM%20prediction%20ClaScf_0023.23	2	1	Cla97C02G049960	1	Cla97C08G161640
BP	GO:0048856	anatomical structure development	2/409	18/6012	0.349086836	1	Cla97C02G049960/Cla97C08G161640	EVM%20prediction%20ClaScf_0002.2308/EVM%20prediction%20ClaScf_0023.23	2	1	Cla97C02G049960	1	Cla97C08G161640
BP	GO:0006720	isoprenoid metabolic process	2/409	19/6012	0.374278659	1	Cla97C06G115040/Cla97C11G208040	EVM%20prediction%20ClaScf_0005.1674/EVM%20prediction%20ClaScf_0004.176	2	0		2	Cla97C06G115040/Cla97C11G208040
BP	GO:0008299	isoprenoid biosynthetic process	2/409	19/6012	0.374278659	1	Cla97C06G115040/Cla97C11G208040	EVM%20prediction%20ClaScf_0005.1674/EVM%20prediction%20ClaScf_0004.176	2	0		2	Cla97C06G115040/Cla97C11G208040
BP	GO:0009072	aromatic amino acid family metabolic process	2/409	20/6012	0.39906414	1	Cla97C01G011860/Cla97C01G021540	EVM%20prediction%20ClaScf_0014.204/EVM%20prediction%20ClaScf_0015.737	2	1	Cla97C01G011860	1	Cla97C01G021540
BP	GO:0008652	cellular amino acid biosynthetic process	4/409	51/6012	0.460733821	1	Cla97C09G182470/Cla97C02G045450/Cla97C01G011860/Cla97C01G021540	EVM%20prediction%20ClaScf_0020.74/EVM%20prediction%20ClaScf_0002.1837/EVM%20prediction%20ClaScf_0014.204/EVM%20prediction%20ClaScf_0015.737	4	3	Cla97C09G182470/Cla97C02G045450/Cla97C01G011860	1	Cla97C01G021540
BP	GO:1901605	alpha-amino acid metabolic process	4/409	53/6012	0.491026165	1	Cla97C09G182470/Cla97C02G045450/Cla97C01G011860/Cla97C01G021540	EVM%20prediction%20ClaScf_0020.74/EVM%20prediction%20ClaScf_0002.1837/EVM%20prediction%20ClaScf_0014.204/EVM%20prediction%20ClaScf_0015.737	4	3	Cla97C09G182470/Cla97C02G045450/Cla97C01G011860	1	Cla97C01G021540
BP	GO:0006612	protein targeting to membrane	1/409	10/6012	0.50594084	1	Cla97C02G040200	EVM%20prediction%20ClaScf_0002.1285	1	1	Cla97C02G040200	0
BP	GO:0006613	cotranslational protein targeting to membrane	1/409	10/6012	0.50594084	1	Cla97C02G040200	EVM%20prediction%20ClaScf_0002.1285	1	1	Cla97C02G040200	0
BP	GO:0006614	SRP-dependent cotranslational protein targeting to membrane	1/409	10/6012	0.50594084	1	Cla97C02G040200	EVM%20prediction%20ClaScf_0002.1285	1	1	Cla97C02G040200	0
BP	GO:0018205	peptidyl-lysine modification	1/409	10/6012	0.50594084	1	Cla97C06G110760	EVM%20prediction%20ClaScf_0005.2121	1	0		1	Cla97C06G110760
BP	GO:0019684	photosynthesis, light reaction	1/409	10/6012	0.50594084	1	Cla97C02G027560	EVM%20prediction%20ClaScf_0018.148	1	0		1	Cla97C02G027560
BP	GO:0045047	protein targeting to ER	1/409	10/6012	0.50594084	1	Cla97C02G040200	EVM%20prediction%20ClaScf_0002.1285	1	1	Cla97C02G040200	0
BP	GO:0072599	establishment of protein localization to endoplasmic reticulum	1/409	10/6012	0.50594084	1	Cla97C02G040200	EVM%20prediction%20ClaScf_0002.1285	1	1	Cla97C02G040200	0
BP	GO:0005975	carbohydrate metabolic process	27/409	393/6012	0.509117458	1	Cla97C08G150220/Cla97C06G126510/Cla97C09G182820/Cla97C02G035450/Cla97C11G218690/Cla97C09G174320/Cla97C06G117180/Cla97C06G123590/Cla97C08G153880/Cla97C05G101500/Cla97C10G187520/Cla97C04G072200/Cla97C01G023850/Cla97C10G199940/Cla97C07G142990/Cla97C06G110780/Cla97C06G125020/Cla97C05G107320/Cla97C06G114170/Cla97C05G104640/Cla97C11G210630/Cla97C01G004990/Cla97C07G140230/Cla97C01G000780/Cla97C09G173960…	EVM%20prediction%20ClaScf_0009.674/EVM%20prediction%20ClaScf_0005.180/EVM%20prediction%20ClaScf_0020.109/EVM%20prediction%20ClaScf_0002.511/EVM%20prediction%20ClaScf_0004.1696/EVM%20prediction%20ClaScf_0001.1313/EVM%20prediction%20ClaScf_0005.1440/EVM%20prediction%20ClaScf_0005.482/EVM%20prediction%20ClaScf_0009.1062/EVM%20prediction%20ClaScf_0010.110/EVM%20prediction%20ClaScf_0008.327/EVM%20pred…	27	13	Cla97C06G126510/Cla97C09G182820/Cla97C02G035450/Cla97C09G174320/Cla97C06G117180/Cla97C05G101500/Cla97C04G072200/Cla97C01G023850/Cla97C05G107320/Cla97C06G114170/Cla97C07G140230/Cla97C01G000780/Cla97C10G188740	14	Cla97C08G150220/Cla97C11G218690/Cla97C06G123590/Cla97C08G153880/Cla97C10G187520/Cla97C10G199940/Cla97C07G142990/Cla97C06G110780/Cla97C06G125020/Cla97C05G104640/Cla97C11G210630/Cla97C01G004990/Cla97C09G173960/Cla97C10G192950
BP	GO:0006508	proteolysis	15/409	218/6012	0.52146057	1	Cla97C07G134370/Cla97C09G183600/Cla97C05G103560/Cla97C01G001060/Cla97C07G134350/Cla97C03G053840/Cla97C10G185110/Cla97C01G004270/Cla97C02G049960/Cla97C03G065250/Cla97C07G143300/Cla97C05G108890/Cla97C07G134390/Cla97C05G089510/Cla97C11G210060	EVM%20prediction%20ClaScf_0006.312/EVM%20prediction%20ClaScf_0020.191/EVM%20prediction%20ClaScf_0016.584/EVM%20prediction%20ClaScf_0011.1213/EVM%20prediction%20ClaScf_0006.306/EVM%20prediction%20ClaScf_0003.313/EVM%20prediction%20ClaScf_0008.57/EVM%20prediction%20ClaScf_0011.884/EVM%20prediction%20ClaScf_0002.2308/EVM%20prediction%20ClaScf_0003.1862/EVM%20prediction%20ClaScf_0006.1508/EVM%20predi…	15	8	Cla97C09G183600/Cla97C05G103560/Cla97C01G001060/Cla97C10G185110/Cla97C01G004270/Cla97C02G049960/Cla97C07G143300/Cla97C05G108890	7	Cla97C07G134370/Cla97C07G134350/Cla97C03G053840/Cla97C03G065250/Cla97C07G134390/Cla97C05G089510/Cla97C11G210060
BP	GO:0022607	cellular component assembly	5/409	71/6012	0.53538001	1	Cla97C02G031160/Cla97C02G027560/Cla97C05G087930/Cla97C11G217930/Cla97C02G026500	EVM%20prediction%20ClaScf_0018.517/EVM%20prediction%20ClaScf_0018.148/EVM%20prediction%20ClaScf_0012.581/EVM%20prediction%20ClaScf_0004.1608/EVM%20prediction%20ClaScf_0018.33	5	1	Cla97C05G087930	4	Cla97C02G031160/Cla97C02G027560/Cla97C11G217930/Cla97C02G026500
BP	GO:0006479	protein methylation	1/409	11/6012	0.539607984	1	Cla97C06G110760	EVM%20prediction%20ClaScf_0005.2121	1	0		1	Cla97C06G110760
BP	GO:0008213	protein alkylation	1/409	11/6012	0.539607984	1	Cla97C06G110760	EVM%20prediction%20ClaScf_0005.2121	1	0		1	Cla97C06G110760
BP	GO:0009067	aspartate family amino acid biosynthetic process	1/409	11/6012	0.539607984	1	Cla97C02G045450	EVM%20prediction%20ClaScf_0002.1837	1	1	Cla97C02G045450	0
BP	GO:0016569	covalent chromatin modification	1/409	11/6012	0.539607984	1	Cla97C06G110760	EVM%20prediction%20ClaScf_0005.2121	1	0		1	Cla97C06G110760
BP	GO:0016570	histone modification	1/409	11/6012	0.539607984	1	Cla97C06G110760	EVM%20prediction%20ClaScf_0005.2121	1	0		1	Cla97C06G110760
BP	GO:0042278	purine nucleoside metabolic process	1/409	11/6012	0.539607984	1	Cla97C01G002730	EVM%20prediction%20ClaScf_0011.1042	1	1	Cla97C01G002730	0
BP	GO:0042737	drug catabolic process	1/409	11/6012	0.539607984	1	Cla97C03G057860	EVM%20prediction%20ClaScf_0003.750	1	1	Cla97C03G057860	0
BP	GO:0046128	purine ribonucleoside metabolic process	1/409	11/6012	0.539607984	1	Cla97C01G002730	EVM%20prediction%20ClaScf_0011.1042	1	1	Cla97C01G002730	0
BP	GO:1901068	guanosine-containing compound metabolic process	1/409	11/6012	0.539607984	1	Cla97C01G002730	EVM%20prediction%20ClaScf_0011.1042	1	1	Cla97C01G002730	0
BP	GO:0009308	amine metabolic process	2/409	27/6012	0.557188984	1	Cla97C08G158260/Cla97C03G065810	EVM%20prediction%20ClaScf_0009.1508/EVM%20prediction%20ClaScf_0003.1919	2	1	Cla97C03G065810	1	Cla97C08G158260
BP	GO:0016052	carbohydrate catabolic process	3/409	43/6012	0.568100957	1	Cla97C06G117180/Cla97C07G140230/Cla97C10G188740	EVM%20prediction%20ClaScf_0005.1440/EVM%20prediction%20ClaScf_0006.1184/EVM%20prediction%20ClaScf_0008.458	3	3	Cla97C06G117180/Cla97C07G140230/Cla97C10G188740	0
BP	GO:0006022	aminoglycan metabolic process	1/409	12/6012	0.570986143	1	Cla97C03G057860	EVM%20prediction%20ClaScf_0003.750	1	1	Cla97C03G057860	0
BP	GO:0006284	base-excision repair	1/409	12/6012	0.570986143	1	Cla97C01G019000	EVM%20prediction%20ClaScf_0015.476	1	1	Cla97C01G019000	0
BP	GO:0009066	aspartate family amino acid metabolic process	1/409	12/6012	0.570986143	1	Cla97C02G045450	EVM%20prediction%20ClaScf_0002.1837	1	1	Cla97C02G045450	0
BP	GO:0071804	cellular potassium ion transport	1/409	12/6012	0.570986143	1	Cla97C07G133340	EVM%20prediction%20ClaScf_0006.95	1	0		1	Cla97C07G133340
BP	GO:0071805	potassium ion transmembrane transport	1/409	12/6012	0.570986143	1	Cla97C07G133340	EVM%20prediction%20ClaScf_0006.95	1	0		1	Cla97C07G133340
BP	GO:0000375	RNA splicing, via transesterification reactions	1/409	13/6012	0.600230588	1	Cla97C10G188920	EVM%20prediction%20ClaScf_0008.477	1	1	Cla97C10G188920	0
BP	GO:0000377	RNA splicing, via transesterification reactions with bulged adenosine as nucleophile	1/409	13/6012	0.600230588	1	Cla97C10G188920	EVM%20prediction%20ClaScf_0008.477	1	1	Cla97C10G188920	0
BP	GO:0000398	mRNA splicing, via spliceosome	1/409	13/6012	0.600230588	1	Cla97C10G188920	EVM%20prediction%20ClaScf_0008.477	1	1	Cla97C10G188920	0
BP	GO:0006081	cellular aldehyde metabolic process	1/409	13/6012	0.600230588	1	Cla97C05G103980	EVM%20prediction%20ClaScf_0016.542	1	1	Cla97C05G103980	0
BP	GO:0071554	cell wall organization or biogenesis	4/409	61/6012	0.603949793	1	Cla97C03G057860/Cla97C02G031160/Cla97C09G167260/Cla97C05G087930	EVM%20prediction%20ClaScf_0003.750/EVM%20prediction%20ClaScf_0018.517/EVM%20prediction%20ClaScf_0001.554/EVM%20prediction%20ClaScf_0012.581	4	2	Cla97C03G057860/Cla97C05G087930	2	Cla97C02G031160/Cla97C09G167260
BP	GO:0006790	sulfur compound metabolic process	2/409	30/6012	0.615343434	1	Cla97C09G182470/Cla97C11G217930	EVM%20prediction%20ClaScf_0020.74/EVM%20prediction%20ClaScf_0004.1608	2	1	Cla97C09G182470	1	Cla97C11G217930
BP	GO:0008610	lipid biosynthetic process	6/409	94/6012	0.624448942	1	Cla97C09G180490/Cla97C02G033010/Cla97C06G115040/Cla97C09G176070/Cla97C05G088970/Cla97C11G208040	EVM%20prediction%20ClaScf_0001.2370/EVM%20prediction%20ClaScf_0002.172/EVM%20prediction%20ClaScf_0005.1674/EVM%20prediction%20ClaScf_0001.1625/EVM%20prediction%20ClaScf_0012.472/EVM%20prediction%20ClaScf_0004.176	6	4	Cla97C09G180490/Cla97C02G033010/Cla97C09G176070/Cla97C05G088970	2	Cla97C06G115040/Cla97C11G208040
BP	GO:0003333	amino acid transmembrane transport	1/409	14/6012	0.627486079	1	Cla97C02G033700	EVM%20prediction%20ClaScf_0002.248	1	1	Cla97C02G033700	0
BP	GO:0006813	potassium ion transport	1/409	14/6012	0.627486079	1	Cla97C07G133340	EVM%20prediction%20ClaScf_0006.95	1	0		1	Cla97C07G133340
BP	GO:0006865	amino acid transport	1/409	14/6012	0.627486079	1	Cla97C02G033700	EVM%20prediction%20ClaScf_0002.248	1	1	Cla97C02G033700	0
BP	GO:0009119	ribonucleoside metabolic process	1/409	14/6012	0.627486079	1	Cla97C01G002730	EVM%20prediction%20ClaScf_0011.1042	1	1	Cla97C01G002730	0
BP	GO:0071705	nitrogen compound transport	9/409	141/6012	0.628578225	1	Cla97C05G093740/Cla97C06G117230/Cla97C10G205980/Cla97C08G148030/Cla97C01G020220/Cla97C02G040200/Cla97C02G033700/Cla97C01G022430/Cla97C08G149030	EVM%20prediction%20ClaScf_0010.1219/EVM%20prediction%20ClaScf_0005.1432/EVM%20prediction%20ClaScf_0013.38/EVM%20prediction%20ClaScf_0009.414/EVM%20prediction%20ClaScf_0015.601/EVM%20prediction%20ClaScf_0002.1285/EVM%20prediction%20ClaScf_0002.248/EVM%20prediction%20ClaScf_0015.826/EVM%20prediction%20ClaScf_0009.542	9	8	Cla97C05G093740/Cla97C06G117230/Cla97C10G205980/Cla97C08G148030/Cla97C02G040200/Cla97C02G033700/Cla97C01G022430/Cla97C08G149030	1	Cla97C01G020220
BP	GO:0009057	macromolecule catabolic process	5/409	79/6012	0.631846559	1	Cla97C03G057860/Cla97C10G185110/Cla97C02G049960/Cla97C06G117180/Cla97C10G188740	EVM%20prediction%20ClaScf_0003.750/EVM%20prediction%20ClaScf_0008.57/EVM%20prediction%20ClaScf_0002.2308/EVM%20prediction%20ClaScf_0005.1440/EVM%20prediction%20ClaScf_0008.458	5	5	Cla97C03G057860/Cla97C10G185110/Cla97C02G049960/Cla97C06G117180/Cla97C10G188740	0
BP	GO:0006470	protein dephosphorylation	1/409	15/6012	0.652887578	1	Cla97C05G108120	EVM%20prediction%20ClaScf_0016.119	1	1	Cla97C05G108120	0
BP	GO:0006605	protein targeting	1/409	15/6012	0.652887578	1	Cla97C02G040200	EVM%20prediction%20ClaScf_0002.1285	1	1	Cla97C02G040200	0
BP	GO:0007186	G-protein coupled receptor signaling pathway	1/409	15/6012	0.652887578	1	Cla97C09G179130	EVM%20prediction%20ClaScf_0001.2220	1	1	Cla97C09G179130	0
BP	GO:0044272	sulfur compound biosynthetic process	1/409	15/6012	0.652887578	1	Cla97C09G182470	EVM%20prediction%20ClaScf_0020.74	1	1	Cla97C09G182470	0
BP	GO:1901136	carbohydrate derivative catabolic process	1/409	15/6012	0.652887578	1	Cla97C03G057860	EVM%20prediction%20ClaScf_0003.750	1	1	Cla97C03G057860	0
BP	GO:0045229	external encapsulating structure organization	3/409	49/6012	0.65762916	1	Cla97C02G031160/Cla97C09G167260/Cla97C05G087930	EVM%20prediction%20ClaScf_0018.517/EVM%20prediction%20ClaScf_0001.554/EVM%20prediction%20ClaScf_0012.581	3	1	Cla97C05G087930	2	Cla97C02G031160/Cla97C09G167260
BP	GO:0071555	cell wall organization	3/409	49/6012	0.65762916	1	Cla97C02G031160/Cla97C09G167260/Cla97C05G087930	EVM%20prediction%20ClaScf_0018.517/EVM%20prediction%20ClaScf_0001.554/EVM%20prediction%20ClaScf_0012.581	3	1	Cla97C05G087930	2	Cla97C02G031160/Cla97C09G167260
BP	GO:0006766	vitamin metabolic process	1/409	16/6012	0.676560912	1	Cla97C08G147910	EVM%20prediction%20ClaScf_0009.395	1	1	Cla97C08G147910	0
BP	GO:0006767	water-soluble vitamin metabolic process	1/409	16/6012	0.676560912	1	Cla97C08G147910	EVM%20prediction%20ClaScf_0009.395	1	1	Cla97C08G147910	0
BP	GO:0008380	RNA splicing	1/409	16/6012	0.676560912	1	Cla97C10G188920	EVM%20prediction%20ClaScf_0008.477	1	1	Cla97C10G188920	0
BP	GO:0009110	vitamin biosynthetic process	1/409	16/6012	0.676560912	1	Cla97C08G147910	EVM%20prediction%20ClaScf_0009.395	1	1	Cla97C08G147910	0
BP	GO:0042364	water-soluble vitamin biosynthetic process	1/409	16/6012	0.676560912	1	Cla97C08G147910	EVM%20prediction%20ClaScf_0009.395	1	1	Cla97C08G147910	0
BP	GO:0043414	macromolecule methylation	1/409	16/6012	0.676560912	1	Cla97C06G110760	EVM%20prediction%20ClaScf_0005.2121	1	0		1	Cla97C06G110760
BP	GO:0045017	glycerolipid biosynthetic process	1/409	16/6012	0.676560912	1	Cla97C02G033010	EVM%20prediction%20ClaScf_0002.172	1	1	Cla97C02G033010	0
BP	GO:0070972	protein localization to endoplasmic reticulum	1/409	16/6012	0.676560912	1	Cla97C02G040200	EVM%20prediction%20ClaScf_0002.1285	1	1	Cla97C02G040200	0
BP	GO:0072657	protein localization to membrane	1/409	16/6012	0.676560912	1	Cla97C02G040200	EVM%20prediction%20ClaScf_0002.1285	1	1	Cla97C02G040200	0
BP	GO:0090150	establishment of protein localization to membrane	1/409	16/6012	0.676560912	1	Cla97C02G040200	EVM%20prediction%20ClaScf_0002.1285	1	1	Cla97C02G040200	0
BP	GO:0055085	transmembrane transport	25/409	395/6012	0.680942544	1	Cla97C05G090750/Cla97C06G121140/Cla97C11G219030/Cla97C01G003250/Cla97C10G190410/Cla97C06G118770/Cla97C04G073640/Cla97C10G197460/Cla97C05G091050/Cla97C06G115540/Cla97C05G081050/Cla97C09G184400/Cla97C02G032230/Cla97C04G076190/Cla97C07G133340/Cla97C08G160730/Cla97C10G193740/Cla97C10G190220/Cla97C02G033700/Cla97C11G225110/Cla97C01G005690/Cla97C07G144070/Cla97C01G010780/Cla97C05G081030/Cla97C01G000550	EVM%20prediction%20ClaScf_0012.287/EVM%20prediction%20ClaScf_0005.738/EVM%20prediction%20ClaScf_0004.1734/EVM%20prediction%20ClaScf_0011.988/EVM%20prediction%20ClaScf_0008.670/EVM%20prediction%20ClaScf_0005.1195/EVM%20prediction%20ClaScf_0007.645/EVM%20prediction%20ClaScf_0013.918/EVM%20prediction%20ClaScf_0012.255/EVM%20prediction%20ClaScf_0005.1623/EVM%20prediction%20ClaScf_0012.1279/EVM%20pred…	25	18	Cla97C05G090750/Cla97C06G121140/Cla97C11G219030/Cla97C01G003250/Cla97C10G190410/Cla97C06G118770/Cla97C04G073640/Cla97C10G197460/Cla97C05G091050/Cla97C06G115540/Cla97C02G032230/Cla97C04G076190/Cla97C10G193740/Cla97C10G190220/Cla97C02G033700/Cla97C11G225110/Cla97C01G005690/Cla97C01G000550	7	Cla97C05G081050/Cla97C09G184400/Cla97C07G133340/Cla97C08G160730/Cla97C07G144070/Cla97C01G010780/Cla97C05G081030
BP	GO:0015031	protein transport	7/409	116/6012	0.683880087	1	Cla97C05G093740/Cla97C10G205980/Cla97C08G148030/Cla97C01G020220/Cla97C02G040200/Cla97C01G022430/Cla97C08G149030	EVM%20prediction%20ClaScf_0010.1219/EVM%20prediction%20ClaScf_0013.38/EVM%20prediction%20ClaScf_0009.414/EVM%20prediction%20ClaScf_0015.601/EVM%20prediction%20ClaScf_0002.1285/EVM%20prediction%20ClaScf_0015.826/EVM%20prediction%20ClaScf_0009.542	7	6	Cla97C05G093740/Cla97C10G205980/Cla97C08G148030/Cla97C02G040200/Cla97C01G022430/Cla97C08G149030	1	Cla97C01G020220
BP	GO:0015833	peptide transport	7/409	116/6012	0.683880087	1	Cla97C05G093740/Cla97C10G205980/Cla97C08G148030/Cla97C01G020220/Cla97C02G040200/Cla97C01G022430/Cla97C08G149030	EVM%20prediction%20ClaScf_0010.1219/EVM%20prediction%20ClaScf_0013.38/EVM%20prediction%20ClaScf_0009.414/EVM%20prediction%20ClaScf_0015.601/EVM%20prediction%20ClaScf_0002.1285/EVM%20prediction%20ClaScf_0015.826/EVM%20prediction%20ClaScf_0009.542	7	6	Cla97C05G093740/Cla97C10G205980/Cla97C08G148030/Cla97C02G040200/Cla97C01G022430/Cla97C08G149030	1	Cla97C01G020220
BP	GO:0042886	amide transport	7/409	116/6012	0.683880087	1	Cla97C05G093740/Cla97C10G205980/Cla97C08G148030/Cla97C01G020220/Cla97C02G040200/Cla97C01G022430/Cla97C08G149030	EVM%20prediction%20ClaScf_0010.1219/EVM%20prediction%20ClaScf_0013.38/EVM%20prediction%20ClaScf_0009.414/EVM%20prediction%20ClaScf_0015.601/EVM%20prediction%20ClaScf_0002.1285/EVM%20prediction%20ClaScf_0015.826/EVM%20prediction%20ClaScf_0009.542	7	6	Cla97C05G093740/Cla97C10G205980/Cla97C08G148030/Cla97C02G040200/Cla97C01G022430/Cla97C08G149030	1	Cla97C01G020220
BP	GO:0016311	dephosphorylation	1/409	17/6012	0.698623384	1	Cla97C05G108120	EVM%20prediction%20ClaScf_0016.119	1	1	Cla97C05G108120	0
BP	GO:0072594	establishment of protein localization to organelle	1/409	17/6012	0.698623384	1	Cla97C02G040200	EVM%20prediction%20ClaScf_0002.1285	1	1	Cla97C02G040200	0
BP	GO:0098656	anion transmembrane transport	1/409	17/6012	0.698623384	1	Cla97C02G033700	EVM%20prediction%20ClaScf_0002.248	1	1	Cla97C02G033700	0
BP	GO:1903825	organic acid transmembrane transport	1/409	17/6012	0.698623384	1	Cla97C02G033700	EVM%20prediction%20ClaScf_0002.248	1	1	Cla97C02G033700	0
BP	GO:1905039	carboxylic acid transmembrane transport	1/409	17/6012	0.698623384	1	Cla97C02G033700	EVM%20prediction%20ClaScf_0002.248	1	1	Cla97C02G033700	0
BP	GO:0006952	defense response	2/409	36/6012	0.713747452	1	Cla97C11G213230/Cla97C05G102540	EVM%20prediction%20ClaScf_0004.731/EVM%20prediction%20ClaScf_0016.687	2	2	Cla97C11G213230/Cla97C05G102540	0
BP	GO:0045184	establishment of protein localization	7/409	120/6012	0.717682054	1	Cla97C05G093740/Cla97C10G205980/Cla97C08G148030/Cla97C01G020220/Cla97C02G040200/Cla97C01G022430/Cla97C08G149030	EVM%20prediction%20ClaScf_0010.1219/EVM%20prediction%20ClaScf_0013.38/EVM%20prediction%20ClaScf_0009.414/EVM%20prediction%20ClaScf_0015.601/EVM%20prediction%20ClaScf_0002.1285/EVM%20prediction%20ClaScf_0015.826/EVM%20prediction%20ClaScf_0009.542	7	6	Cla97C05G093740/Cla97C10G205980/Cla97C08G148030/Cla97C02G040200/Cla97C01G022430/Cla97C08G149030	1	Cla97C01G020220
BP	GO:0006629	lipid metabolic process	14/409	233/6012	0.726359023	1	Cla97C03G057750/Cla97C09G175620/Cla97C09G180490/Cla97C02G033010/Cla97C06G115040/Cla97C09G176070/Cla97C04G069670/Cla97C05G095410/Cla97C05G102600/Cla97C05G088970/Cla97C01G021400/Cla97C08G150180/Cla97C11G208040/Cla97C10G200350	EVM%20prediction%20ClaScf_0003.737/EVM%20prediction%20ClaScf_0001.1511/EVM%20prediction%20ClaScf_0001.2370/EVM%20prediction%20ClaScf_0002.172/EVM%20prediction%20ClaScf_0005.1674/EVM%20prediction%20ClaScf_0001.1625/EVM%20prediction%20ClaScf_0007.1266/EVM%20prediction%20ClaScf_0010.854/EVM%20prediction%20ClaScf_0016.681/EVM%20prediction%20ClaScf_0012.472/EVM%20prediction%20ClaScf_0015.723/EVM%20pre…	14	8	Cla97C03G057750/Cla97C09G175620/Cla97C09G180490/Cla97C02G033010/Cla97C09G176070/Cla97C04G069670/Cla97C05G088970/Cla97C08G150180	6	Cla97C06G115040/Cla97C05G095410/Cla97C05G102600/Cla97C01G021400/Cla97C11G208040/Cla97C10G200350
BP	GO:0034404	nucleobase-containing small molecule biosynthetic process	2/409	38/6012	0.741510121	1	Cla97C01G002730/Cla97C07G140230	EVM%20prediction%20ClaScf_0011.1042/EVM%20prediction%20ClaScf_0006.1184	2	2	Cla97C01G002730/Cla97C07G140230	0
BP	GO:0006511	ubiquitin-dependent protein catabolic process	2/409	39/6012	0.754508773	1	Cla97C10G185110/Cla97C02G049960	EVM%20prediction%20ClaScf_0008.57/EVM%20prediction%20ClaScf_0002.2308	2	2	Cla97C10G185110/Cla97C02G049960	0
BP	GO:0019941	modification-dependent protein catabolic process	2/409	39/6012	0.754508773	1	Cla97C10G185110/Cla97C02G049960	EVM%20prediction%20ClaScf_0008.57/EVM%20prediction%20ClaScf_0002.2308	2	2	Cla97C10G185110/Cla97C02G049960	0
BP	GO:0043632	modification-dependent macromolecule catabolic process	2/409	39/6012	0.754508773	1	Cla97C10G185110/Cla97C02G049960	EVM%20prediction%20ClaScf_0008.57/EVM%20prediction%20ClaScf_0002.2308	2	2	Cla97C10G185110/Cla97C02G049960	0
BP	GO:1901565	organonitrogen compound catabolic process	4/409	75/6012	0.760729494	1	Cla97C03G057860/Cla97C10G185110/Cla97C02G049960/Cla97C07G128720	EVM%20prediction%20ClaScf_0003.750/EVM%20prediction%20ClaScf_0008.57/EVM%20prediction%20ClaScf_0002.2308/EVM%20prediction%20ClaScf_0019.307	4	4	Cla97C03G057860/Cla97C10G185110/Cla97C02G049960/Cla97C07G128720	0
BP	GO:0008104	protein localization	7/409	126/6012	0.763657382	1	Cla97C05G093740/Cla97C10G205980/Cla97C08G148030/Cla97C01G020220/Cla97C02G040200/Cla97C01G022430/Cla97C08G149030	EVM%20prediction%20ClaScf_0010.1219/EVM%20prediction%20ClaScf_0013.38/EVM%20prediction%20ClaScf_0009.414/EVM%20prediction%20ClaScf_0015.601/EVM%20prediction%20ClaScf_0002.1285/EVM%20prediction%20ClaScf_0015.826/EVM%20prediction%20ClaScf_0009.542	7	6	Cla97C05G093740/Cla97C10G205980/Cla97C08G148030/Cla97C02G040200/Cla97C01G022430/Cla97C08G149030	1	Cla97C01G020220
BP	GO:0032259	methylation	1/409	22/6012	0.788351497	1	Cla97C06G110760	EVM%20prediction%20ClaScf_0005.2121	1	0		1	Cla97C06G110760
BP	GO:0019362	pyridine nucleotide metabolic process	2/409	42/6012	0.790170345	1	Cla97C05G103980/Cla97C07G140230	EVM%20prediction%20ClaScf_0016.542/EVM%20prediction%20ClaScf_0006.1184	2	2	Cla97C05G103980/Cla97C07G140230	0
BP	GO:0046496	nicotinamide nucleotide metabolic process	2/409	42/6012	0.790170345	1	Cla97C05G103980/Cla97C07G140230	EVM%20prediction%20ClaScf_0016.542/EVM%20prediction%20ClaScf_0006.1184	2	2	Cla97C05G103980/Cla97C07G140230	0
BP	GO:0071702	organic substance transport	8/409	148/6012	0.798728722	1	Cla97C05G093740/Cla97C10G205980/Cla97C08G148030/Cla97C01G020220/Cla97C02G040200/Cla97C02G033700/Cla97C01G022430/Cla97C08G149030	EVM%20prediction%20ClaScf_0010.1219/EVM%20prediction%20ClaScf_0013.38/EVM%20prediction%20ClaScf_0009.414/EVM%20prediction%20ClaScf_0015.601/EVM%20prediction%20ClaScf_0002.1285/EVM%20prediction%20ClaScf_0002.248/EVM%20prediction%20ClaScf_0015.826/EVM%20prediction%20ClaScf_0009.542	8	7	Cla97C05G093740/Cla97C10G205980/Cla97C08G148030/Cla97C02G040200/Cla97C02G033700/Cla97C01G022430/Cla97C08G149030	1	Cla97C01G020220
BP	GO:0006733	oxidoreduction coenzyme metabolic process	2/409	43/6012	0.801002998	1	Cla97C05G103980/Cla97C07G140230	EVM%20prediction%20ClaScf_0016.542/EVM%20prediction%20ClaScf_0006.1184	2	2	Cla97C05G103980/Cla97C07G140230	0
BP	GO:0034622	cellular protein-containing complex assembly	2/409	43/6012	0.801002998	1	Cla97C02G027560/Cla97C02G026500	EVM%20prediction%20ClaScf_0018.148/EVM%20prediction%20ClaScf_0018.33	2	0		2	Cla97C02G027560/Cla97C02G026500
BP	GO:0001522	pseudouridine synthesis	1/409	23/6012	0.802802955	1	Cla97C08G153650	EVM%20prediction%20ClaScf_0009.1038	1	0		1	Cla97C08G153650
BP	GO:0006352	DNA-templated transcription, initiation	1/409	23/6012	0.802802955	1	Cla97C10G195010	EVM%20prediction%20ClaScf_0013.1177	1	0		1	Cla97C10G195010
BP	GO:0015711	organic anion transport	1/409	23/6012	0.802802955	1	Cla97C02G033700	EVM%20prediction%20ClaScf_0002.248	1	1	Cla97C02G033700	0
BP	GO:0015849	organic acid transport	1/409	23/6012	0.802802955	1	Cla97C02G033700	EVM%20prediction%20ClaScf_0002.248	1	1	Cla97C02G033700	0
BP	GO:0046942	carboxylic acid transport	1/409	23/6012	0.802802955	1	Cla97C02G033700	EVM%20prediction%20ClaScf_0002.248	1	1	Cla97C02G033700	0
BP	GO:0051186	cofactor metabolic process	5/409	98/6012	0.806442041	1	Cla97C05G103980/Cla97C08G160620/Cla97C11G217930/Cla97C07G128720/Cla97C07G140230	EVM%20prediction%20ClaScf_0016.542/EVM%20prediction%20ClaScf_0023.128/EVM%20prediction%20ClaScf_0004.1608/EVM%20prediction%20ClaScf_0019.307/EVM%20prediction%20ClaScf_0006.1184	5	4	Cla97C05G103980/Cla97C08G160620/Cla97C07G128720/Cla97C07G140230	1	Cla97C11G217930
BP	GO:0033036	macromolecule localization	7/409	133/6012	0.810149971	1	Cla97C05G093740/Cla97C10G205980/Cla97C08G148030/Cla97C01G020220/Cla97C02G040200/Cla97C01G022430/Cla97C08G149030	EVM%20prediction%20ClaScf_0010.1219/EVM%20prediction%20ClaScf_0013.38/EVM%20prediction%20ClaScf_0009.414/EVM%20prediction%20ClaScf_0015.601/EVM%20prediction%20ClaScf_0002.1285/EVM%20prediction%20ClaScf_0015.826/EVM%20prediction%20ClaScf_0009.542	7	6	Cla97C05G093740/Cla97C10G205980/Cla97C08G148030/Cla97C02G040200/Cla97C01G022430/Cla97C08G149030	1	Cla97C01G020220
BP	GO:0033365	protein localization to organelle	1/409	24/6012	0.81626991	1	Cla97C02G040200	EVM%20prediction%20ClaScf_0002.1285	1	1	Cla97C02G040200	0
BP	GO:0017144	drug metabolic process	5/409	101/6012	0.826879092	1	Cla97C03G057860/Cla97C08G147910/Cla97C01G011860/Cla97C07G140230/Cla97C01G021540	EVM%20prediction%20ClaScf_0003.750/EVM%20prediction%20ClaScf_0009.395/EVM%20prediction%20ClaScf_0014.204/EVM%20prediction%20ClaScf_0006.1184/EVM%20prediction%20ClaScf_0015.737	5	4	Cla97C03G057860/Cla97C08G147910/Cla97C01G011860/Cla97C07G140230	1	Cla97C01G021540
BP	GO:0046700	heterocycle catabolic process	2/409	46/6012	0.830580983	1	Cla97C07G128720/Cla97C07G140230	EVM%20prediction%20ClaScf_0019.307/EVM%20prediction%20ClaScf_0006.1184	2	2	Cla97C07G128720/Cla97C07G140230	0
BP	GO:0072524	pyridine-containing compound metabolic process	2/409	46/6012	0.830580983	1	Cla97C05G103980/Cla97C07G140230	EVM%20prediction%20ClaScf_0016.542/EVM%20prediction%20ClaScf_0006.1184	2	2	Cla97C05G103980/Cla97C07G140230	0
BP	GO:0007154	cell communication	11/409	205/6012	0.834564501	1	Cla97C03G056640/Cla97C09G179130/Cla97C09G169190/Cla97C06G123840/Cla97C02G045030/Cla97C05G096250/Cla97C02G027880/Cla97C02G042800/Cla97C10G204750/Cla97C10G201880/Cla97C11G208770	EVM%20prediction%20ClaScf_0003.608/EVM%20prediction%20ClaScf_0001.2220/EVM%20prediction%20ClaScf_0001.751/EVM%20prediction%20ClaScf_0005.457/EVM%20prediction%20ClaScf_0002.1794/EVM%20prediction%20ClaScf_0010.679/EVM%20prediction%20ClaScf_0018.181/EVM%20prediction%20ClaScf_0002.1566/EVM%20prediction%20ClaScf_0013.161/EVM%20prediction%20ClaScf_0013.453/EVM%20prediction%20ClaScf_0004.250	11	9	Cla97C03G056640/Cla97C09G179130/Cla97C06G123840/Cla97C02G045030/Cla97C05G096250/Cla97C02G027880/Cla97C02G042800/Cla97C10G204750/Cla97C10G201880	2	Cla97C09G169190/Cla97C11G208770
BP	GO:1901361	organic cyclic compound catabolic process	2/409	47/6012	0.839524926	1	Cla97C07G128720/Cla97C07G140230	EVM%20prediction%20ClaScf_0019.307/EVM%20prediction%20ClaScf_0006.1184	2	2	Cla97C07G128720/Cla97C07G140230	0
BP	GO:0009116	nucleoside metabolic process	1/409	26/6012	0.840513433	1	Cla97C01G002730	EVM%20prediction%20ClaScf_0011.1042	1	1	Cla97C01G002730	0
BP	GO:1901657	glycosyl compound metabolic process	1/409	26/6012	0.840513433	1	Cla97C01G002730	EVM%20prediction%20ClaScf_0011.1042	1	1	Cla97C01G002730	0
BP	GO:1901575	organic substance catabolic process	7/409	139/6012	0.844124302	1	Cla97C03G057860/Cla97C10G185110/Cla97C02G049960/Cla97C06G117180/Cla97C07G128720/Cla97C07G140230/Cla97C10G188740	EVM%20prediction%20ClaScf_0003.750/EVM%20prediction%20ClaScf_0008.57/EVM%20prediction%20ClaScf_0002.2308/EVM%20prediction%20ClaScf_0005.1440/EVM%20prediction%20ClaScf_0019.307/EVM%20prediction%20ClaScf_0006.1184/EVM%20prediction%20ClaScf_0008.458	7	7	Cla97C03G057860/Cla97C10G185110/Cla97C02G049960/Cla97C06G117180/Cla97C07G128720/Cla97C07G140230/Cla97C10G188740	0
BP	GO:0019439	aromatic compound catabolic process	2/409	48/6012	0.848039779	1	Cla97C07G128720/Cla97C07G140230	EVM%20prediction%20ClaScf_0019.307/EVM%20prediction%20ClaScf_0006.1184	2	2	Cla97C07G128720/Cla97C07G140230	0
BP	GO:0044270	cellular nitrogen compound catabolic process	2/409	48/6012	0.848039779	1	Cla97C07G128720/Cla97C07G140230	EVM%20prediction%20ClaScf_0019.307/EVM%20prediction%20ClaScf_0006.1184	2	2	Cla97C07G128720/Cla97C07G140230	0
BP	GO:0065003	protein-containing complex assembly	2/409	48/6012	0.848039779	1	Cla97C02G027560/Cla97C02G026500	EVM%20prediction%20ClaScf_0018.148/EVM%20prediction%20ClaScf_0018.33	2	0		2	Cla97C02G027560/Cla97C02G026500
BP	GO:0006325	chromatin organization	1/409	27/6012	0.851410527	1	Cla97C06G110760	EVM%20prediction%20ClaScf_0005.2121	1	0		1	Cla97C06G110760
BP	GO:0044257	cellular protein catabolic process	2/409	49/6012	0.856142359	1	Cla97C10G185110/Cla97C02G049960	EVM%20prediction%20ClaScf_0008.57/EVM%20prediction%20ClaScf_0002.2308	2	2	Cla97C10G185110/Cla97C02G049960	0
BP	GO:0051603	proteolysis involved in cellular protein catabolic process	2/409	49/6012	0.856142359	1	Cla97C10G185110/Cla97C02G049960	EVM%20prediction%20ClaScf_0008.57/EVM%20prediction%20ClaScf_0002.2308	2	2	Cla97C10G185110/Cla97C02G049960	0
BP	GO:0008654	phospholipid biosynthetic process	1/409	28/6012	0.861564762	1	Cla97C09G176070	EVM%20prediction%20ClaScf_0001.1625	1	1	Cla97C09G176070	0
BP	GO:0009127	purine nucleoside monophosphate biosynthetic process	2/409	51/6012	0.871176445	1	Cla97C01G002730/Cla97C07G140230	EVM%20prediction%20ClaScf_0011.1042/EVM%20prediction%20ClaScf_0006.1184	2	2	Cla97C01G002730/Cla97C07G140230	0
BP	GO:0009156	ribonucleoside monophosphate biosynthetic process	2/409	51/6012	0.871176445	1	Cla97C01G002730/Cla97C07G140230	EVM%20prediction%20ClaScf_0011.1042/EVM%20prediction%20ClaScf_0006.1184	2	2	Cla97C01G002730/Cla97C07G140230	0
BP	GO:0009168	purine ribonucleoside monophosphate biosynthetic process	2/409	51/6012	0.871176445	1	Cla97C01G002730/Cla97C07G140230	EVM%20prediction%20ClaScf_0011.1042/EVM%20prediction%20ClaScf_0006.1184	2	2	Cla97C01G002730/Cla97C07G140230	0
BP	GO:0009056	catabolic process	7/409	145/6012	0.873062733	1	Cla97C03G057860/Cla97C10G185110/Cla97C02G049960/Cla97C06G117180/Cla97C07G128720/Cla97C07G140230/Cla97C10G188740	EVM%20prediction%20ClaScf_0003.750/EVM%20prediction%20ClaScf_0008.57/EVM%20prediction%20ClaScf_0002.2308/EVM%20prediction%20ClaScf_0005.1440/EVM%20prediction%20ClaScf_0019.307/EVM%20prediction%20ClaScf_0006.1184/EVM%20prediction%20ClaScf_0008.458	7	7	Cla97C03G057860/Cla97C10G185110/Cla97C02G049960/Cla97C06G117180/Cla97C07G128720/Cla97C07G140230/Cla97C10G188740	0
BP	GO:0009124	nucleoside monophosphate biosynthetic process	2/409	52/6012	0.87813996	1	Cla97C01G002730/Cla97C07G140230	EVM%20prediction%20ClaScf_0011.1042/EVM%20prediction%20ClaScf_0006.1184	2	2	Cla97C01G002730/Cla97C07G140230	0
BP	GO:0006096	glycolytic process	1/409	30/6012	0.879843325	1	Cla97C07G140230	EVM%20prediction%20ClaScf_0006.1184	1	1	Cla97C07G140230	0
BP	GO:0006757	ATP generation from ADP	1/409	30/6012	0.879843325	1	Cla97C07G140230	EVM%20prediction%20ClaScf_0006.1184	1	1	Cla97C07G140230	0
BP	GO:0009135	purine nucleoside diphosphate metabolic process	1/409	30/6012	0.879843325	1	Cla97C07G140230	EVM%20prediction%20ClaScf_0006.1184	1	1	Cla97C07G140230	0
BP	GO:0009179	purine ribonucleoside diphosphate metabolic process	1/409	30/6012	0.879843325	1	Cla97C07G140230	EVM%20prediction%20ClaScf_0006.1184	1	1	Cla97C07G140230	0
BP	GO:0009185	ribonucleoside diphosphate metabolic process	1/409	30/6012	0.879843325	1	Cla97C07G140230	EVM%20prediction%20ClaScf_0006.1184	1	1	Cla97C07G140230	0
BP	GO:0042866	pyruvate biosynthetic process	1/409	30/6012	0.879843325	1	Cla97C07G140230	EVM%20prediction%20ClaScf_0006.1184	1	1	Cla97C07G140230	0
BP	GO:0046031	ADP metabolic process	1/409	30/6012	0.879843325	1	Cla97C07G140230	EVM%20prediction%20ClaScf_0006.1184	1	1	Cla97C07G140230	0
BP	GO:0030163	protein catabolic process	2/409	53/6012	0.884755162	1	Cla97C10G185110/Cla97C02G049960	EVM%20prediction%20ClaScf_0008.57/EVM%20prediction%20ClaScf_0002.2308	2	2	Cla97C10G185110/Cla97C02G049960	0
BP	GO:0009166	nucleotide catabolic process	1/409	31/6012	0.888058651	1	Cla97C07G140230	EVM%20prediction%20ClaScf_0006.1184	1	1	Cla97C07G140230	0
BP	GO:1901292	nucleoside phosphate catabolic process	1/409	31/6012	0.888058651	1	Cla97C07G140230	EVM%20prediction%20ClaScf_0006.1184	1	1	Cla97C07G140230	0
BP	GO:0006090	pyruvate metabolic process	1/409	32/6012	0.895713561	1	Cla97C07G140230	EVM%20prediction%20ClaScf_0006.1184	1	1	Cla97C07G140230	0
BP	GO:0044085	cellular component biogenesis	5/409	114/6012	0.896103909	1	Cla97C02G031160/Cla97C02G027560/Cla97C05G087930/Cla97C11G217930/Cla97C02G026500	EVM%20prediction%20ClaScf_0018.517/EVM%20prediction%20ClaScf_0018.148/EVM%20prediction%20ClaScf_0012.581/EVM%20prediction%20ClaScf_0004.1608/EVM%20prediction%20ClaScf_0018.33	5	1	Cla97C05G087930	4	Cla97C02G031160/Cla97C02G027560/Cla97C11G217930/Cla97C02G026500
BP	GO:0009126	purine nucleoside monophosphate metabolic process	2/409	55/6012	0.897000285	1	Cla97C01G002730/Cla97C07G140230	EVM%20prediction%20ClaScf_0011.1042/EVM%20prediction%20ClaScf_0006.1184	2	2	Cla97C01G002730/Cla97C07G140230	0
BP	GO:0009161	ribonucleoside monophosphate metabolic process	2/409	55/6012	0.897000285	1	Cla97C01G002730/Cla97C07G140230	EVM%20prediction%20ClaScf_0011.1042/EVM%20prediction%20ClaScf_0006.1184	2	2	Cla97C01G002730/Cla97C07G140230	0
BP	GO:0009167	purine ribonucleoside monophosphate metabolic process	2/409	55/6012	0.897000285	1	Cla97C01G002730/Cla97C07G140230	EVM%20prediction%20ClaScf_0011.1042/EVM%20prediction%20ClaScf_0006.1184	2	2	Cla97C01G002730/Cla97C07G140230	0
BP	GO:0006091	generation of precursor metabolites and energy	2/409	56/6012	0.902658958	1	Cla97C02G027560/Cla97C07G140230	EVM%20prediction%20ClaScf_0018.148/EVM%20prediction%20ClaScf_0006.1184	2	1	Cla97C07G140230	1	Cla97C02G027560
BP	GO:0009123	nucleoside monophosphate metabolic process	2/409	56/6012	0.902658958	1	Cla97C01G002730/Cla97C07G140230	EVM%20prediction%20ClaScf_0011.1042/EVM%20prediction%20ClaScf_0006.1184	2	2	Cla97C01G002730/Cla97C07G140230	0
BP	GO:0019693	ribose phosphate metabolic process	3/409	77/6012	0.903620922	1	Cla97C05G103980/Cla97C01G002730/Cla97C07G140230	EVM%20prediction%20ClaScf_0016.542/EVM%20prediction%20ClaScf_0011.1042/EVM%20prediction%20ClaScf_0006.1184	3	3	Cla97C05G103980/Cla97C01G002730/Cla97C07G140230	0
BP	GO:0044265	cellular macromolecule catabolic process	2/409	57/6012	0.908026803	1	Cla97C10G185110/Cla97C02G049960	EVM%20prediction%20ClaScf_0008.57/EVM%20prediction%20ClaScf_0002.2308	2	2	Cla97C10G185110/Cla97C02G049960	0
BP	GO:0006165	nucleoside diphosphate phosphorylation	1/409	34/6012	0.909492107	1	Cla97C07G140230	EVM%20prediction%20ClaScf_0006.1184	1	1	Cla97C07G140230	0
BP	GO:0007049	cell cycle	1/409	34/6012	0.909492107	1	Cla97C11G217120	EVM%20prediction%20ClaScf_0004.1472	1	0		1	Cla97C11G217120
BP	GO:0009132	nucleoside diphosphate metabolic process	1/409	34/6012	0.909492107	1	Cla97C07G140230	EVM%20prediction%20ClaScf_0006.1184	1	1	Cla97C07G140230	0
BP	GO:0046939	nucleotide phosphorylation	1/409	34/6012	0.909492107	1	Cla97C07G140230	EVM%20prediction%20ClaScf_0006.1184	1	1	Cla97C07G140230	0
BP	GO:0009152	purine ribonucleotide biosynthetic process	2/409	58/6012	0.913117082	1	Cla97C01G002730/Cla97C07G140230	EVM%20prediction%20ClaScf_0011.1042/EVM%20prediction%20ClaScf_0006.1184	2	2	Cla97C01G002730/Cla97C07G140230	0
BP	GO:0009260	ribonucleotide biosynthetic process	2/409	58/6012	0.913117082	1	Cla97C01G002730/Cla97C07G140230	EVM%20prediction%20ClaScf_0011.1042/EVM%20prediction%20ClaScf_0006.1184	2	2	Cla97C01G002730/Cla97C07G140230	0
BP	GO:0043933	protein-containing complex subunit organization	2/409	58/6012	0.913117082	1	Cla97C02G027560/Cla97C02G026500	EVM%20prediction%20ClaScf_0018.148/EVM%20prediction%20ClaScf_0018.33	2	0		2	Cla97C02G027560/Cla97C02G026500
BP	GO:0046390	ribose phosphate biosynthetic process	2/409	58/6012	0.913117082	1	Cla97C01G002730/Cla97C07G140230	EVM%20prediction%20ClaScf_0011.1042/EVM%20prediction%20ClaScf_0006.1184	2	2	Cla97C01G002730/Cla97C07G140230	0
BP	GO:0006520	cellular amino acid metabolic process	5/409	119/6012	0.915536916	1	Cla97C09G182470/Cla97C02G045450/Cla97C01G011860/Cla97C04G071880/Cla97C01G021540	EVM%20prediction%20ClaScf_0020.74/EVM%20prediction%20ClaScf_0002.1837/EVM%20prediction%20ClaScf_0014.204/EVM%20prediction%20ClaScf_0007.830/EVM%20prediction%20ClaScf_0015.737	5	3	Cla97C09G182470/Cla97C02G045450/Cla97C01G011860	2	Cla97C04G071880/Cla97C01G021540
BP	GO:0006486	protein glycosylation	1/409	35/6012	0.915684433	1	Cla97C05G108040	EVM%20prediction%20ClaScf_0016.128	1	1	Cla97C05G108040	0
BP	GO:0043413	macromolecule glycosylation	1/409	35/6012	0.915684433	1	Cla97C05G108040	EVM%20prediction%20ClaScf_0016.128	1	1	Cla97C05G108040	0
BP	GO:0046434	organophosphate catabolic process	1/409	35/6012	0.915684433	1	Cla97C07G140230	EVM%20prediction%20ClaScf_0006.1184	1	1	Cla97C07G140230	0
BP	GO:0044283	small molecule biosynthetic process	7/409	157/6012	0.917718607	1	Cla97C09G182470/Cla97C02G045450/Cla97C08G147910/Cla97C01G011860/Cla97C01G002730/Cla97C07G140230/Cla97C01G021540	EVM%20prediction%20ClaScf_0020.74/EVM%20prediction%20ClaScf_0002.1837/EVM%20prediction%20ClaScf_0009.395/EVM%20prediction%20ClaScf_0014.204/EVM%20prediction%20ClaScf_0011.1042/EVM%20prediction%20ClaScf_0006.1184/EVM%20prediction%20ClaScf_0015.737	7	6	Cla97C09G182470/Cla97C02G045450/Cla97C08G147910/Cla97C01G011860/Cla97C01G002730/Cla97C07G140230	1	Cla97C01G021540
BP	GO:0006397	mRNA processing	1/409	36/6012	0.921454061	1	Cla97C10G188920	EVM%20prediction%20ClaScf_0008.477	1	1	Cla97C10G188920	0
BP	GO:0019359	nicotinamide nucleotide biosynthetic process	1/409	36/6012	0.921454061	1	Cla97C07G140230	EVM%20prediction%20ClaScf_0006.1184	1	1	Cla97C07G140230	0
BP	GO:0019363	pyridine nucleotide biosynthetic process	1/409	36/6012	0.921454061	1	Cla97C07G140230	EVM%20prediction%20ClaScf_0006.1184	1	1	Cla97C07G140230	0
BP	GO:0006164	purine nucleotide biosynthetic process	2/409	60/6012	0.922515714	1	Cla97C01G002730/Cla97C07G140230	EVM%20prediction%20ClaScf_0011.1042/EVM%20prediction%20ClaScf_0006.1184	2	2	Cla97C01G002730/Cla97C07G140230	0
BP	GO:0044248	cellular catabolic process	5/409	122/6012	0.925599703	1	Cla97C03G057860/Cla97C10G185110/Cla97C02G049960/Cla97C07G128720/Cla97C07G140230	EVM%20prediction%20ClaScf_0003.750/EVM%20prediction%20ClaScf_0008.57/EVM%20prediction%20ClaScf_0002.2308/EVM%20prediction%20ClaScf_0019.307/EVM%20prediction%20ClaScf_0006.1184	5	5	Cla97C03G057860/Cla97C10G185110/Cla97C02G049960/Cla97C07G128720/Cla97C07G140230	0
BP	GO:0042545	cell wall modification	1/409	37/6012	0.926829779	1	Cla97C09G167260	EVM%20prediction%20ClaScf_0001.554	1	0		1	Cla97C09G167260
BP	GO:0072522	purine-containing compound biosynthetic process	2/409	61/6012	0.926848326	1	Cla97C01G002730/Cla97C07G140230	EVM%20prediction%20ClaScf_0011.1042/EVM%20prediction%20ClaScf_0006.1184	2	2	Cla97C01G002730/Cla97C07G140230	0
BP	GO:0009100	glycoprotein metabolic process	1/409	38/6012	0.931838418	1	Cla97C05G108040	EVM%20prediction%20ClaScf_0016.128	1	1	Cla97C05G108040	0
BP	GO:0009101	glycoprotein biosynthetic process	1/409	38/6012	0.931838418	1	Cla97C05G108040	EVM%20prediction%20ClaScf_0016.128	1	1	Cla97C05G108040	0
BP	GO:0009451	RNA modification	1/409	38/6012	0.931838418	1	Cla97C08G153650	EVM%20prediction%20ClaScf_0009.1038	1	0		1	Cla97C08G153650
BP	GO:0018193	peptidyl-amino acid modification	1/409	38/6012	0.931838418	1	Cla97C06G110760	EVM%20prediction%20ClaScf_0005.2121	1	0		1	Cla97C06G110760
BP	GO:0006886	intracellular protein transport	3/409	84/6012	0.932184968	1	Cla97C10G205980/Cla97C02G040200/Cla97C08G149030	EVM%20prediction%20ClaScf_0013.38/EVM%20prediction%20ClaScf_0002.1285/EVM%20prediction%20ClaScf_0009.542	3	3	Cla97C10G205980/Cla97C02G040200/Cla97C08G149030	0
BP	GO:0007264	small GTPase mediated signal transduction	2/409	63/6012	0.934837436	1	Cla97C06G123840/Cla97C11G208770	EVM%20prediction%20ClaScf_0005.457/EVM%20prediction%20ClaScf_0004.250	2	1	Cla97C06G123840	1	Cla97C11G208770
BP	GO:0046486	glycerolipid metabolic process	1/409	39/6012	0.936504988	1	Cla97C02G033010	EVM%20prediction%20ClaScf_0002.172	1	1	Cla97C02G033010	0
BP	GO:0016053	organic acid biosynthetic process	5/409	126/6012	0.9373589	1	Cla97C09G182470/Cla97C02G045450/Cla97C01G011860/Cla97C07G140230/Cla97C01G021540	EVM%20prediction%20ClaScf_0020.74/EVM%20prediction%20ClaScf_0002.1837/EVM%20prediction%20ClaScf_0014.204/EVM%20prediction%20ClaScf_0006.1184/EVM%20prediction%20ClaScf_0015.737	5	4	Cla97C09G182470/Cla97C02G045450/Cla97C01G011860/Cla97C07G140230	1	Cla97C01G021540
BP	GO:0046394	carboxylic acid biosynthetic process	5/409	126/6012	0.9373589	1	Cla97C09G182470/Cla97C02G045450/Cla97C01G011860/Cla97C07G140230/Cla97C01G021540	EVM%20prediction%20ClaScf_0020.74/EVM%20prediction%20ClaScf_0002.1837/EVM%20prediction%20ClaScf_0014.204/EVM%20prediction%20ClaScf_0006.1184/EVM%20prediction%20ClaScf_0015.737	5	4	Cla97C09G182470/Cla97C02G045450/Cla97C01G011860/Cla97C07G140230	1	Cla97C01G021540
BP	GO:0034655	nucleobase-containing compound catabolic process	1/409	40/6012	0.940852796	1	Cla97C07G140230	EVM%20prediction%20ClaScf_0006.1184	1	1	Cla97C07G140230	0
BP	GO:0070085	glycosylation	1/409	40/6012	0.940852796	1	Cla97C05G108040	EVM%20prediction%20ClaScf_0016.128	1	1	Cla97C05G108040	0
BP	GO:0072525	pyridine-containing compound biosynthetic process	1/409	40/6012	0.940852796	1	Cla97C07G140230	EVM%20prediction%20ClaScf_0006.1184	1	1	Cla97C07G140230	0
BP	GO:0016071	mRNA metabolic process	1/409	41/6012	0.944903568	1	Cla97C10G188920	EVM%20prediction%20ClaScf_0008.477	1	1	Cla97C10G188920	0
BP	GO:0065008	regulation of biological quality	4/409	109/6012	0.945180725	1	Cla97C02G036310/Cla97C05G109020/Cla97C08G158260/Cla97C03G065810	EVM%20prediction%20ClaScf_0002.724/EVM%20prediction%20ClaScf_0016.24/EVM%20prediction%20ClaScf_0009.1508/EVM%20prediction%20ClaScf_0003.1919	4	3	Cla97C02G036310/Cla97C05G109020/Cla97C03G065810	1	Cla97C08G158260
BP	GO:0050896	response to stimulus	26/409	500/6012	0.947202763	1	Cla97C02G049950/Cla97C10G203590/Cla97C11G211100/Cla97C11G213230/Cla97C09G179130/Cla97C09G169190/Cla97C03G067590/Cla97C09G177290/Cla97C06G123840/Cla97C02G045030/Cla97C02G049940/Cla97C09G180150/Cla97C04G077860/Cla97C01G016570/Cla97C10G197290/Cla97C02G027950/Cla97C09G177060/Cla97C05G102540/Cla97C02G042800/Cla97C09G168120/Cla97C11G214530/Cla97C10G201880/Cla97C11G208770/Cla97C02G040910/Cla97C02G031760…	EVM%20prediction%20ClaScf_0002.2307/EVM%20prediction%20ClaScf_0013.279/EVM%20prediction%20ClaScf_0004.497/EVM%20prediction%20ClaScf_0004.731/EVM%20prediction%20ClaScf_0001.2220/EVM%20prediction%20ClaScf_0001.751/EVM%20prediction%20ClaScf_0003.2108/EVM%20prediction%20ClaScf_0001.1938/EVM%20prediction%20ClaScf_0005.457/EVM%20prediction%20ClaScf_0002.1794/EVM%20prediction%20ClaScf_0002.2306/EVM%20pr…	26	21	Cla97C02G049950/Cla97C10G203590/Cla97C11G211100/Cla97C11G213230/Cla97C09G179130/Cla97C09G177290/Cla97C06G123840/Cla97C02G045030/Cla97C02G049940/Cla97C04G077860/Cla97C01G016570/Cla97C10G197290/Cla97C02G027950/Cla97C05G102540/Cla97C02G042800/Cla97C09G168120/Cla97C11G214530/Cla97C10G201880/Cla97C02G040910/Cla97C02G031760/Cla97C01G019000	5	Cla97C09G169190/Cla97C03G067590/Cla97C09G180150/Cla97C09G177060/Cla97C11G208770
BP	GO:0042254	ribosome biogenesis	1/409	42/6012	0.948677549	1	Cla97C02G026500	EVM%20prediction%20ClaScf_0018.33	1	0		1	Cla97C02G026500
BP	GO:0022613	ribonucleoprotein complex biogenesis	1/409	44/6012	0.955469336	1	Cla97C02G026500	EVM%20prediction%20ClaScf_0018.33	1	0		1	Cla97C02G026500
BP	GO:0034220	ion transmembrane transport	2/409	70/6012	0.956767749	1	Cla97C07G133340/Cla97C02G033700	EVM%20prediction%20ClaScf_0006.95/EVM%20prediction%20ClaScf_0002.248	2	1	Cla97C02G033700	1	Cla97C07G133340
BP	GO:0016192	vesicle-mediated transport	4/409	115/6012	0.958875578	1	Cla97C02G046670/Cla97C03G052960/Cla97C10G201220/Cla97C03G054880	EVM%20prediction%20ClaScf_0002.1971/EVM%20prediction%20ClaScf_0003.224/EVM%20prediction%20ClaScf_0013.523/EVM%20prediction%20ClaScf_0003.422	4	4	Cla97C02G046670/Cla97C03G052960/Cla97C10G201220/Cla97C03G054880	0
BP	GO:0009150	purine ribonucleotide metabolic process	2/409	71/6012	0.959255391	1	Cla97C01G002730/Cla97C07G140230	EVM%20prediction%20ClaScf_0011.1042/EVM%20prediction%20ClaScf_0006.1184	2	2	Cla97C01G002730/Cla97C07G140230	0
BP	GO:0009259	ribonucleotide metabolic process	2/409	71/6012	0.959255391	1	Cla97C01G002730/Cla97C07G140230	EVM%20prediction%20ClaScf_0011.1042/EVM%20prediction%20ClaScf_0006.1184	2	2	Cla97C01G002730/Cla97C07G140230	0
BP	GO:0006753	nucleoside phosphate metabolic process	3/409	94/6012	0.959674614	1	Cla97C05G103980/Cla97C01G002730/Cla97C07G140230	EVM%20prediction%20ClaScf_0016.542/EVM%20prediction%20ClaScf_0011.1042/EVM%20prediction%20ClaScf_0006.1184	3	3	Cla97C05G103980/Cla97C01G002730/Cla97C07G140230	0
BP	GO:0009117	nucleotide metabolic process	3/409	94/6012	0.959674614	1	Cla97C05G103980/Cla97C01G002730/Cla97C07G140230	EVM%20prediction%20ClaScf_0016.542/EVM%20prediction%20ClaScf_0011.1042/EVM%20prediction%20ClaScf_0006.1184	3	3	Cla97C05G103980/Cla97C01G002730/Cla97C07G140230	0
BP	GO:0034613	cellular protein localization	3/409	94/6012	0.959674614	1	Cla97C10G205980/Cla97C02G040200/Cla97C08G149030	EVM%20prediction%20ClaScf_0013.38/EVM%20prediction%20ClaScf_0002.1285/EVM%20prediction%20ClaScf_0009.542	3	3	Cla97C10G205980/Cla97C02G040200/Cla97C08G149030	0
BP	GO:0070727	cellular macromolecule localization	3/409	94/6012	0.959674614	1	Cla97C10G205980/Cla97C02G040200/Cla97C08G149030	EVM%20prediction%20ClaScf_0013.38/EVM%20prediction%20ClaScf_0002.1285/EVM%20prediction%20ClaScf_0009.542	3	3	Cla97C10G205980/Cla97C02G040200/Cla97C08G149030	0
BP	GO:0006732	coenzyme metabolic process	2/409	72/6012	0.961605716	1	Cla97C05G103980/Cla97C07G140230	EVM%20prediction%20ClaScf_0016.542/EVM%20prediction%20ClaScf_0006.1184	2	2	Cla97C05G103980/Cla97C07G140230	0
BP	GO:0072330	monocarboxylic acid biosynthetic process	2/409	72/6012	0.961605716	1	Cla97C02G045450/Cla97C07G140230	EVM%20prediction%20ClaScf_0002.1837/EVM%20prediction%20ClaScf_0006.1184	2	2	Cla97C02G045450/Cla97C07G140230	0
BP	GO:0046907	intracellular transport	3/409	95/6012	0.961756502	1	Cla97C10G205980/Cla97C02G040200/Cla97C08G149030	EVM%20prediction%20ClaScf_0013.38/EVM%20prediction%20ClaScf_0002.1285/EVM%20prediction%20ClaScf_0009.542	3	3	Cla97C10G205980/Cla97C02G040200/Cla97C08G149030	0
BP	GO:0051649	establishment of localization in cell	3/409	95/6012	0.961756502	1	Cla97C10G205980/Cla97C02G040200/Cla97C08G149030	EVM%20prediction%20ClaScf_0013.38/EVM%20prediction%20ClaScf_0002.1285/EVM%20prediction%20ClaScf_0009.542	3	3	Cla97C10G205980/Cla97C02G040200/Cla97C08G149030	0
BP	GO:0006163	purine nucleotide metabolic process	2/409	73/6012	0.963825835	1	Cla97C01G002730/Cla97C07G140230	EVM%20prediction%20ClaScf_0011.1042/EVM%20prediction%20ClaScf_0006.1184	2	2	Cla97C01G002730/Cla97C07G140230	0
BP	GO:0009165	nucleotide biosynthetic process	2/409	73/6012	0.963825835	1	Cla97C01G002730/Cla97C07G140230	EVM%20prediction%20ClaScf_0011.1042/EVM%20prediction%20ClaScf_0006.1184	2	2	Cla97C01G002730/Cla97C07G140230	0
BP	GO:0051188	cofactor biosynthetic process	2/409	73/6012	0.963825835	1	Cla97C08G160620/Cla97C07G140230	EVM%20prediction%20ClaScf_0023.128/EVM%20prediction%20ClaScf_0006.1184	2	2	Cla97C08G160620/Cla97C07G140230	0
BP	GO:1901293	nucleoside phosphate biosynthetic process	2/409	73/6012	0.963825835	1	Cla97C01G002730/Cla97C07G140230	EVM%20prediction%20ClaScf_0011.1042/EVM%20prediction%20ClaScf_0006.1184	2	2	Cla97C01G002730/Cla97C07G140230	0
BP	GO:0006260	DNA replication	1/409	47/6012	0.964012914	1	Cla97C02G048110	EVM%20prediction%20ClaScf_0002.2120	1	0		1	Cla97C02G048110
BP	GO:0051276	chromosome organization	1/409	47/6012	0.964012914	1	Cla97C06G110760	EVM%20prediction%20ClaScf_0005.2121	1	0		1	Cla97C06G110760
BP	GO:0007165	signal transduction	7/409	179/6012	0.965355272	1	Cla97C09G179130/Cla97C09G169190/Cla97C06G123840/Cla97C02G045030/Cla97C02G042800/Cla97C10G201880/Cla97C11G208770	EVM%20prediction%20ClaScf_0001.2220/EVM%20prediction%20ClaScf_0001.751/EVM%20prediction%20ClaScf_0005.457/EVM%20prediction%20ClaScf_0002.1794/EVM%20prediction%20ClaScf_0002.1566/EVM%20prediction%20ClaScf_0013.453/EVM%20prediction%20ClaScf_0004.250	7	5	Cla97C09G179130/Cla97C06G123840/Cla97C02G045030/Cla97C02G042800/Cla97C10G201880	2	Cla97C09G169190/Cla97C11G208770
BP	GO:0023052	signaling	7/409	179/6012	0.965355272	1	Cla97C09G179130/Cla97C09G169190/Cla97C06G123840/Cla97C02G045030/Cla97C02G042800/Cla97C10G201880/Cla97C11G208770	EVM%20prediction%20ClaScf_0001.2220/EVM%20prediction%20ClaScf_0001.751/EVM%20prediction%20ClaScf_0005.457/EVM%20prediction%20ClaScf_0002.1794/EVM%20prediction%20ClaScf_0002.1566/EVM%20prediction%20ClaScf_0013.453/EVM%20prediction%20ClaScf_0004.250	7	5	Cla97C09G179130/Cla97C06G123840/Cla97C02G045030/Cla97C02G042800/Cla97C10G201880	2	Cla97C09G169190/Cla97C11G208770
BP	GO:0072521	purine-containing compound metabolic process	2/409	74/6012	0.965922532	1	Cla97C01G002730/Cla97C07G140230	EVM%20prediction%20ClaScf_0011.1042/EVM%20prediction%20ClaScf_0006.1184	2	2	Cla97C01G002730/Cla97C07G140230	0
BP	GO:0006754	ATP biosynthetic process	1/409	48/6012	0.966480428	1	Cla97C07G140230	EVM%20prediction%20ClaScf_0006.1184	1	1	Cla97C07G140230	0
BP	GO:0006928	movement of cell or subcellular component	1/409	48/6012	0.966480428	1	Cla97C05G101820	EVM%20prediction%20ClaScf_0010.74	1	0		1	Cla97C05G101820
BP	GO:0007018	microtubule-based movement	1/409	48/6012	0.966480428	1	Cla97C05G101820	EVM%20prediction%20ClaScf_0010.74	1	0		1	Cla97C05G101820
BP	GO:0016043	cellular component organization	7/409	180/6012	0.966755805	1	Cla97C02G031160/Cla97C02G027560/Cla97C09G167260/Cla97C05G087930/Cla97C11G217930/Cla97C06G110760/Cla97C02G026500	EVM%20prediction%20ClaScf_0018.517/EVM%20prediction%20ClaScf_0018.148/EVM%20prediction%20ClaScf_0001.554/EVM%20prediction%20ClaScf_0012.581/EVM%20prediction%20ClaScf_0004.1608/EVM%20prediction%20ClaScf_0005.2121/EVM%20prediction%20ClaScf_0018.33	7	1	Cla97C05G087930	6	Cla97C02G031160/Cla97C02G027560/Cla97C09G167260/Cla97C11G217930/Cla97C06G110760/Cla97C02G026500
BP	GO:0015672	monovalent inorganic cation transport	1/409	49/6012	0.968779138	1	Cla97C07G133340	EVM%20prediction%20ClaScf_0006.95	1	0		1	Cla97C07G133340
BP	GO:0006644	phospholipid metabolic process	1/409	51/6012	0.972915448	1	Cla97C09G176070	EVM%20prediction%20ClaScf_0001.1625	1	1	Cla97C09G176070	0
BP	GO:0006820	anion transport	1/409	52/6012	0.97477379	1	Cla97C02G033700	EVM%20prediction%20ClaScf_0002.248	1	1	Cla97C02G033700	0
BP	GO:0009142	nucleoside triphosphate biosynthetic process	1/409	52/6012	0.97477379	1	Cla97C07G140230	EVM%20prediction%20ClaScf_0006.1184	1	1	Cla97C07G140230	0
BP	GO:0009145	purine nucleoside triphosphate biosynthetic process	1/409	52/6012	0.97477379	1	Cla97C07G140230	EVM%20prediction%20ClaScf_0006.1184	1	1	Cla97C07G140230	0
BP	GO:0009201	ribonucleoside triphosphate biosynthetic process	1/409	52/6012	0.97477379	1	Cla97C07G140230	EVM%20prediction%20ClaScf_0006.1184	1	1	Cla97C07G140230	0
BP	GO:0009206	purine ribonucleoside triphosphate biosynthetic process	1/409	52/6012	0.97477379	1	Cla97C07G140230	EVM%20prediction%20ClaScf_0006.1184	1	1	Cla97C07G140230	0
BP	GO:0046034	ATP metabolic process	1/409	52/6012	0.97477379	1	Cla97C07G140230	EVM%20prediction%20ClaScf_0006.1184	1	1	Cla97C07G140230	0
BP	GO:0098655	cation transmembrane transport	1/409	52/6012	0.97477379	1	Cla97C07G133340	EVM%20prediction%20ClaScf_0006.95	1	0		1	Cla97C07G133340
BP	GO:0098660	inorganic ion transmembrane transport	1/409	52/6012	0.97477379	1	Cla97C07G133340	EVM%20prediction%20ClaScf_0006.95	1	0		1	Cla97C07G133340
BP	GO:0098662	inorganic cation transmembrane transport	1/409	52/6012	0.97477379	1	Cla97C07G133340	EVM%20prediction%20ClaScf_0006.95	1	0		1	Cla97C07G133340
BP	GO:0045454	cell redox homeostasis	2/409	80/6012	0.976252124	1	Cla97C02G036310/Cla97C05G109020	EVM%20prediction%20ClaScf_0002.724/EVM%20prediction%20ClaScf_0016.24	2	2	Cla97C02G036310/Cla97C05G109020	0
BP	GO:0019725	cellular homeostasis	2/409	82/6012	0.978967381	1	Cla97C02G036310/Cla97C05G109020	EVM%20prediction%20ClaScf_0002.724/EVM%20prediction%20ClaScf_0016.24	2	2	Cla97C02G036310/Cla97C05G109020	0
BP	GO:0044255	cellular lipid metabolic process	4/409	130/6012	0.980499605	1	Cla97C02G033010/Cla97C06G115040/Cla97C09G176070/Cla97C11G208040	EVM%20prediction%20ClaScf_0002.172/EVM%20prediction%20ClaScf_0005.1674/EVM%20prediction%20ClaScf_0001.1625/EVM%20prediction%20ClaScf_0004.176	4	2	Cla97C02G033010/Cla97C09G176070	2	Cla97C06G115040/Cla97C11G208040
BP	GO:0042592	homeostatic process	2/409	84/6012	0.981381242	1	Cla97C02G036310/Cla97C05G109020	EVM%20prediction%20ClaScf_0002.724/EVM%20prediction%20ClaScf_0016.24	2	2	Cla97C02G036310/Cla97C05G109020	0
BP	GO:0009144	purine nucleoside triphosphate metabolic process	1/409	57/6012	0.982322407	1	Cla97C07G140230	EVM%20prediction%20ClaScf_0006.1184	1	1	Cla97C07G140230	0
BP	GO:0009199	ribonucleoside triphosphate metabolic process	1/409	57/6012	0.982322407	1	Cla97C07G140230	EVM%20prediction%20ClaScf_0006.1184	1	1	Cla97C07G140230	0
BP	GO:0009205	purine ribonucleoside triphosphate metabolic process	1/409	57/6012	0.982322407	1	Cla97C07G140230	EVM%20prediction%20ClaScf_0006.1184	1	1	Cla97C07G140230	0
BP	GO:0090407	organophosphate biosynthetic process	3/409	110/6012	0.983065414	1	Cla97C09G176070/Cla97C01G002730/Cla97C07G140230	EVM%20prediction%20ClaScf_0001.1625/EVM%20prediction%20ClaScf_0011.1042/EVM%20prediction%20ClaScf_0006.1184	3	3	Cla97C09G176070/Cla97C01G002730/Cla97C07G140230	0
BP	GO:0032787	monocarboxylic acid metabolic process	2/409	86/6012	0.983525794	1	Cla97C02G045450/Cla97C07G140230	EVM%20prediction%20ClaScf_0002.1837/EVM%20prediction%20ClaScf_0006.1184	2	2	Cla97C02G045450/Cla97C07G140230	0
BP	GO:0009141	nucleoside triphosphate metabolic process	1/409	58/6012	0.983536536	1	Cla97C07G140230	EVM%20prediction%20ClaScf_0006.1184	1	1	Cla97C07G140230	0
BP	GO:0055086	nucleobase-containing small molecule metabolic process	3/409	111/6012	0.98397969	1	Cla97C05G103980/Cla97C01G002730/Cla97C07G140230	EVM%20prediction%20ClaScf_0016.542/EVM%20prediction%20ClaScf_0011.1042/EVM%20prediction%20ClaScf_0006.1184	3	3	Cla97C05G103980/Cla97C01G002730/Cla97C07G140230	0
BP	GO:0006996	organelle organization	2/409	87/6012	0.984506222	1	Cla97C06G110760/Cla97C02G026500	EVM%20prediction%20ClaScf_0005.2121/EVM%20prediction%20ClaScf_0018.33	2	0		2	Cla97C06G110760/Cla97C02G026500
BP	GO:0006457	protein folding	2/409	88/6012	0.98542992	1	Cla97C05G106820/Cla97C03G067590	EVM%20prediction%20ClaScf_0016.251/EVM%20prediction%20ClaScf_0003.2108	2	0		2	Cla97C05G106820/Cla97C03G067590
BP	GO:0009108	coenzyme biosynthetic process	1/409	61/6012	0.986702095	1	Cla97C07G140230	EVM%20prediction%20ClaScf_0006.1184	1	1	Cla97C07G140230	0
BP	GO:0019752	carboxylic acid metabolic process	8/409	224/6012	0.988029684	1	Cla97C09G182470/Cla97C02G045450/Cla97C01G011860/Cla97C04G071880/novel.8/novel.54/Cla97C07G140230/Cla97C01G021540	EVM%20prediction%20ClaScf_0020.74/EVM%20prediction%20ClaScf_0002.1837/EVM%20prediction%20ClaScf_0014.204/EVM%20prediction%20ClaScf_0007.830/-/-/EVM%20prediction%20ClaScf_0006.1184/EVM%20prediction%20ClaScf_0015.737	8	6	Cla97C09G182470/Cla97C02G045450/Cla97C01G011860/novel.8/novel.54/Cla97C07G140230	2	Cla97C04G071880/Cla97C01G021540
BP	GO:0007017	microtubule-based process	1/409	63/6012	0.9884673	1	Cla97C05G101820	EVM%20prediction%20ClaScf_0010.74	1	0		1	Cla97C05G101820
BP	GO:0051641	cellular localization	3/409	117/6012	0.988549444	1	Cla97C10G205980/Cla97C02G040200/Cla97C08G149030	EVM%20prediction%20ClaScf_0013.38/EVM%20prediction%20ClaScf_0002.1285/EVM%20prediction%20ClaScf_0009.542	3	3	Cla97C10G205980/Cla97C02G040200/Cla97C08G149030	0
BP	GO:1901137	carbohydrate derivative biosynthetic process	3/409	117/6012	0.988549444	1	Cla97C05G108040/Cla97C01G002730/Cla97C07G140230	EVM%20prediction%20ClaScf_0016.128/EVM%20prediction%20ClaScf_0011.1042/EVM%20prediction%20ClaScf_0006.1184	3	3	Cla97C05G108040/Cla97C01G002730/Cla97C07G140230	0
BP	GO:0043436	oxoacid metabolic process	8/409	230/6012	0.990774175	1	Cla97C09G182470/Cla97C02G045450/Cla97C01G011860/Cla97C04G071880/novel.8/novel.54/Cla97C07G140230/Cla97C01G021540	EVM%20prediction%20ClaScf_0020.74/EVM%20prediction%20ClaScf_0002.1837/EVM%20prediction%20ClaScf_0014.204/EVM%20prediction%20ClaScf_0007.830/-/-/EVM%20prediction%20ClaScf_0006.1184/EVM%20prediction%20ClaScf_0015.737	8	6	Cla97C09G182470/Cla97C02G045450/Cla97C01G011860/novel.8/novel.54/Cla97C07G140230	2	Cla97C04G071880/Cla97C01G021540
BP	GO:0006082	organic acid metabolic process	8/409	231/6012	0.99116989	1	Cla97C09G182470/Cla97C02G045450/Cla97C01G011860/Cla97C04G071880/novel.8/novel.54/Cla97C07G140230/Cla97C01G021540	EVM%20prediction%20ClaScf_0020.74/EVM%20prediction%20ClaScf_0002.1837/EVM%20prediction%20ClaScf_0014.204/EVM%20prediction%20ClaScf_0007.830/-/-/EVM%20prediction%20ClaScf_0006.1184/EVM%20prediction%20ClaScf_0015.737	8	6	Cla97C09G182470/Cla97C02G045450/Cla97C01G011860/novel.8/novel.54/Cla97C07G140230	2	Cla97C04G071880/Cla97C01G021540
BP	GO:1901135	carbohydrate derivative metabolic process	5/409	169/6012	0.991723314	1	Cla97C03G057860/Cla97C05G108040/Cla97C05G103980/Cla97C01G002730/Cla97C07G140230	EVM%20prediction%20ClaScf_0003.750/EVM%20prediction%20ClaScf_0016.128/EVM%20prediction%20ClaScf_0016.542/EVM%20prediction%20ClaScf_0011.1042/EVM%20prediction%20ClaScf_0006.1184	5	5	Cla97C03G057860/Cla97C05G108040/Cla97C05G103980/Cla97C01G002730/Cla97C07G140230	0
BP	GO:0006281	DNA repair	1/409	70/6012	0.992997094	1	Cla97C01G019000	EVM%20prediction%20ClaScf_0015.476	1	1	Cla97C01G019000	0
BP	GO:0006974	cellular response to DNA damage stimulus	1/409	72/6012	0.99392804	1	Cla97C01G019000	EVM%20prediction%20ClaScf_0015.476	1	1	Cla97C01G019000	0
BP	GO:0033554	cellular response to stress	1/409	72/6012	0.99392804	1	Cla97C01G019000	EVM%20prediction%20ClaScf_0015.476	1	1	Cla97C01G019000	0
BP	GO:0071840	cellular component organization or biogenesis	7/409	223/6012	0.995071125	1	Cla97C02G031160/Cla97C02G027560/Cla97C09G167260/Cla97C05G087930/Cla97C11G217930/Cla97C06G110760/Cla97C02G026500	EVM%20prediction%20ClaScf_0018.517/EVM%20prediction%20ClaScf_0018.148/EVM%20prediction%20ClaScf_0001.554/EVM%20prediction%20ClaScf_0012.581/EVM%20prediction%20ClaScf_0004.1608/EVM%20prediction%20ClaScf_0005.2121/EVM%20prediction%20ClaScf_0018.33	7	1	Cla97C05G087930	6	Cla97C02G031160/Cla97C02G027560/Cla97C09G167260/Cla97C11G217930/Cla97C06G110760/Cla97C02G026500
BP	GO:0051716	cellular response to stimulus	8/409	250/6012	0.99624578	1	Cla97C09G179130/Cla97C09G169190/Cla97C06G123840/Cla97C02G045030/Cla97C02G042800/Cla97C10G201880/Cla97C11G208770/Cla97C01G019000	EVM%20prediction%20ClaScf_0001.2220/EVM%20prediction%20ClaScf_0001.751/EVM%20prediction%20ClaScf_0005.457/EVM%20prediction%20ClaScf_0002.1794/EVM%20prediction%20ClaScf_0002.1566/EVM%20prediction%20ClaScf_0013.453/EVM%20prediction%20ClaScf_0004.250/EVM%20prediction%20ClaScf_0015.476	8	6	Cla97C09G179130/Cla97C06G123840/Cla97C02G045030/Cla97C02G042800/Cla97C10G201880/Cla97C01G019000	2	Cla97C09G169190/Cla97C11G208770
BP	GO:0035556	intracellular signal transduction	2/409	110/6012	0.996323533	1	Cla97C06G123840/Cla97C11G208770	EVM%20prediction%20ClaScf_0005.457/EVM%20prediction%20ClaScf_0004.250	2	1	Cla97C06G123840	1	Cla97C11G208770
BP	GO:0019637	organophosphate metabolic process	4/409	163/6012	0.99662408	1	Cla97C05G103980/Cla97C09G176070/Cla97C01G002730/Cla97C07G140230	EVM%20prediction%20ClaScf_0016.542/EVM%20prediction%20ClaScf_0001.1625/EVM%20prediction%20ClaScf_0011.1042/EVM%20prediction%20ClaScf_0006.1184	4	4	Cla97C05G103980/Cla97C09G176070/Cla97C01G002730/Cla97C07G140230	0
BP	GO:0006259	DNA metabolic process	2/409	130/6012	0.998983169	1	Cla97C02G048110/Cla97C01G019000	EVM%20prediction%20ClaScf_0002.2120/EVM%20prediction%20ClaScf_0015.476	2	1	Cla97C01G019000	1	Cla97C02G048110
BP	GO:0042221	response to chemical	1/409	97/6012	0.998983441	1	Cla97C02G031760	EVM%20prediction%20ClaScf_0002.29	1	1	Cla97C02G031760	0
BP	GO:0044281	small molecule metabolic process	11/409	360/6012	0.99956725	1	Cla97C09G182470/Cla97C05G103980/Cla97C02G045450/Cla97C08G147910/Cla97C01G011860/Cla97C04G071880/novel.8/Cla97C01G002730/novel.54/Cla97C07G140230/Cla97C01G021540	EVM%20prediction%20ClaScf_0020.74/EVM%20prediction%20ClaScf_0016.542/EVM%20prediction%20ClaScf_0002.1837/EVM%20prediction%20ClaScf_0009.395/EVM%20prediction%20ClaScf_0014.204/EVM%20prediction%20ClaScf_0007.830/-/EVM%20prediction%20ClaScf_0011.1042/-/EVM%20prediction%20ClaScf_0006.1184/EVM%20prediction%20ClaScf_0015.737	11	9	Cla97C09G182470/Cla97C05G103980/Cla97C02G045450/Cla97C08G147910/Cla97C01G011860/novel.8/Cla97C01G002730/novel.54/Cla97C07G140230	2	Cla97C04G071880/Cla97C01G021540
BP	GO:0006396	RNA processing	1/409	132/6012	0.999917828	1	Cla97C10G188920	EVM%20prediction%20ClaScf_0008.477	1	1	Cla97C10G188920	0
BP	GO:0043604	amide biosynthetic process	1/409	293/6012	0.999999999	1	Cla97C02G045450	EVM%20prediction%20ClaScf_0002.1837	1	1	Cla97C02G045450	0
BP	GO:0043603	cellular amide metabolic process	1/409	305/6012	1	1	Cla97C02G045450	EVM%20prediction%20ClaScf_0002.1837	1	1	Cla97C02G045450	0
CC	GO:0009521	photosystem	14/105	39/2202	7.40E-10	2.24E-08	Cla97C07G137460/Cla97C03G065480/Cla97C02G042490/Cla97C01G025040/Cla97C07G139940/Cla97C09G170230/Cla97C08G161210/Cla97C10G188950/Cla97C01G014340/Cla97C11G207920/Cla97C05G086450/Cla97C01G009260/Cla97C03G056340/Cla97C11G216530	EVM%20prediction%20ClaScf_0006.890/EVM%20prediction%20ClaScf_0003.1886/EVM%20prediction%20ClaScf_0002.1534/EVM%20prediction%20ClaScf_0021.120/EVM%20prediction%20ClaScf_0006.1154/EVM%20prediction%20ClaScf_0001.860/EVM%20prediction%20ClaScf_0023.67/EVM%20prediction%20ClaScf_0008.480/EVM%20prediction%20ClaScf_0014.537/EVM%20prediction%20ClaScf_0004.164/EVM%20prediction%20ClaScf_0012.731/EVM%20predic…	14	0		14	Cla97C07G137460/Cla97C03G065480/Cla97C02G042490/Cla97C01G025040/Cla97C07G139940/Cla97C09G170230/Cla97C08G161210/Cla97C10G188950/Cla97C01G014340/Cla97C11G207920/Cla97C05G086450/Cla97C01G009260/Cla97C03G056340/Cla97C11G216530
CC	GO:0034357	photosynthetic membrane	14/105	41/2202	1.60E-09	2.24E-08	Cla97C07G137460/Cla97C03G065480/Cla97C02G042490/Cla97C01G025040/Cla97C07G139940/Cla97C09G170230/Cla97C08G161210/Cla97C10G188950/Cla97C01G014340/Cla97C11G207920/Cla97C05G086450/Cla97C01G009260/Cla97C03G056340/Cla97C11G216530	EVM%20prediction%20ClaScf_0006.890/EVM%20prediction%20ClaScf_0003.1886/EVM%20prediction%20ClaScf_0002.1534/EVM%20prediction%20ClaScf_0021.120/EVM%20prediction%20ClaScf_0006.1154/EVM%20prediction%20ClaScf_0001.860/EVM%20prediction%20ClaScf_0023.67/EVM%20prediction%20ClaScf_0008.480/EVM%20prediction%20ClaScf_0014.537/EVM%20prediction%20ClaScf_0004.164/EVM%20prediction%20ClaScf_0012.731/EVM%20predic…	14	0		14	Cla97C07G137460/Cla97C03G065480/Cla97C02G042490/Cla97C01G025040/Cla97C07G139940/Cla97C09G170230/Cla97C08G161210/Cla97C10G188950/Cla97C01G014340/Cla97C11G207920/Cla97C05G086450/Cla97C01G009260/Cla97C03G056340/Cla97C11G216530
CC	GO:0009579	thylakoid	14/105	42/2202	2.30E-09	2.24E-08	Cla97C07G137460/Cla97C03G065480/Cla97C02G042490/Cla97C01G025040/Cla97C07G139940/Cla97C09G170230/Cla97C08G161210/Cla97C10G188950/Cla97C01G014340/Cla97C11G207920/Cla97C05G086450/Cla97C01G009260/Cla97C03G056340/Cla97C11G216530	EVM%20prediction%20ClaScf_0006.890/EVM%20prediction%20ClaScf_0003.1886/EVM%20prediction%20ClaScf_0002.1534/EVM%20prediction%20ClaScf_0021.120/EVM%20prediction%20ClaScf_0006.1154/EVM%20prediction%20ClaScf_0001.860/EVM%20prediction%20ClaScf_0023.67/EVM%20prediction%20ClaScf_0008.480/EVM%20prediction%20ClaScf_0014.537/EVM%20prediction%20ClaScf_0004.164/EVM%20prediction%20ClaScf_0012.731/EVM%20predic…	14	0		14	Cla97C07G137460/Cla97C03G065480/Cla97C02G042490/Cla97C01G025040/Cla97C07G139940/Cla97C09G170230/Cla97C08G161210/Cla97C10G188950/Cla97C01G014340/Cla97C11G207920/Cla97C05G086450/Cla97C01G009260/Cla97C03G056340/Cla97C11G216530
CC	GO:0044436	thylakoid part	14/105	42/2202	2.30E-09	2.24E-08	Cla97C07G137460/Cla97C03G065480/Cla97C02G042490/Cla97C01G025040/Cla97C07G139940/Cla97C09G170230/Cla97C08G161210/Cla97C10G188950/Cla97C01G014340/Cla97C11G207920/Cla97C05G086450/Cla97C01G009260/Cla97C03G056340/Cla97C11G216530	EVM%20prediction%20ClaScf_0006.890/EVM%20prediction%20ClaScf_0003.1886/EVM%20prediction%20ClaScf_0002.1534/EVM%20prediction%20ClaScf_0021.120/EVM%20prediction%20ClaScf_0006.1154/EVM%20prediction%20ClaScf_0001.860/EVM%20prediction%20ClaScf_0023.67/EVM%20prediction%20ClaScf_0008.480/EVM%20prediction%20ClaScf_0014.537/EVM%20prediction%20ClaScf_0004.164/EVM%20prediction%20ClaScf_0012.731/EVM%20predic…	14	0		14	Cla97C07G137460/Cla97C03G065480/Cla97C02G042490/Cla97C01G025040/Cla97C07G139940/Cla97C09G170230/Cla97C08G161210/Cla97C10G188950/Cla97C01G014340/Cla97C11G207920/Cla97C05G086450/Cla97C01G009260/Cla97C03G056340/Cla97C11G216530
CC	GO:0009522	photosystem I	7/105	12/2202	2.99E-07	2.34E-06	Cla97C01G025040/Cla97C07G139940/Cla97C10G188950/Cla97C01G014340/Cla97C05G086450/Cla97C01G009260/Cla97C11G216530	EVM%20prediction%20ClaScf_0021.120/EVM%20prediction%20ClaScf_0006.1154/EVM%20prediction%20ClaScf_0008.480/EVM%20prediction%20ClaScf_0014.537/EVM%20prediction%20ClaScf_0012.731/EVM%20prediction%20ClaScf_0011.331/EVM%20prediction%20ClaScf_0004.1360	7	0		7	Cla97C01G025040/Cla97C07G139940/Cla97C10G188950/Cla97C01G014340/Cla97C05G086450/Cla97C01G009260/Cla97C11G216530
CC	GO:0009523	photosystem II	7/105	24/2202	8.12E-05	0.000527962	Cla97C07G137460/Cla97C03G065480/Cla97C02G042490/Cla97C09G170230/Cla97C08G161210/Cla97C11G207920/Cla97C03G056340	EVM%20prediction%20ClaScf_0006.890/EVM%20prediction%20ClaScf_0003.1886/EVM%20prediction%20ClaScf_0002.1534/EVM%20prediction%20ClaScf_0001.860/EVM%20prediction%20ClaScf_0023.67/EVM%20prediction%20ClaScf_0004.164/EVM%20prediction%20ClaScf_0003.578	7	0		7	Cla97C07G137460/Cla97C03G065480/Cla97C02G042490/Cla97C09G170230/Cla97C08G161210/Cla97C11G207920/Cla97C03G056340
CC	GO:0098796	membrane protein complex	15/105	129/2202	0.000872461	0.004860854	Cla97C07G137460/Cla97C03G065480/Cla97C02G042490/Cla97C01G025040/Cla97C07G139940/Cla97C09G170230/Cla97C08G161210/Cla97C10G188950/Cla97C01G014340/Cla97C11G207920/Cla97C02G040200/Cla97C05G086450/Cla97C01G009260/Cla97C03G056340/Cla97C11G216530	EVM%20prediction%20ClaScf_0006.890/EVM%20prediction%20ClaScf_0003.1886/EVM%20prediction%20ClaScf_0002.1534/EVM%20prediction%20ClaScf_0021.120/EVM%20prediction%20ClaScf_0006.1154/EVM%20prediction%20ClaScf_0001.860/EVM%20prediction%20ClaScf_0023.67/EVM%20prediction%20ClaScf_0008.480/EVM%20prediction%20ClaScf_0014.537/EVM%20prediction%20ClaScf_0004.164/EVM%20prediction%20ClaScf_0002.1285/EVM%20predi…	15	1	Cla97C02G040200	14	Cla97C07G137460/Cla97C03G065480/Cla97C02G042490/Cla97C01G025040/Cla97C07G139940/Cla97C09G170230/Cla97C08G161210/Cla97C10G188950/Cla97C01G014340/Cla97C11G207920/Cla97C05G086450/Cla97C01G009260/Cla97C03G056340/Cla97C11G216530
CC	GO:0005576	extracellular region	4/105	31/2202	0.057026575	0.273054237	Cla97C09G183600/Cla97C01G004270/Cla97C09G174320/Cla97C10G192950	EVM%20prediction%20ClaScf_0020.191/EVM%20prediction%20ClaScf_0011.884/EVM%20prediction%20ClaScf_0001.1313/EVM%20prediction%20ClaScf_0008.1203	4	3	Cla97C09G183600/Cla97C01G004270/Cla97C09G174320	1	Cla97C10G192950
CC	GO:0000145	exocyst	3/105	22/2202	0.084016688	0.273054237	Cla97C02G046670/Cla97C03G052960/Cla97C03G054880	EVM%20prediction%20ClaScf_0002.1971/EVM%20prediction%20ClaScf_0003.224/EVM%20prediction%20ClaScf_0003.422	3	3	Cla97C02G046670/Cla97C03G052960/Cla97C03G054880	0
CC	GO:0005938	cell cortex	3/105	22/2202	0.084016688	0.273054237	Cla97C02G046670/Cla97C03G052960/Cla97C03G054880	EVM%20prediction%20ClaScf_0002.1971/EVM%20prediction%20ClaScf_0003.224/EVM%20prediction%20ClaScf_0003.422	3	3	Cla97C02G046670/Cla97C03G052960/Cla97C03G054880	0
CC	GO:0044448	cell cortex part	3/105	22/2202	0.084016688	0.273054237	Cla97C02G046670/Cla97C03G052960/Cla97C03G054880	EVM%20prediction%20ClaScf_0002.1971/EVM%20prediction%20ClaScf_0003.224/EVM%20prediction%20ClaScf_0003.422	3	3	Cla97C02G046670/Cla97C03G052960/Cla97C03G054880	0
CC	GO:0099568	cytoplasmic region	3/105	22/2202	0.084016688	0.273054237	Cla97C02G046670/Cla97C03G052960/Cla97C03G054880	EVM%20prediction%20ClaScf_0002.1971/EVM%20prediction%20ClaScf_0003.224/EVM%20prediction%20ClaScf_0003.422	3	3	Cla97C02G046670/Cla97C03G052960/Cla97C03G054880	0
CC	GO:0099023	tethering complex	3/105	25/2202	0.113387487	0.340162462	Cla97C02G046670/Cla97C03G052960/Cla97C03G054880	EVM%20prediction%20ClaScf_0002.1971/EVM%20prediction%20ClaScf_0003.224/EVM%20prediction%20ClaScf_0003.422	3	3	Cla97C02G046670/Cla97C03G052960/Cla97C03G054880	0
CC	GO:0009654	photosystem II oxygen evolving complex	2/105	16/2202	0.175396581	0.488604761	Cla97C07G137460/Cla97C03G056340	EVM%20prediction%20ClaScf_0006.890/EVM%20prediction%20ClaScf_0003.578	2	0		2	Cla97C07G137460/Cla97C03G056340
CC	GO:1990204	oxidoreductase complex	2/105	17/2202	0.192915964	0.501581505	Cla97C07G137460/Cla97C03G056340	EVM%20prediction%20ClaScf_0006.890/EVM%20prediction%20ClaScf_0003.578	2	0		2	Cla97C07G137460/Cla97C03G056340
CC	GO:0042651	thylakoid membrane	2/105	18/2202	0.210652835	0.513466286	Cla97C07G137460/Cla97C03G056340	EVM%20prediction%20ClaScf_0006.890/EVM%20prediction%20ClaScf_0003.578	2	0		2	Cla97C07G137460/Cla97C03G056340
CC	GO:0048046	apoplast	2/105	25/2202	0.336476598	0.771916902	Cla97C09G174320/Cla97C10G192950	EVM%20prediction%20ClaScf_0001.1313/EVM%20prediction%20ClaScf_0008.1203	2	1	Cla97C09G174320	1	Cla97C10G192950
CC	GO:0071944	cell periphery	6/105	110/2202	0.428893183	0.929268564	Cla97C02G046670/Cla97C03G052960/Cla97C09G174320/Cla97C03G054880/Cla97C09G167260/Cla97C10G192950	EVM%20prediction%20ClaScf_0002.1971/EVM%20prediction%20ClaScf_0003.224/EVM%20prediction%20ClaScf_0001.1313/EVM%20prediction%20ClaScf_0003.422/EVM%20prediction%20ClaScf_0001.554/EVM%20prediction%20ClaScf_0008.1203	6	4	Cla97C02G046670/Cla97C03G052960/Cla97C09G174320/Cla97C03G054880	2	Cla97C09G167260/Cla97C10G192950
CC	GO:0005618	cell wall	3/105	63/2202	0.586405938	0.99999092	Cla97C09G174320/Cla97C09G167260/Cla97C10G192950	EVM%20prediction%20ClaScf_0001.1313/EVM%20prediction%20ClaScf_0001.554/EVM%20prediction%20ClaScf_0008.1203	3	1	Cla97C09G174320	2	Cla97C09G167260/Cla97C10G192950
CC	GO:0030312	external encapsulating structure	3/105	63/2202	0.586405938	0.99999092	Cla97C09G174320/Cla97C09G167260/Cla97C10G192950	EVM%20prediction%20ClaScf_0001.1313/EVM%20prediction%20ClaScf_0001.554/EVM%20prediction%20ClaScf_0008.1203	3	1	Cla97C09G174320	2	Cla97C09G167260/Cla97C10G192950
CC	GO:0005789	endoplasmic reticulum membrane	1/105	21/2202	0.64328917	0.99999092	Cla97C02G040200	EVM%20prediction%20ClaScf_0002.1285	1	1	Cla97C02G040200	0
CC	GO:0019898	extrinsic component of membrane	1/105	21/2202	0.64328917	0.99999092	Cla97C03G056340	EVM%20prediction%20ClaScf_0003.578	1	0		1	Cla97C03G056340
CC	GO:0042175	nuclear outer membrane-endoplasmic reticulum membrane network	1/105	21/2202	0.64328917	0.99999092	Cla97C02G040200	EVM%20prediction%20ClaScf_0002.1285	1	1	Cla97C02G040200	0
CC	GO:0044432	endoplasmic reticulum part	1/105	21/2202	0.64328917	0.99999092	Cla97C02G040200	EVM%20prediction%20ClaScf_0002.1285	1	1	Cla97C02G040200	0
CC	GO:0098827	endoplasmic reticulum subcompartment	1/105	21/2202	0.64328917	0.99999092	Cla97C02G040200	EVM%20prediction%20ClaScf_0002.1285	1	1	Cla97C02G040200	0
CC	GO:0031984	organelle subcompartment	1/105	28/2202	0.747590237	0.99999092	Cla97C02G040200	EVM%20prediction%20ClaScf_0002.1285	1	1	Cla97C02G040200	0
CC	GO:0005783	endoplasmic reticulum	1/105	36/2202	0.830242403	0.99999092	Cla97C02G040200	EVM%20prediction%20ClaScf_0002.1285	1	1	Cla97C02G040200	0
CC	GO:0098588	bounding membrane of organelle	1/105	39/2202	0.853763034	0.99999092	Cla97C02G040200	EVM%20prediction%20ClaScf_0002.1285	1	1	Cla97C02G040200	0
CC	GO:0005634	nucleus	15/105	394/2202	0.870081509	0.99999092	Cla97C01G011260/Cla97C02G044050/Cla97C05G089920/Cla97C02G042420/Cla97C09G177440/Cla97C02G049960/Cla97C08G154760/Cla97C01G016680/Cla97C01G023910/Cla97C10G188920/Cla97C01G015900/Cla97C06G110760/Cla97C08G159810/Cla97C01G003060/Cla97C02G048110	EVM%20prediction%20ClaScf_0014.24/EVM%20prediction%20ClaScf_0002.1695/EVM%20prediction%20ClaScf_0012.371/EVM%20prediction%20ClaScf_0002.1527/EVM%20prediction%20ClaScf_0001.1968/EVM%20prediction%20ClaScf_0002.2308/EVM%20prediction%20ClaScf_0009.1152/EVM%20prediction%20ClaScf_0015.237/EVM%20prediction%20ClaScf_0021.233/EVM%20prediction%20ClaScf_0008.477/EVM%20prediction%20ClaScf_0015.153/EVM%20pred…	15	11	Cla97C01G011260/Cla97C02G044050/Cla97C05G089920/Cla97C09G177440/Cla97C02G049960/Cla97C08G154760/Cla97C01G016680/Cla97C01G023910/Cla97C10G188920/Cla97C01G015900/Cla97C01G003060	4	Cla97C02G042420/Cla97C06G110760/Cla97C08G159810/Cla97C02G048110
CC	GO:0031090	organelle membrane	1/105	52/2202	0.923561875	0.99999092	Cla97C02G040200	EVM%20prediction%20ClaScf_0002.1285	1	1	Cla97C02G040200	0
CC	GO:0005739	mitochondrion	1/105	60/2202	0.948825012	0.99999092	Cla97C01G013950	EVM%20prediction%20ClaScf_0014.498	1	0		1	Cla97C01G013950
CC	GO:1902494	catalytic complex	2/105	111/2202	0.973761221	0.99999092	Cla97C07G137460/Cla97C03G056340	EVM%20prediction%20ClaScf_0006.890/EVM%20prediction%20ClaScf_0003.578	2	0		2	Cla97C07G137460/Cla97C03G056340
CC	GO:0012505	endomembrane system	1/105	77/2202	0.978295718	0.99999092	Cla97C02G040200	EVM%20prediction%20ClaScf_0002.1285	1	1	Cla97C02G040200	0
CC	GO:0044428	nuclear part	1/105	77/2202	0.978295718	0.99999092	Cla97C10G188920	EVM%20prediction%20ClaScf_0008.477	1	1	Cla97C10G188920	0
CC	GO:0044444	cytoplasmic part	8/105	396/2202	0.999424113	0.99999092	Cla97C02G046670/Cla97C03G052960/Cla97C02G042490/Cla97C09G170230/Cla97C03G054880/Cla97C11G212320/Cla97C02G040200/Cla97C01G013950	EVM%20prediction%20ClaScf_0002.1971/EVM%20prediction%20ClaScf_0003.224/EVM%20prediction%20ClaScf_0002.1534/EVM%20prediction%20ClaScf_0001.860/EVM%20prediction%20ClaScf_0003.422/EVM%20prediction%20ClaScf_0004.632/EVM%20prediction%20ClaScf_0002.1285/EVM%20prediction%20ClaScf_0014.498	8	5	Cla97C02G046670/Cla97C03G052960/Cla97C03G054880/Cla97C11G212320/Cla97C02G040200	3	Cla97C02G042490/Cla97C09G170230/Cla97C01G013950
CC	GO:0005737	cytoplasm	10/105	479/2202	0.999783018	0.99999092	Cla97C02G046670/Cla97C03G052960/Cla97C09G182470/Cla97C07G129510/Cla97C02G042490/Cla97C09G170230/Cla97C03G054880/Cla97C11G212320/Cla97C02G040200/Cla97C01G013950	EVM%20prediction%20ClaScf_0002.1971/EVM%20prediction%20ClaScf_0003.224/EVM%20prediction%20ClaScf_0020.74/EVM%20prediction%20ClaScf_0019.218/EVM%20prediction%20ClaScf_0002.1534/EVM%20prediction%20ClaScf_0001.860/EVM%20prediction%20ClaScf_0003.422/EVM%20prediction%20ClaScf_0004.632/EVM%20prediction%20ClaScf_0002.1285/EVM%20prediction%20ClaScf_0014.498	10	7	Cla97C02G046670/Cla97C03G052960/Cla97C09G182470/Cla97C07G129510/Cla97C03G054880/Cla97C11G212320/Cla97C02G040200	3	Cla97C02G042490/Cla97C09G170230/Cla97C01G013950
CC	GO:0044422	organelle part	2/105	217/2202	0.999815948	0.99999092	Cla97C10G188920/Cla97C02G040200	EVM%20prediction%20ClaScf_0008.477/EVM%20prediction%20ClaScf_0002.1285	2	2	Cla97C10G188920/Cla97C02G040200	0
CC	GO:0044446	intracellular organelle part	2/105	217/2202	0.999815948	0.99999092	Cla97C10G188920/Cla97C02G040200	EVM%20prediction%20ClaScf_0008.477/EVM%20prediction%20ClaScf_0002.1285	2	2	Cla97C10G188920/Cla97C02G040200	0
CC	GO:1990904	ribonucleoprotein complex	1/105	225/2202	0.99999092	0.99999092	Cla97C10G188920	EVM%20prediction%20ClaScf_0008.477	1	1	Cla97C10G188920	0
MF	GO:0003700	DNA binding transcription factor activity	48/558	351/9166	8.28E-08	1.66E-05	Cla97C10G187020/Cla97C05G089730/Cla97C07G141890/Cla97C05G081140/Cla97C03G065080/Cla97C10G205870/Cla97C08G155430/Cla97C02G044050/Cla97C10G195800/Cla97C03G059320/Cla97C11G223860/Cla97C01G004920/Cla97C01G023060/Cla97C07G130890/Cla97C02G032880/Cla97C10G187010/Cla97C10G196120/Cla97C05G092380/Cla97C09G172330/Cla97C03G050940/Cla97C05G089920/Cla97C11G225230/Cla97C02G034700/Cla97C02G028430/Cla97C01G017140…	EVM%20prediction%20ClaScf_0008.271/EVM%20prediction%20ClaScf_0012.390/EVM%20prediction%20ClaScf_0006.1361/EVM%20prediction%20ClaScf_0012.1270/EVM%20prediction%20ClaScf_0003.1844/EVM%20prediction%20ClaScf_0013.49/EVM%20prediction%20ClaScf_0009.1220/EVM%20prediction%20ClaScf_0002.1695/EVM%20prediction%20ClaScf_0013.1094/EVM%20prediction%20ClaScf_0003.918/EVM%20prediction%20ClaScf_0004.2236/EVM%20pr…	48	43	Cla97C10G187020/Cla97C05G089730/Cla97C07G141890/Cla97C05G081140/Cla97C03G065080/Cla97C10G205870/Cla97C02G044050/Cla97C10G195800/Cla97C03G059320/Cla97C11G223860/Cla97C01G004920/Cla97C01G023060/Cla97C07G130890/Cla97C02G032880/Cla97C10G187010/Cla97C05G092380/Cla97C09G172330/Cla97C03G050940/Cla97C05G089920/Cla97C11G225230/Cla97C02G034700/Cla97C02G028430/Cla97C01G017140/Cla97C11G221460/Cla97C08G153920…	5	Cla97C08G155430/Cla97C10G196120/Cla97C08G157020/Cla97C10G195010/Cla97C09G161940
MF	GO:0140110	transcription regulator activity	49/558	379/9166	3.49E-07	3.49E-05	Cla97C10G187020/Cla97C05G089730/Cla97C07G141890/Cla97C05G081140/Cla97C03G065080/Cla97C10G205870/Cla97C08G155430/Cla97C02G044050/Cla97C10G195800/Cla97C03G059320/Cla97C11G223860/Cla97C01G004920/Cla97C01G023060/Cla97C07G130890/Cla97C02G032880/Cla97C10G187010/Cla97C10G196120/Cla97C05G092380/Cla97C09G172330/Cla97C03G050940/Cla97C05G089920/Cla97C11G225230/Cla97C02G034700/Cla97C02G028430/Cla97C01G017140…	EVM%20prediction%20ClaScf_0008.271/EVM%20prediction%20ClaScf_0012.390/EVM%20prediction%20ClaScf_0006.1361/EVM%20prediction%20ClaScf_0012.1270/EVM%20prediction%20ClaScf_0003.1844/EVM%20prediction%20ClaScf_0013.49/EVM%20prediction%20ClaScf_0009.1220/EVM%20prediction%20ClaScf_0002.1695/EVM%20prediction%20ClaScf_0013.1094/EVM%20prediction%20ClaScf_0003.918/EVM%20prediction%20ClaScf_0004.2236/EVM%20pr…	49	44	Cla97C10G187020/Cla97C05G089730/Cla97C07G141890/Cla97C05G081140/Cla97C03G065080/Cla97C10G205870/Cla97C02G044050/Cla97C10G195800/Cla97C03G059320/Cla97C11G223860/Cla97C01G004920/Cla97C01G023060/Cla97C07G130890/Cla97C02G032880/Cla97C10G187010/Cla97C05G092380/Cla97C09G172330/Cla97C03G050940/Cla97C05G089920/Cla97C11G225230/Cla97C02G034700/Cla97C02G028430/Cla97C01G017140/Cla97C11G221460/Cla97C08G153920…	5	Cla97C08G155430/Cla97C10G196120/Cla97C08G157020/Cla97C10G195010/Cla97C09G161940
MF	GO:0043565	sequence-specific DNA binding	24/558	191/9166	0.000551898	0.036793208	Cla97C07G141890/Cla97C05G081140/Cla97C10G205870/Cla97C02G044050/Cla97C10G195800/Cla97C10G196120/Cla97C09G172330/Cla97C03G050940/Cla97C05G089920/Cla97C11G225230/Cla97C02G034700/Cla97C02G028430/Cla97C01G017140/Cla97C06G123230/Cla97C01G021390/Cla97C10G199160/Cla97C01G016120/Cla97C01G023910/Cla97C10G199360/Cla97C01G015900/Cla97C07G135710/Cla97C11G210650/Cla97C09G161940/Cla97C03G066730	EVM%20prediction%20ClaScf_0006.1361/EVM%20prediction%20ClaScf_0012.1270/EVM%20prediction%20ClaScf_0013.49/EVM%20prediction%20ClaScf_0002.1695/EVM%20prediction%20ClaScf_0013.1094/EVM%20prediction%20ClaScf_0013.1060/EVM%20prediction%20ClaScf_0001.1081/EVM%20prediction%20ClaScf_0003.17/EVM%20prediction%20ClaScf_0012.371/EVM%20prediction%20ClaScf_0004.2375/EVM%20prediction%20ClaScf_0002.385/EVM%20pre…	24	22	Cla97C07G141890/Cla97C05G081140/Cla97C10G205870/Cla97C02G044050/Cla97C10G195800/Cla97C09G172330/Cla97C03G050940/Cla97C05G089920/Cla97C11G225230/Cla97C02G034700/Cla97C02G028430/Cla97C01G017140/Cla97C06G123230/Cla97C01G021390/Cla97C10G199160/Cla97C01G016120/Cla97C01G023910/Cla97C10G199360/Cla97C01G015900/Cla97C07G135710/Cla97C11G210650/Cla97C03G066730	2	Cla97C10G196120/Cla97C09G161940
MF	GO:0005509	calcium ion binding	17/558	124/9166	0.001323109	0.066155468	Cla97C06G127530/Cla97C09G179530/Cla97C10G206280/Cla97C10G190010/Cla97C10G198500/Cla97C10G190340/Cla97C01G019720/Cla97C04G070480/Cla97C08G148820/Cla97C09G176070/Cla97C04G071010/Cla97C05G100760/Cla97C05G101500/Cla97C06G112040/Cla97C11G209800/Cla97C06G123830/Cla97C03G056340	EVM%20prediction%20ClaScf_0005.77/EVM%20prediction%20ClaScf_0001.2263/EVM%20prediction%20ClaScf_0013.8/EVM%20prediction%20ClaScf_0008.613/EVM%20prediction%20ClaScf_0013.811/EVM%20prediction%20ClaScf_0008.663/EVM%20prediction%20ClaScf_0015.550/EVM%20prediction%20ClaScf_0007.1077/EVM%20prediction%20ClaScf_0009.514/EVM%20prediction%20ClaScf_0001.1625/EVM%20prediction%20ClaScf_0007.965/EVM%20predicti…	17	16	Cla97C06G127530/Cla97C09G179530/Cla97C10G206280/Cla97C10G190010/Cla97C10G198500/Cla97C10G190340/Cla97C01G019720/Cla97C04G070480/Cla97C08G148820/Cla97C09G176070/Cla97C04G071010/Cla97C05G100760/Cla97C05G101500/Cla97C06G112040/Cla97C11G209800/Cla97C06G123830	1	Cla97C03G056340
MF	GO:0005516	calmodulin binding	5/558	19/9166	0.004674629	0.146479948	Cla97C09G163660/Cla97C05G102310/Cla97C01G016770/Cla97C04G077860/Cla97C02G040910	EVM%20prediction%20ClaScf_0001.185/EVM%20prediction%20ClaScf_0010.24/EVM%20prediction%20ClaScf_0015.246/EVM%20prediction%20ClaScf_0007.205/EVM%20prediction%20ClaScf_0002.1366	5	5	Cla97C09G163660/Cla97C05G102310/Cla97C01G016770/Cla97C04G077860/Cla97C02G040910	0
MF	GO:0008236	serine-type peptidase activity	12/558	85/9166	0.005126798	0.146479948	Cla97C07G134370/Cla97C05G103560/Cla97C01G001060/Cla97C07G134350/Cla97C03G053840/Cla97C01G003140/Cla97C03G065250/Cla97C07G143300/Cla97C05G108890/Cla97C07G134390/Cla97C05G089510/Cla97C11G210060	EVM%20prediction%20ClaScf_0006.312/EVM%20prediction%20ClaScf_0016.584/EVM%20prediction%20ClaScf_0011.1213/EVM%20prediction%20ClaScf_0006.306/EVM%20prediction%20ClaScf_0003.313/EVM%20prediction%20ClaScf_0011.1000/EVM%20prediction%20ClaScf_0003.1862/EVM%20prediction%20ClaScf_0006.1508/EVM%20prediction%20ClaScf_0016.37/EVM%20prediction%20ClaScf_0006.319/EVM%20prediction%20ClaScf_0012.414/EVM%20predi…	12	5	Cla97C05G103560/Cla97C01G001060/Cla97C01G003140/Cla97C07G143300/Cla97C05G108890	7	Cla97C07G134370/Cla97C07G134350/Cla97C03G053840/Cla97C03G065250/Cla97C07G134390/Cla97C05G089510/Cla97C11G210060
MF	GO:0017171	serine hydrolase activity	12/558	85/9166	0.005126798	0.146479948	Cla97C07G134370/Cla97C05G103560/Cla97C01G001060/Cla97C07G134350/Cla97C03G053840/Cla97C01G003140/Cla97C03G065250/Cla97C07G143300/Cla97C05G108890/Cla97C07G134390/Cla97C05G089510/Cla97C11G210060	EVM%20prediction%20ClaScf_0006.312/EVM%20prediction%20ClaScf_0016.584/EVM%20prediction%20ClaScf_0011.1213/EVM%20prediction%20ClaScf_0006.306/EVM%20prediction%20ClaScf_0003.313/EVM%20prediction%20ClaScf_0011.1000/EVM%20prediction%20ClaScf_0003.1862/EVM%20prediction%20ClaScf_0006.1508/EVM%20prediction%20ClaScf_0016.37/EVM%20prediction%20ClaScf_0006.319/EVM%20prediction%20ClaScf_0012.414/EVM%20predi…	12	5	Cla97C05G103560/Cla97C01G001060/Cla97C01G003140/Cla97C07G143300/Cla97C05G108890	7	Cla97C07G134370/Cla97C07G134350/Cla97C03G053840/Cla97C03G065250/Cla97C07G134390/Cla97C05G089510/Cla97C11G210060
MF	GO:0004252	serine-type endopeptidase activity	8/558	47/9166	0.006855867	0.17139668	Cla97C07G134370/Cla97C05G103560/Cla97C01G001060/Cla97C07G134350/Cla97C01G003140/Cla97C03G065250/Cla97C07G134390/Cla97C05G089510	EVM%20prediction%20ClaScf_0006.312/EVM%20prediction%20ClaScf_0016.584/EVM%20prediction%20ClaScf_0011.1213/EVM%20prediction%20ClaScf_0006.306/EVM%20prediction%20ClaScf_0011.1000/EVM%20prediction%20ClaScf_0003.1862/EVM%20prediction%20ClaScf_0006.319/EVM%20prediction%20ClaScf_0012.414	8	3	Cla97C05G103560/Cla97C01G001060/Cla97C01G003140	5	Cla97C07G134370/Cla97C07G134350/Cla97C03G065250/Cla97C07G134390/Cla97C05G089510
MF	GO:0004601	peroxidase activity	10/558	73/9166	0.012509749	0.249689889	Cla97C02G049950/Cla97C10G203590/Cla97C10G195960/Cla97C09G177290/Cla97C02G049940/Cla97C09G180150/Cla97C01G016570/Cla97C10G197290/Cla97C09G177060/Cla97C11G214530	EVM%20prediction%20ClaScf_0002.2307/EVM%20prediction%20ClaScf_0013.279/EVM%20prediction%20ClaScf_0013.1077/EVM%20prediction%20ClaScf_0001.1938/EVM%20prediction%20ClaScf_0002.2306/EVM%20prediction%20ClaScf_0001.2333/EVM%20prediction%20ClaScf_0015.226/EVM%20prediction%20ClaScf_0013.936/EVM%20prediction%20ClaScf_0001.1887/EVM%20prediction%20ClaScf_0004.883	10	8	Cla97C02G049950/Cla97C10G203590/Cla97C10G195960/Cla97C09G177290/Cla97C02G049940/Cla97C01G016570/Cla97C10G197290/Cla97C11G214530	2	Cla97C09G180150/Cla97C09G177060
MF	GO:0009055	electron transfer activity	13/558	107/9166	0.012816248	0.249689889	Cla97C11G209660/Cla97C05G080100/Cla97C09G165080/Cla97C02G036310/Cla97C05G109020/Cla97C09G165140/Cla97C05G091890/Cla97C11G213980/Cla97C06G115530/Cla97C05G086380/Cla97C11G209670/Cla97C09G163920/Cla97C01G005610	EVM%20prediction%20ClaScf_0004.344/EVM%20prediction%20ClaScf_0012.1376/EVM%20prediction%20ClaScf_0001.329/EVM%20prediction%20ClaScf_0002.724/EVM%20prediction%20ClaScf_0016.24/EVM%20prediction%20ClaScf_0001.335/EVM%20prediction%20ClaScf_0012.168/EVM%20prediction%20ClaScf_0004.816/EVM%20prediction%20ClaScf_0005.1624/EVM%20prediction%20ClaScf_0012.738/EVM%20prediction%20ClaScf_0004.345/EVM%20predict…	13	6	Cla97C11G209660/Cla97C05G080100/Cla97C09G165080/Cla97C02G036310/Cla97C05G109020/Cla97C09G165140	7	Cla97C05G091890/Cla97C11G213980/Cla97C06G115530/Cla97C05G086380/Cla97C11G209670/Cla97C09G163920/Cla97C01G005610
MF	GO:0016829	lyase activity	13/558	109/9166	0.014819115	0.249689889	Cla97C06G126930/Cla97C09G176070/Cla97C08G147910/Cla97C01G011860/Cla97C10G188220/Cla97C10G184890/Cla97C08G160620/novel.8/Cla97C02G027100/Cla97C08G161510/novel.54/Cla97C01G021540/Cla97C06G123580	EVM%20prediction%20ClaScf_0005.138/EVM%20prediction%20ClaScf_0001.1625/EVM%20prediction%20ClaScf_0009.395/EVM%20prediction%20ClaScf_0014.204/EVM%20prediction%20ClaScf_0008.402/EVM%20prediction%20ClaScf_0008.35/EVM%20prediction%20ClaScf_0023.128/-/EVM%20prediction%20ClaScf_0018.94/EVM%20prediction%20ClaScf_0023.36/-/EVM%20prediction%20ClaScf_0015.737/EVM%20prediction%20ClaScf_0005.483	13	8	Cla97C09G176070/Cla97C08G147910/Cla97C01G011860/Cla97C10G184890/Cla97C08G160620/novel.8/Cla97C02G027100/novel.54	5	Cla97C06G126930/Cla97C10G188220/Cla97C08G161510/Cla97C01G021540/Cla97C06G123580
MF	GO:0016684	oxidoreductase activity, acting on peroxide as acceptor	10/558	75/9166	0.014981393	0.249689889	Cla97C02G049950/Cla97C10G203590/Cla97C10G195960/Cla97C09G177290/Cla97C02G049940/Cla97C09G180150/Cla97C01G016570/Cla97C10G197290/Cla97C09G177060/Cla97C11G214530	EVM%20prediction%20ClaScf_0002.2307/EVM%20prediction%20ClaScf_0013.279/EVM%20prediction%20ClaScf_0013.1077/EVM%20prediction%20ClaScf_0001.1938/EVM%20prediction%20ClaScf_0002.2306/EVM%20prediction%20ClaScf_0001.2333/EVM%20prediction%20ClaScf_0015.226/EVM%20prediction%20ClaScf_0013.936/EVM%20prediction%20ClaScf_0001.1887/EVM%20prediction%20ClaScf_0004.883	10	8	Cla97C02G049950/Cla97C10G203590/Cla97C10G195960/Cla97C09G177290/Cla97C02G049940/Cla97C01G016570/Cla97C10G197290/Cla97C11G214530	2	Cla97C09G180150/Cla97C09G177060
MF	GO:0016209	antioxidant activity	10/558	80/9166	0.022734077	0.349755034	Cla97C02G049950/Cla97C10G203590/Cla97C10G195960/Cla97C09G177290/Cla97C02G049940/Cla97C09G180150/Cla97C01G016570/Cla97C10G197290/Cla97C09G177060/Cla97C11G214530	EVM%20prediction%20ClaScf_0002.2307/EVM%20prediction%20ClaScf_0013.279/EVM%20prediction%20ClaScf_0013.1077/EVM%20prediction%20ClaScf_0001.1938/EVM%20prediction%20ClaScf_0002.2306/EVM%20prediction%20ClaScf_0001.2333/EVM%20prediction%20ClaScf_0015.226/EVM%20prediction%20ClaScf_0013.936/EVM%20prediction%20ClaScf_0001.1887/EVM%20prediction%20ClaScf_0004.883	10	8	Cla97C02G049950/Cla97C10G203590/Cla97C10G195960/Cla97C09G177290/Cla97C02G049940/Cla97C01G016570/Cla97C10G197290/Cla97C11G214530	2	Cla97C09G180150/Cla97C09G177060
MF	GO:0005216	ion channel activity	7/558	50/9166	0.03057864	0.359748711	Cla97C07G140440/Cla97C10G190410/Cla97C05G091050/Cla97C05G081050/Cla97C07G144070/Cla97C05G081030/Cla97C01G000550	EVM%20prediction%20ClaScf_0006.1207/EVM%20prediction%20ClaScf_0008.670/EVM%20prediction%20ClaScf_0012.255/EVM%20prediction%20ClaScf_0012.1279/EVM%20prediction%20ClaScf_0006.1588/EVM%20prediction%20ClaScf_0012.1281/EVM%20prediction%20ClaScf_0011.1264	7	4	Cla97C07G140440/Cla97C10G190410/Cla97C05G091050/Cla97C01G000550	3	Cla97C05G081050/Cla97C07G144070/Cla97C05G081030
MF	GO:0015267	channel activity	7/558	50/9166	0.03057864	0.359748711	Cla97C07G140440/Cla97C10G190410/Cla97C05G091050/Cla97C05G081050/Cla97C07G144070/Cla97C05G081030/Cla97C01G000550	EVM%20prediction%20ClaScf_0006.1207/EVM%20prediction%20ClaScf_0008.670/EVM%20prediction%20ClaScf_0012.255/EVM%20prediction%20ClaScf_0012.1279/EVM%20prediction%20ClaScf_0006.1588/EVM%20prediction%20ClaScf_0012.1281/EVM%20prediction%20ClaScf_0011.1264	7	4	Cla97C07G140440/Cla97C10G190410/Cla97C05G091050/Cla97C01G000550	3	Cla97C05G081050/Cla97C07G144070/Cla97C05G081030
MF	GO:0022803	passive transmembrane transporter activity	7/558	50/9166	0.03057864	0.359748711	Cla97C07G140440/Cla97C10G190410/Cla97C05G091050/Cla97C05G081050/Cla97C07G144070/Cla97C05G081030/Cla97C01G000550	EVM%20prediction%20ClaScf_0006.1207/EVM%20prediction%20ClaScf_0008.670/EVM%20prediction%20ClaScf_0012.255/EVM%20prediction%20ClaScf_0012.1279/EVM%20prediction%20ClaScf_0006.1588/EVM%20prediction%20ClaScf_0012.1281/EVM%20prediction%20ClaScf_0011.1264	7	4	Cla97C07G140440/Cla97C10G190410/Cla97C05G091050/Cla97C01G000550	3	Cla97C05G081050/Cla97C07G144070/Cla97C05G081030
MF	GO:0022838	substrate-specific channel activity	7/558	50/9166	0.03057864	0.359748711	Cla97C07G140440/Cla97C10G190410/Cla97C05G091050/Cla97C05G081050/Cla97C07G144070/Cla97C05G081030/Cla97C01G000550	EVM%20prediction%20ClaScf_0006.1207/EVM%20prediction%20ClaScf_0008.670/EVM%20prediction%20ClaScf_0012.255/EVM%20prediction%20ClaScf_0012.1279/EVM%20prediction%20ClaScf_0006.1588/EVM%20prediction%20ClaScf_0012.1281/EVM%20prediction%20ClaScf_0011.1264	7	4	Cla97C07G140440/Cla97C10G190410/Cla97C05G091050/Cla97C01G000550	3	Cla97C05G081050/Cla97C07G144070/Cla97C05G081030
MF	GO:0016160	amylase activity	3/558	13/9166	0.040604739	0.427418305	Cla97C06G117180/Cla97C05G101500/Cla97C10G188740	EVM%20prediction%20ClaScf_0005.1440/EVM%20prediction%20ClaScf_0010.110/EVM%20prediction%20ClaScf_0008.458	3	3	Cla97C06G117180/Cla97C05G101500/Cla97C10G188740	0
MF	GO:0044877	protein-containing complex binding	3/558	13/9166	0.040604739	0.427418305	Cla97C09G179130/Cla97C02G040200/Cla97C02G026500	EVM%20prediction%20ClaScf_0001.2220/EVM%20prediction%20ClaScf_0002.1285/EVM%20prediction%20ClaScf_0018.33	3	2	Cla97C09G179130/Cla97C02G040200	1	Cla97C02G026500
MF	GO:0004842	ubiquitin-protein transferase activity	7/558	58/9166	0.060990565	0.544742261	novel.177/Cla97C03G058710/Cla97C10G201270/Cla97C05G107410/Cla97C02G026690/Cla97C02G048520/Cla97C02G036090	-/EVM%20prediction%20ClaScf_0003.845/EVM%20prediction%20ClaScf_0013.518/EVM%20prediction%20ClaScf_0016.191/EVM%20prediction%20ClaScf_0018.52/EVM%20prediction%20ClaScf_0002.2161/EVM%20prediction%20ClaScf_0002.651	7	7	novel.177/Cla97C03G058710/Cla97C10G201270/Cla97C05G107410/Cla97C02G026690/Cla97C02G048520/Cla97C02G036090	0
MF	GO:0019787	ubiquitin-like protein transferase activity	7/558	58/9166	0.060990565	0.544742261	novel.177/Cla97C03G058710/Cla97C10G201270/Cla97C05G107410/Cla97C02G026690/Cla97C02G048520/Cla97C02G036090	-/EVM%20prediction%20ClaScf_0003.845/EVM%20prediction%20ClaScf_0013.518/EVM%20prediction%20ClaScf_0016.191/EVM%20prediction%20ClaScf_0018.52/EVM%20prediction%20ClaScf_0002.2161/EVM%20prediction%20ClaScf_0002.651	7	7	novel.177/Cla97C03G058710/Cla97C10G201270/Cla97C05G107410/Cla97C02G026690/Cla97C02G048520/Cla97C02G036090	0
MF	GO:0020037	heme binding	21/558	241/9166	0.06125733	0.544742261	Cla97C05G100950/Cla97C02G049950/Cla97C10G203590/Cla97C07G137840/Cla97C01G003490/Cla97C09G177290/Cla97C06G109980/Cla97C02G049940/Cla97C09G180900/Cla97C09G180150/Cla97C01G016570/Cla97C10G197290/Cla97C02G032420/Cla97C09G177060/Cla97C01G016310/Cla97C05G082570/Cla97C02G034880/Cla97C11G211710/Cla97C11G214530/Cla97C11G218970/Cla97C10G202570	EVM%20prediction%20ClaScf_0010.169/EVM%20prediction%20ClaScf_0002.2307/EVM%20prediction%20ClaScf_0013.279/EVM%20prediction%20ClaScf_0006.932/EVM%20prediction%20ClaScf_0011.963/EVM%20prediction%20ClaScf_0001.1938/EVM%20prediction%20ClaScf_0005.2203/EVM%20prediction%20ClaScf_0002.2306/EVM%20prediction%20ClaScf_0001.2415/EVM%20prediction%20ClaScf_0001.2333/EVM%20prediction%20ClaScf_0015.226/EVM%20pr…	21	15	Cla97C05G100950/Cla97C02G049950/Cla97C10G203590/Cla97C07G137840/Cla97C01G003490/Cla97C09G177290/Cla97C02G049940/Cla97C01G016570/Cla97C10G197290/Cla97C02G032420/Cla97C01G016310/Cla97C05G082570/Cla97C02G034880/Cla97C11G214530/Cla97C11G218970	6	Cla97C06G109980/Cla97C09G180900/Cla97C09G180150/Cla97C09G177060/Cla97C11G211710/Cla97C10G202570
MF	GO:0030246	carbohydrate binding	10/558	95/9166	0.06264536	0.544742261	Cla97C10G205710/Cla97C11G213610/Cla97C08G148950/Cla97C04G074670/Cla97C06G127030/Cla97C04G077810/Cla97C04G072200/Cla97C02G029710/Cla97C11G213400/Cla97C05G104640	EVM%20prediction%20ClaScf_0013.65/EVM%20prediction%20ClaScf_0004.772/EVM%20prediction%20ClaScf_0009.531/EVM%20prediction%20ClaScf_0007.540/EVM%20prediction%20ClaScf_0005.128/EVM%20prediction%20ClaScf_0007.213/EVM%20prediction%20ClaScf_0007.795/EVM%20prediction%20ClaScf_0018.368/EVM%20prediction%20ClaScf_0004.749/EVM%20prediction%20ClaScf_0016.475	10	8	Cla97C10G205710/Cla97C11G213610/Cla97C08G148950/Cla97C04G074670/Cla97C06G127030/Cla97C04G077810/Cla97C04G072200/Cla97C02G029710	2	Cla97C11G213400/Cla97C05G104640
MF	GO:0046906	tetrapyrrole binding	21/558	245/9166	0.070306134	0.585884446	Cla97C05G100950/Cla97C02G049950/Cla97C10G203590/Cla97C07G137840/Cla97C01G003490/Cla97C09G177290/Cla97C06G109980/Cla97C02G049940/Cla97C09G180900/Cla97C09G180150/Cla97C01G016570/Cla97C10G197290/Cla97C02G032420/Cla97C09G177060/Cla97C01G016310/Cla97C05G082570/Cla97C02G034880/Cla97C11G211710/Cla97C11G214530/Cla97C11G218970/Cla97C10G202570	EVM%20prediction%20ClaScf_0010.169/EVM%20prediction%20ClaScf_0002.2307/EVM%20prediction%20ClaScf_0013.279/EVM%20prediction%20ClaScf_0006.932/EVM%20prediction%20ClaScf_0011.963/EVM%20prediction%20ClaScf_0001.1938/EVM%20prediction%20ClaScf_0005.2203/EVM%20prediction%20ClaScf_0002.2306/EVM%20prediction%20ClaScf_0001.2415/EVM%20prediction%20ClaScf_0001.2333/EVM%20prediction%20ClaScf_0015.226/EVM%20pr…	21	15	Cla97C05G100950/Cla97C02G049950/Cla97C10G203590/Cla97C07G137840/Cla97C01G003490/Cla97C09G177290/Cla97C02G049940/Cla97C01G016570/Cla97C10G197290/Cla97C02G032420/Cla97C01G016310/Cla97C05G082570/Cla97C02G034880/Cla97C11G214530/Cla97C11G218970	6	Cla97C06G109980/Cla97C09G180900/Cla97C09G180150/Cla97C09G177060/Cla97C11G211710/Cla97C10G202570
MF	GO:0016747	transferase activity, transferring acyl groups other than amino-acyl groups	11/558	115/9166	0.090541972	0.724335775	Cla97C05G086210/Cla97C05G101700/Cla97C09G171570/Cla97C02G033010/Cla97C09G182470/Cla97C03G052710/Cla97C01G016680/Cla97C02G034580/Cla97C05G101690/Cla97C10G205120/Cla97C06G117350	EVM%20prediction%20ClaScf_0012.755/EVM%20prediction%20ClaScf_0010.88/EVM%20prediction%20ClaScf_0001.1001/EVM%20prediction%20ClaScf_0002.172/EVM%20prediction%20ClaScf_0020.74/EVM%20prediction%20ClaScf_0003.199/EVM%20prediction%20ClaScf_0015.237/EVM%20prediction%20ClaScf_0002.369/EVM%20prediction%20ClaScf_0010.89/EVM%20prediction%20ClaScf_0013.124/EVM%20prediction%20ClaScf_0005.1416	11	9	Cla97C05G086210/Cla97C05G101700/Cla97C02G033010/Cla97C09G182470/Cla97C03G052710/Cla97C01G016680/Cla97C02G034580/Cla97C05G101690/Cla97C06G117350	2	Cla97C09G171570/Cla97C10G205120
MF	GO:0004175	endopeptidase activity	10/558	106/9166	0.110568619	0.850527841	Cla97C07G134370/Cla97C09G183600/Cla97C05G103560/Cla97C01G001060/Cla97C07G134350/Cla97C01G003140/Cla97C01G004270/Cla97C03G065250/Cla97C07G134390/Cla97C05G089510	EVM%20prediction%20ClaScf_0006.312/EVM%20prediction%20ClaScf_0020.191/EVM%20prediction%20ClaScf_0016.584/EVM%20prediction%20ClaScf_0011.1213/EVM%20prediction%20ClaScf_0006.306/EVM%20prediction%20ClaScf_0011.1000/EVM%20prediction%20ClaScf_0011.884/EVM%20prediction%20ClaScf_0003.1862/EVM%20prediction%20ClaScf_0006.319/EVM%20prediction%20ClaScf_0012.414	10	5	Cla97C09G183600/Cla97C05G103560/Cla97C01G001060/Cla97C01G003140/Cla97C01G004270	5	Cla97C07G134370/Cla97C07G134350/Cla97C03G065250/Cla97C07G134390/Cla97C05G089510
MF	GO:0016614	oxidoreductase activity, acting on CH-OH group of donors	11/558	121/9166	0.118246656	0.860026397	Cla97C09G180490/Cla97C01G025380/Cla97C10G197020/Cla97C01G025410/Cla97C09G166970/Cla97C03G066480/Cla97C05G088970/Cla97C08G153150/Cla97C08G158260/Cla97C07G140550/Cla97C03G065810	EVM%20prediction%20ClaScf_0001.2370/EVM%20prediction%20ClaScf_0021.86/EVM%20prediction%20ClaScf_0013.964/EVM%20prediction%20ClaScf_0021.83/EVM%20prediction%20ClaScf_0001.525/EVM%20prediction%20ClaScf_0003.1991/EVM%20prediction%20ClaScf_0012.472/EVM%20prediction%20ClaScf_0009.984/EVM%20prediction%20ClaScf_0009.1508/EVM%20prediction%20ClaScf_0006.1218/EVM%20prediction%20ClaScf_0003.1919	11	6	Cla97C09G180490/Cla97C10G197020/Cla97C01G025410/Cla97C03G066480/Cla97C05G088970/Cla97C03G065810	5	Cla97C01G025380/Cla97C09G166970/Cla97C08G153150/Cla97C08G158260/Cla97C07G140550
MF	GO:0016679	oxidoreductase activity, acting on diphenols and related substances as donors	2/558	10/9166	0.120403696	0.860026397	Cla97C03G057140/Cla97C03G057130	EVM%20prediction%20ClaScf_0003.664/EVM%20prediction%20ClaScf_0003.660	2	2	Cla97C03G057140/Cla97C03G057130	0
MF	GO:0001871	pattern binding	3/558	22/9166	0.146769269	0.956106978	Cla97C11G213610/Cla97C08G148950/Cla97C04G077810	EVM%20prediction%20ClaScf_0004.772/EVM%20prediction%20ClaScf_0009.531/EVM%20prediction%20ClaScf_0007.213	3	3	Cla97C11G213610/Cla97C08G148950/Cla97C04G077810	0
MF	GO:0030247	polysaccharide binding	3/558	22/9166	0.146769269	0.956106978	Cla97C11G213610/Cla97C08G148950/Cla97C04G077810	EVM%20prediction%20ClaScf_0004.772/EVM%20prediction%20ClaScf_0009.531/EVM%20prediction%20ClaScf_0007.213	3	3	Cla97C11G213610/Cla97C08G148950/Cla97C04G077810	0
MF	GO:0004185	serine-type carboxypeptidase activity	3/558	23/9166	0.161611143	0.956106978	Cla97C03G053840/Cla97C07G143300/Cla97C05G108890	EVM%20prediction%20ClaScf_0003.313/EVM%20prediction%20ClaScf_0006.1508/EVM%20prediction%20ClaScf_0016.37	3	2	Cla97C07G143300/Cla97C05G108890	1	Cla97C03G053840
MF	GO:0008374	O-acyltransferase activity	2/558	12/9166	0.163219138	0.956106978	Cla97C02G033010/Cla97C09G182470	EVM%20prediction%20ClaScf_0002.172/EVM%20prediction%20ClaScf_0020.74	2	2	Cla97C02G033010/Cla97C09G182470	0
MF	GO:0016861	intramolecular oxidoreductase activity, interconverting aldoses and ketoses	2/558	12/9166	0.163219138	0.956106978	Cla97C05G103980/Cla97C01G004990	EVM%20prediction%20ClaScf_0016.542/EVM%20prediction%20ClaScf_0011.809	2	1	Cla97C05G103980	1	Cla97C01G004990
MF	GO:0016705	oxidoreductase activity, acting on paired donors, with incorporation or reduction of molecular oxygen	16/558	202/9166	0.168804171	0.956106978	Cla97C05G100950/Cla97C08G152470/Cla97C07G137840/Cla97C01G003490/Cla97C06G109980/Cla97C09G180900/Cla97C06G118280/Cla97C02G032420/Cla97C01G016310/Cla97C05G082570/Cla97C02G034880/Cla97C11G211710/Cla97C11G218970/Cla97C10G202570/Cla97C11G208040/Cla97C10G200350	EVM%20prediction%20ClaScf_0010.169/EVM%20prediction%20ClaScf_0009.914/EVM%20prediction%20ClaScf_0006.932/EVM%20prediction%20ClaScf_0011.963/EVM%20prediction%20ClaScf_0005.2203/EVM%20prediction%20ClaScf_0001.2415/EVM%20prediction%20ClaScf_0005.1265/EVM%20prediction%20ClaScf_0002.102/EVM%20prediction%20ClaScf_0015.197/EVM%20prediction%20ClaScf_0012.1123/EVM%20prediction%20ClaScf_0002.414/EVM%20pred…	16	9	Cla97C05G100950/Cla97C08G152470/Cla97C07G137840/Cla97C01G003490/Cla97C02G032420/Cla97C01G016310/Cla97C05G082570/Cla97C02G034880/Cla97C11G218970	7	Cla97C06G109980/Cla97C09G180900/Cla97C06G118280/Cla97C11G211710/Cla97C10G202570/Cla97C11G208040/Cla97C10G200350
MF	GO:0050660	flavin adenine dinucleotide binding	8/558	89/9166	0.173436003	0.956106978	Cla97C08G152470/Cla97C01G025380/Cla97C01G025410/Cla97C09G166970/Cla97C06G118280/Cla97C08G158260/Cla97C07G140550/Cla97C03G065810	EVM%20prediction%20ClaScf_0009.914/EVM%20prediction%20ClaScf_0021.86/EVM%20prediction%20ClaScf_0021.83/EVM%20prediction%20ClaScf_0001.525/EVM%20prediction%20ClaScf_0005.1265/EVM%20prediction%20ClaScf_0009.1508/EVM%20prediction%20ClaScf_0006.1218/EVM%20prediction%20ClaScf_0003.1919	8	3	Cla97C08G152470/Cla97C01G025410/Cla97C03G065810	5	Cla97C01G025380/Cla97C09G166970/Cla97C06G118280/Cla97C08G158260/Cla97C07G140550
MF	GO:0004553	hydrolase activity, hydrolyzing O-glycosyl compounds	18/558	233/9166	0.176798469	0.956106978	Cla97C03G057860/Cla97C08G150220/Cla97C11G218690/Cla97C02G031160/Cla97C09G174320/Cla97C06G117180/Cla97C06G123590/Cla97C08G153880/Cla97C05G101500/Cla97C04G072200/Cla97C10G199940/Cla97C06G114170/Cla97C05G104640/Cla97C11G210630/Cla97C01G000780/Cla97C09G173960/Cla97C10G188740/Cla97C10G192950	EVM%20prediction%20ClaScf_0003.750/EVM%20prediction%20ClaScf_0009.674/EVM%20prediction%20ClaScf_0004.1696/EVM%20prediction%20ClaScf_0018.517/EVM%20prediction%20ClaScf_0001.1313/EVM%20prediction%20ClaScf_0005.1440/EVM%20prediction%20ClaScf_0005.482/EVM%20prediction%20ClaScf_0009.1062/EVM%20prediction%20ClaScf_0010.110/EVM%20prediction%20ClaScf_0007.795/EVM%20prediction%20ClaScf_0013.654/EVM%20pred…	18	8	Cla97C03G057860/Cla97C09G174320/Cla97C06G117180/Cla97C05G101500/Cla97C04G072200/Cla97C06G114170/Cla97C01G000780/Cla97C10G188740	10	Cla97C08G150220/Cla97C11G218690/Cla97C02G031160/Cla97C06G123590/Cla97C08G153880/Cla97C10G199940/Cla97C05G104640/Cla97C11G210630/Cla97C09G173960/Cla97C10G192950
MF	GO:0050661	NADP binding	3/558	24/9166	0.176879791	0.956106978	Cla97C08G152470/Cla97C06G118280/Cla97C09G178130	EVM%20prediction%20ClaScf_0009.914/EVM%20prediction%20ClaScf_0005.1265/EVM%20prediction%20ClaScf_0001.2080	3	2	Cla97C08G152470/Cla97C09G178130	1	Cla97C06G118280
MF	GO:0016645	oxidoreductase activity, acting on the CH-NH group of donors	2/558	13/9166	0.185512665	0.976382445	Cla97C08G158260/Cla97C03G065810	EVM%20prediction%20ClaScf_0009.1508/EVM%20prediction%20ClaScf_0003.1919	2	1	Cla97C03G065810	1	Cla97C08G158260
MF	GO:0004180	carboxypeptidase activity	3/558	25/9166	0.192525289	0.983103976	Cla97C03G053840/Cla97C07G143300/Cla97C05G108890	EVM%20prediction%20ClaScf_0003.313/EVM%20prediction%20ClaScf_0006.1508/EVM%20prediction%20ClaScf_0016.37	3	2	Cla97C07G143300/Cla97C05G108890	1	Cla97C03G053840
MF	GO:0050662	coenzyme binding	19/558	254/9166	0.205602838	0.983103976	Cla97C08G152470/Cla97C01G025380/Cla97C03G065380/Cla97C07G135080/Cla97C10G197020/Cla97C01G025410/Cla97C09G166970/Cla97C03G066480/Cla97C10G195850/Cla97C07G143450/Cla97C06G117670/Cla97C06G118280/Cla97C07G137670/Cla97C08G153150/novel.8/Cla97C08G158260/Cla97C07G140550/Cla97C03G065810/Cla97C09G178130	EVM%20prediction%20ClaScf_0009.914/EVM%20prediction%20ClaScf_0021.86/EVM%20prediction%20ClaScf_0003.1876/EVM%20prediction%20ClaScf_0006.572/EVM%20prediction%20ClaScf_0013.964/EVM%20prediction%20ClaScf_0021.83/EVM%20prediction%20ClaScf_0001.525/EVM%20prediction%20ClaScf_0003.1991/EVM%20prediction%20ClaScf_0013.1089/EVM%20prediction%20ClaScf_0006.1524/EVM%20prediction%20ClaScf_0005.1370/EVM%20predi…	19	12	Cla97C08G152470/Cla97C03G065380/Cla97C07G135080/Cla97C10G197020/Cla97C01G025410/Cla97C03G066480/Cla97C10G195850/Cla97C07G143450/Cla97C07G137670/novel.8/Cla97C03G065810/Cla97C09G178130	7	Cla97C01G025380/Cla97C09G166970/Cla97C06G117670/Cla97C06G118280/Cla97C08G153150/Cla97C08G158260/Cla97C07G140550
MF	GO:0016860	intramolecular oxidoreductase activity	2/558	14/9166	0.208196911	0.983103976	Cla97C05G103980/Cla97C01G004990	EVM%20prediction%20ClaScf_0016.542/EVM%20prediction%20ClaScf_0011.809	2	1	Cla97C05G103980	1	Cla97C01G004990
MF	GO:0070008	serine-type exopeptidase activity	3/558	26/9166	0.20849874	0.983103976	Cla97C03G053840/Cla97C07G143300/Cla97C05G108890	EVM%20prediction%20ClaScf_0003.313/EVM%20prediction%20ClaScf_0006.1508/EVM%20prediction%20ClaScf_0016.37	3	2	Cla97C07G143300/Cla97C05G108890	1	Cla97C03G053840
MF	GO:0016830	carbon-carbon lyase activity	4/558	39/9166	0.211367355	0.983103976	Cla97C09G176070/Cla97C08G147910/novel.8/novel.54	EVM%20prediction%20ClaScf_0001.1625/EVM%20prediction%20ClaScf_0009.395/-/-	4	4	Cla97C09G176070/Cla97C08G147910/novel.8/novel.54	0
MF	GO:0016702	oxidoreductase activity, acting on single donors with incorporation of molecular oxygen, incorporation of two atoms of oxygen	3/558	27/9166	0.224752541	0.999999862	Cla97C09G163060/Cla97C07G137780/Cla97C02G041440	EVM%20prediction%20ClaScf_0001.122/EVM%20prediction%20ClaScf_0006.925/EVM%20prediction%20ClaScf_0002.1425	3	3	Cla97C09G163060/Cla97C07G137780/Cla97C02G041440	0
MF	GO:0016757	transferase activity, transferring glycosyl groups	23/558	319/9166	0.226806756	0.999999862	Cla97C05G108040/Cla97C09G182820/Cla97C06G112560/Cla97C05G100740/Cla97C02G035450/Cla97C07G130770/Cla97C08G155130/Cla97C02G033110/Cla97C11G222790/Cla97C10G202930/Cla97C09G174320/Cla97C01G016860/Cla97C06G125580/Cla97C11G222850/Cla97C05G081710/Cla97C05G107030/Cla97C04G076320/Cla97C01G017630/Cla97C06G110780/Cla97C05G107550/Cla97C02G033050/Cla97C11G220160/Cla97C10G192950	EVM%20prediction%20ClaScf_0016.128/EVM%20prediction%20ClaScf_0020.109/EVM%20prediction%20ClaScf_0005.1930/EVM%20prediction%20ClaScf_0010.192/EVM%20prediction%20ClaScf_0002.511/EVM%20prediction%20ClaScf_0019.86/EVM%20prediction%20ClaScf_0009.1189/EVM%20prediction%20ClaScf_0002.185/EVM%20prediction%20ClaScf_0004.2128/EVM%20prediction%20ClaScf_0013.346/EVM%20prediction%20ClaScf_0001.1313/EVM%20predi…	23	17	Cla97C05G108040/Cla97C09G182820/Cla97C06G112560/Cla97C05G100740/Cla97C02G035450/Cla97C07G130770/Cla97C08G155130/Cla97C02G033110/Cla97C11G222790/Cla97C10G202930/Cla97C09G174320/Cla97C06G125580/Cla97C05G081710/Cla97C05G107030/Cla97C01G017630/Cla97C05G107550/Cla97C11G220160	6	Cla97C01G016860/Cla97C11G222850/Cla97C04G076320/Cla97C06G110780/Cla97C02G033050/Cla97C10G192950
MF	GO:0016759	cellulose synthase activity	3/558	28/9166	0.241240608	0.999999862	Cla97C09G182820/Cla97C02G035450/Cla97C06G110780	EVM%20prediction%20ClaScf_0020.109/EVM%20prediction%20ClaScf_0002.511/EVM%20prediction%20ClaScf_0005.2119	3	2	Cla97C09G182820/Cla97C02G035450	1	Cla97C06G110780
MF	GO:0016760	cellulose synthase (UDP-forming) activity	3/558	28/9166	0.241240608	0.999999862	Cla97C09G182820/Cla97C02G035450/Cla97C06G110780	EVM%20prediction%20ClaScf_0020.109/EVM%20prediction%20ClaScf_0002.511/EVM%20prediction%20ClaScf_0005.2119	3	2	Cla97C09G182820/Cla97C02G035450	1	Cla97C06G110780
MF	GO:0016798	hydrolase activity, acting on glycosyl bonds	18/558	248/9166	0.251861439	0.999999862	Cla97C03G057860/Cla97C08G150220/Cla97C11G218690/Cla97C02G031160/Cla97C09G174320/Cla97C06G117180/Cla97C06G123590/Cla97C08G153880/Cla97C05G101500/Cla97C04G072200/Cla97C10G199940/Cla97C06G114170/Cla97C05G104640/Cla97C11G210630/Cla97C01G000780/Cla97C09G173960/Cla97C10G188740/Cla97C10G192950	EVM%20prediction%20ClaScf_0003.750/EVM%20prediction%20ClaScf_0009.674/EVM%20prediction%20ClaScf_0004.1696/EVM%20prediction%20ClaScf_0018.517/EVM%20prediction%20ClaScf_0001.1313/EVM%20prediction%20ClaScf_0005.1440/EVM%20prediction%20ClaScf_0005.482/EVM%20prediction%20ClaScf_0009.1062/EVM%20prediction%20ClaScf_0010.110/EVM%20prediction%20ClaScf_0007.795/EVM%20prediction%20ClaScf_0013.654/EVM%20pred…	18	8	Cla97C03G057860/Cla97C09G174320/Cla97C06G117180/Cla97C05G101500/Cla97C04G072200/Cla97C06G114170/Cla97C01G000780/Cla97C10G188740	10	Cla97C08G150220/Cla97C11G218690/Cla97C02G031160/Cla97C06G123590/Cla97C08G153880/Cla97C10G199940/Cla97C05G104640/Cla97C11G210630/Cla97C09G173960/Cla97C10G192950
MF	GO:0004499	N,N-dimethylaniline monooxygenase activity	2/558	16/9166	0.254232305	0.999999862	Cla97C08G152470/Cla97C06G118280	EVM%20prediction%20ClaScf_0009.914/EVM%20prediction%20ClaScf_0005.1265	2	1	Cla97C08G152470	1	Cla97C06G118280
MF	GO:0016651	oxidoreductase activity, acting on NAD(P)H	3/558	29/9166	0.257918547	0.999999862	Cla97C10G195960/Cla97C10G195560/Cla97C01G005610	EVM%20prediction%20ClaScf_0013.1077/EVM%20prediction%20ClaScf_0013.1119/EVM%20prediction%20ClaScf_0011.746	3	2	Cla97C10G195960/Cla97C10G195560	1	Cla97C01G005610
MF	GO:0051213	dioxygenase activity	3/558	29/9166	0.257918547	0.999999862	Cla97C09G163060/Cla97C07G137780/Cla97C02G041440	EVM%20prediction%20ClaScf_0001.122/EVM%20prediction%20ClaScf_0006.925/EVM%20prediction%20ClaScf_0002.1425	3	3	Cla97C09G163060/Cla97C07G137780/Cla97C02G041440	0
MF	GO:0010333	terpene synthase activity	2/558	17/9166	0.277365358	0.999999862	Cla97C10G188220/Cla97C02G027100	EVM%20prediction%20ClaScf_0008.402/EVM%20prediction%20ClaScf_0018.94	2	1	Cla97C02G027100	1	Cla97C10G188220
MF	GO:0016746	transferase activity, transferring acyl groups	11/558	150/9166	0.305400198	0.999999862	Cla97C05G086210/Cla97C05G101700/Cla97C09G171570/Cla97C02G033010/Cla97C09G182470/Cla97C03G052710/Cla97C01G016680/Cla97C02G034580/Cla97C05G101690/Cla97C10G205120/Cla97C06G117350	EVM%20prediction%20ClaScf_0012.755/EVM%20prediction%20ClaScf_0010.88/EVM%20prediction%20ClaScf_0001.1001/EVM%20prediction%20ClaScf_0002.172/EVM%20prediction%20ClaScf_0020.74/EVM%20prediction%20ClaScf_0003.199/EVM%20prediction%20ClaScf_0015.237/EVM%20prediction%20ClaScf_0002.369/EVM%20prediction%20ClaScf_0010.89/EVM%20prediction%20ClaScf_0013.124/EVM%20prediction%20ClaScf_0005.1416	11	9	Cla97C05G086210/Cla97C05G101700/Cla97C02G033010/Cla97C09G182470/Cla97C03G052710/Cla97C01G016680/Cla97C02G034580/Cla97C05G101690/Cla97C06G117350	2	Cla97C09G171570/Cla97C10G205120
MF	GO:0016838	carbon-oxygen lyase activity, acting on phosphates	2/558	19/9166	0.323408038	0.999999862	Cla97C10G188220/Cla97C02G027100	EVM%20prediction%20ClaScf_0008.402/EVM%20prediction%20ClaScf_0018.94	2	1	Cla97C02G027100	1	Cla97C10G188220
MF	GO:0016866	intramolecular transferase activity	3/558	33/9166	0.325707248	0.999999862	Cla97C07G142990/Cla97C06G125020/Cla97C08G153650	EVM%20prediction%20ClaScf_0006.1476/EVM%20prediction%20ClaScf_0005.334/EVM%20prediction%20ClaScf_0009.1038	3	0		3	Cla97C07G142990/Cla97C06G125020/Cla97C08G153650
MF	GO:0016709	oxidoreductase activity, acting on paired donors, with incorporation or reduction of molecular oxygen, NAD(P)H as one donor, and incorporation of one atom of oxygen	2/558	20/9166	0.346167968	0.999999862	Cla97C08G152470/Cla97C06G118280	EVM%20prediction%20ClaScf_0009.914/EVM%20prediction%20ClaScf_0005.1265	2	1	Cla97C08G152470	1	Cla97C06G118280
MF	GO:0016835	carbon-oxygen lyase activity	4/558	50/9166	0.362822572	0.999999862	Cla97C01G011860/Cla97C10G188220/Cla97C02G027100/Cla97C01G021540	EVM%20prediction%20ClaScf_0014.204/EVM%20prediction%20ClaScf_0008.402/EVM%20prediction%20ClaScf_0018.94/EVM%20prediction%20ClaScf_0015.737	4	2	Cla97C01G011860/Cla97C02G027100	2	Cla97C10G188220/Cla97C01G021540
MF	GO:0005215	transporter activity	30/558	459/9166	0.368579521	0.999999862	Cla97C07G140440/Cla97C06G117230/Cla97C05G090750/Cla97C05G084810/Cla97C10G190410/Cla97C05G083260/Cla97C06G118770/Cla97C02G045730/Cla97C10G197460/Cla97C05G091050/Cla97C06G115540/Cla97C05G081050/Cla97C09G184400/Cla97C02G032230/Cla97C02G034910/Cla97C10G191100/Cla97C07G133340/Cla97C08G160730/Cla97C10G193740/Cla97C10G190220/Cla97C02G033700/Cla97C11G225110/Cla97C07G144070/Cla97C04G076230/Cla97C05G106700…	EVM%20prediction%20ClaScf_0006.1207/EVM%20prediction%20ClaScf_0005.1432/EVM%20prediction%20ClaScf_0012.287/EVM%20prediction%20ClaScf_0012.898/EVM%20prediction%20ClaScf_0008.670/EVM%20prediction%20ClaScf_0012.1053/EVM%20prediction%20ClaScf_0005.1195/EVM%20prediction%20ClaScf_0002.1867/EVM%20prediction%20ClaScf_0013.918/EVM%20prediction%20ClaScf_0012.255/EVM%20prediction%20ClaScf_0005.1623/EVM%20pr…	30	20	Cla97C07G140440/Cla97C06G117230/Cla97C05G090750/Cla97C05G084810/Cla97C10G190410/Cla97C05G083260/Cla97C06G118770/Cla97C02G045730/Cla97C10G197460/Cla97C05G091050/Cla97C06G115540/Cla97C02G032230/Cla97C10G191100/Cla97C10G193740/Cla97C10G190220/Cla97C02G033700/Cla97C11G225110/Cla97C05G106700/Cla97C07G138750/Cla97C01G000550	10	Cla97C05G081050/Cla97C09G184400/Cla97C02G034910/Cla97C07G133340/Cla97C08G160730/Cla97C07G144070/Cla97C04G076230/Cla97C05G081030/Cla97C01G013690/Cla97C04G075680
MF	GO:0045735	nutrient reservoir activity	2/558	21/9166	0.368669354	0.999999862	Cla97C03G068360/Cla97C01G018800	EVM%20prediction%20ClaScf_0003.2187/EVM%20prediction%20ClaScf_0015.456	2	0		2	Cla97C03G068360/Cla97C01G018800
MF	GO:0070011	peptidase activity, acting on L-amino acid peptides	14/558	208/9166	0.388161029	0.999999862	Cla97C07G134370/Cla97C09G183600/Cla97C05G103560/Cla97C01G001060/Cla97C07G134350/Cla97C03G053840/Cla97C01G003140/Cla97C01G004270/Cla97C03G065250/Cla97C07G143300/Cla97C05G108890/Cla97C07G134390/Cla97C05G089510/Cla97C11G210060	EVM%20prediction%20ClaScf_0006.312/EVM%20prediction%20ClaScf_0020.191/EVM%20prediction%20ClaScf_0016.584/EVM%20prediction%20ClaScf_0011.1213/EVM%20prediction%20ClaScf_0006.306/EVM%20prediction%20ClaScf_0003.313/EVM%20prediction%20ClaScf_0011.1000/EVM%20prediction%20ClaScf_0011.884/EVM%20prediction%20ClaScf_0003.1862/EVM%20prediction%20ClaScf_0006.1508/EVM%20prediction%20ClaScf_0016.37/EVM%20predi…	14	7	Cla97C09G183600/Cla97C05G103560/Cla97C01G001060/Cla97C01G003140/Cla97C01G004270/Cla97C07G143300/Cla97C05G108890	7	Cla97C07G134370/Cla97C07G134350/Cla97C03G053840/Cla97C03G065250/Cla97C07G134390/Cla97C05G089510/Cla97C11G210060
MF	GO:0016407	acetyltransferase activity	3/558	37/9166	0.393490618	0.999999862	Cla97C05G086210/Cla97C09G182470/Cla97C01G016680	EVM%20prediction%20ClaScf_0012.755/EVM%20prediction%20ClaScf_0020.74/EVM%20prediction%20ClaScf_0015.237	3	3	Cla97C05G086210/Cla97C09G182470/Cla97C01G016680	0
MF	GO:0016701	oxidoreductase activity, acting on single donors with incorporation of molecular oxygen	3/558	37/9166	0.393490618	0.999999862	Cla97C09G163060/Cla97C07G137780/Cla97C02G041440	EVM%20prediction%20ClaScf_0001.122/EVM%20prediction%20ClaScf_0006.925/EVM%20prediction%20ClaScf_0002.1425	3	3	Cla97C09G163060/Cla97C07G137780/Cla97C02G041440	0
MF	GO:0016758	transferase activity, transferring hexosyl groups	17/558	257/9166	0.397141098	0.999999862	Cla97C05G108040/Cla97C09G182820/Cla97C06G112560/Cla97C02G035450/Cla97C07G130770/Cla97C02G033110/Cla97C11G222790/Cla97C10G202930/Cla97C09G174320/Cla97C11G222850/Cla97C05G081710/Cla97C04G076320/Cla97C01G017630/Cla97C06G110780/Cla97C02G033050/Cla97C11G220160/Cla97C10G192950	EVM%20prediction%20ClaScf_0016.128/EVM%20prediction%20ClaScf_0020.109/EVM%20prediction%20ClaScf_0005.1930/EVM%20prediction%20ClaScf_0002.511/EVM%20prediction%20ClaScf_0019.86/EVM%20prediction%20ClaScf_0002.185/EVM%20prediction%20ClaScf_0004.2128/EVM%20prediction%20ClaScf_0013.346/EVM%20prediction%20ClaScf_0001.1313/EVM%20prediction%20ClaScf_0004.2134/EVM%20prediction%20ClaScf_0012.1210/EVM%20pred…	17	12	Cla97C05G108040/Cla97C09G182820/Cla97C06G112560/Cla97C02G035450/Cla97C07G130770/Cla97C02G033110/Cla97C11G222790/Cla97C10G202930/Cla97C09G174320/Cla97C05G081710/Cla97C01G017630/Cla97C11G220160	5	Cla97C11G222850/Cla97C04G076320/Cla97C06G110780/Cla97C02G033050/Cla97C10G192950
MF	GO:0008238	exopeptidase activity	3/558	38/9166	0.410204528	0.999999862	Cla97C03G053840/Cla97C07G143300/Cla97C05G108890	EVM%20prediction%20ClaScf_0003.313/EVM%20prediction%20ClaScf_0006.1508/EVM%20prediction%20ClaScf_0016.37	3	2	Cla97C07G143300/Cla97C05G108890	1	Cla97C03G053840
MF	GO:0051536	iron-sulfur cluster binding	4/558	54/9166	0.418981631	0.999999862	Cla97C05G091890/Cla97C11G217930/Cla97C05G086380/Cla97C09G163920	EVM%20prediction%20ClaScf_0012.168/EVM%20prediction%20ClaScf_0004.1608/EVM%20prediction%20ClaScf_0012.738/EVM%20prediction%20ClaScf_0001.213	4	0		4	Cla97C05G091890/Cla97C11G217930/Cla97C05G086380/Cla97C09G163920
MF	GO:0051540	metal cluster binding	4/558	54/9166	0.418981631	0.999999862	Cla97C05G091890/Cla97C11G217930/Cla97C05G086380/Cla97C09G163920	EVM%20prediction%20ClaScf_0012.168/EVM%20prediction%20ClaScf_0004.1608/EVM%20prediction%20ClaScf_0012.738/EVM%20prediction%20ClaScf_0001.213	4	0		4	Cla97C05G091890/Cla97C11G217930/Cla97C05G086380/Cla97C09G163920
MF	GO:0005506	iron ion binding	13/558	200/9166	0.444837785	0.999999862	Cla97C05G100950/Cla97C07G137840/Cla97C01G003490/Cla97C06G109980/Cla97C09G180900/Cla97C02G032420/Cla97C01G016310/Cla97C05G082570/Cla97C02G034880/Cla97C11G217930/Cla97C11G211710/Cla97C11G218970/Cla97C10G202570	EVM%20prediction%20ClaScf_0010.169/EVM%20prediction%20ClaScf_0006.932/EVM%20prediction%20ClaScf_0011.963/EVM%20prediction%20ClaScf_0005.2203/EVM%20prediction%20ClaScf_0001.2415/EVM%20prediction%20ClaScf_0002.102/EVM%20prediction%20ClaScf_0015.197/EVM%20prediction%20ClaScf_0012.1123/EVM%20prediction%20ClaScf_0002.414/EVM%20prediction%20ClaScf_0004.1608/EVM%20prediction%20ClaScf_0004.561/EVM%20pred…	13	8	Cla97C05G100950/Cla97C07G137840/Cla97C01G003490/Cla97C02G032420/Cla97C01G016310/Cla97C05G082570/Cla97C02G034880/Cla97C11G218970	5	Cla97C06G109980/Cla97C09G180900/Cla97C11G217930/Cla97C11G211710/Cla97C10G202570
MF	GO:0008233	peptidase activity	14/558	217/9166	0.450967765	0.999999862	Cla97C07G134370/Cla97C09G183600/Cla97C05G103560/Cla97C01G001060/Cla97C07G134350/Cla97C03G053840/Cla97C01G003140/Cla97C01G004270/Cla97C03G065250/Cla97C07G143300/Cla97C05G108890/Cla97C07G134390/Cla97C05G089510/Cla97C11G210060	EVM%20prediction%20ClaScf_0006.312/EVM%20prediction%20ClaScf_0020.191/EVM%20prediction%20ClaScf_0016.584/EVM%20prediction%20ClaScf_0011.1213/EVM%20prediction%20ClaScf_0006.306/EVM%20prediction%20ClaScf_0003.313/EVM%20prediction%20ClaScf_0011.1000/EVM%20prediction%20ClaScf_0011.884/EVM%20prediction%20ClaScf_0003.1862/EVM%20prediction%20ClaScf_0006.1508/EVM%20prediction%20ClaScf_0016.37/EVM%20predi…	14	7	Cla97C09G183600/Cla97C05G103560/Cla97C01G001060/Cla97C01G003140/Cla97C01G004270/Cla97C07G143300/Cla97C05G108890	7	Cla97C07G134370/Cla97C07G134350/Cla97C03G053840/Cla97C03G065250/Cla97C07G134390/Cla97C05G089510/Cla97C11G210060
MF	GO:0016762	xyloglucan:xyloglucosyl transferase activity	2/558	25/9166	0.455139157	0.999999862	Cla97C09G174320/Cla97C10G192950	EVM%20prediction%20ClaScf_0001.1313/EVM%20prediction%20ClaScf_0008.1203	2	1	Cla97C09G174320	1	Cla97C10G192950
MF	GO:0051287	NAD binding	3/558	41/9166	0.459394307	0.999999862	Cla97C10G197020/Cla97C03G066480/Cla97C08G153150	EVM%20prediction%20ClaScf_0013.964/EVM%20prediction%20ClaScf_0003.1991/EVM%20prediction%20ClaScf_0009.984	3	2	Cla97C10G197020/Cla97C03G066480	1	Cla97C08G153150
MF	GO:0003887	DNA-directed DNA polymerase activity	1/558	10/9166	0.466559798	0.999999862	Cla97C02G048110	EVM%20prediction%20ClaScf_0002.2120	1	0		1	Cla97C02G048110
MF	GO:0004659	prenyltransferase activity	1/558	10/9166	0.466559798	0.999999862	Cla97C10G200800	EVM%20prediction%20ClaScf_0013.565	1	1	Cla97C10G200800	0
MF	GO:0004866	endopeptidase inhibitor activity	1/558	10/9166	0.466559798	0.999999862	novel.442	-	1	1	novel.442	0
MF	GO:0008170	N-methyltransferase activity	1/558	10/9166	0.466559798	0.999999862	Cla97C06G110760	EVM%20prediction%20ClaScf_0005.2121	1	0		1	Cla97C06G110760
MF	GO:0008276	protein methyltransferase activity	1/558	10/9166	0.466559798	0.999999862	Cla97C06G110760	EVM%20prediction%20ClaScf_0005.2121	1	0		1	Cla97C06G110760
MF	GO:0008443	phosphofructokinase activity	1/558	10/9166	0.466559798	0.999999862	Cla97C07G140230	EVM%20prediction%20ClaScf_0006.1184	1	1	Cla97C07G140230	0
MF	GO:0008483	transaminase activity	1/558	10/9166	0.466559798	0.999999862	Cla97C07G137670	EVM%20prediction%20ClaScf_0006.911	1	1	Cla97C07G137670	0
MF	GO:0016763	transferase activity, transferring pentosyl groups	1/558	10/9166	0.466559798	0.999999862	Cla97C08G155130	EVM%20prediction%20ClaScf_0009.1189	1	1	Cla97C08G155130	0
MF	GO:0016769	transferase activity, transferring nitrogenous groups	1/558	10/9166	0.466559798	0.999999862	Cla97C07G137670	EVM%20prediction%20ClaScf_0006.911	1	1	Cla97C07G137670	0
MF	GO:0019200	carbohydrate kinase activity	1/558	10/9166	0.466559798	0.999999862	Cla97C07G140230	EVM%20prediction%20ClaScf_0006.1184	1	1	Cla97C07G140230	0
MF	GO:0030414	peptidase inhibitor activity	1/558	10/9166	0.466559798	0.999999862	novel.442	-	1	1	novel.442	0
MF	GO:0061134	peptidase regulator activity	1/558	10/9166	0.466559798	0.999999862	novel.442	-	1	1	novel.442	0
MF	GO:0061135	endopeptidase regulator activity	1/558	10/9166	0.466559798	0.999999862	novel.442	-	1	1	novel.442	0
MF	GO:1901681	sulfur compound binding	1/558	10/9166	0.466559798	0.999999862	Cla97C07G143450	EVM%20prediction%20ClaScf_0006.1524	1	1	Cla97C07G143450	0
MF	GO:0016616	oxidoreductase activity, acting on the CH-OH group of donors, NAD or NADP as acceptor	5/558	74/9166	0.472176756	0.999999862	Cla97C09G180490/Cla97C10G197020/Cla97C03G066480/Cla97C05G088970/Cla97C08G153150	EVM%20prediction%20ClaScf_0001.2370/EVM%20prediction%20ClaScf_0013.964/EVM%20prediction%20ClaScf_0003.1991/EVM%20prediction%20ClaScf_0012.472/EVM%20prediction%20ClaScf_0009.984	5	4	Cla97C09G180490/Cla97C10G197020/Cla97C03G066480/Cla97C05G088970	1	Cla97C08G153150
MF	GO:0046527	glucosyltransferase activity	5/558	74/9166	0.472176756	0.999999862	Cla97C09G182820/Cla97C02G035450/Cla97C09G174320/Cla97C06G110780/Cla97C10G192950	EVM%20prediction%20ClaScf_0020.109/EVM%20prediction%20ClaScf_0002.511/EVM%20prediction%20ClaScf_0001.1313/EVM%20prediction%20ClaScf_0005.2119/EVM%20prediction%20ClaScf_0008.1203	5	3	Cla97C09G182820/Cla97C02G035450/Cla97C09G174320	2	Cla97C06G110780/Cla97C10G192950
MF	GO:0015036	disulfide oxidoreductase activity	3/558	43/9166	0.49119493	0.999999862	Cla97C02G036310/Cla97C05G109020/Cla97C10G195560	EVM%20prediction%20ClaScf_0002.724/EVM%20prediction%20ClaScf_0016.24/EVM%20prediction%20ClaScf_0013.1119	3	3	Cla97C02G036310/Cla97C05G109020/Cla97C10G195560	0
MF	GO:0004497	monooxygenase activity	2/558	27/9166	0.495767724	0.999999862	Cla97C08G152470/Cla97C06G118280	EVM%20prediction%20ClaScf_0009.914/EVM%20prediction%20ClaScf_0005.1265	2	1	Cla97C08G152470	1	Cla97C06G118280
MF	GO:0016765	transferase activity, transferring alkyl or aryl (other than methyl) groups	2/558	27/9166	0.495767724	0.999999862	Cla97C09G177950/Cla97C10G200800	EVM%20prediction%20ClaScf_0001.2052/EVM%20prediction%20ClaScf_0013.565	2	2	Cla97C09G177950/Cla97C10G200800	0
MF	GO:0016831	carboxy-lyase activity	2/558	27/9166	0.495767724	0.999999862	Cla97C09G176070/novel.8	EVM%20prediction%20ClaScf_0001.1625/-	2	2	Cla97C09G176070/novel.8	0
MF	GO:0004674	protein serine/threonine kinase activity	1/558	11/9166	0.499069588	0.999999862	Cla97C05G096250	EVM%20prediction%20ClaScf_0010.679	1	1	Cla97C05G096250	0
MF	GO:0015075	ion transmembrane transporter activity	13/558	211/9166	0.523774759	0.999999862	Cla97C07G140440/Cla97C06G117230/Cla97C10G190410/Cla97C10G197460/Cla97C05G091050/Cla97C05G081050/Cla97C09G184400/Cla97C07G133340/Cla97C08G160730/Cla97C02G033700/Cla97C07G144070/Cla97C05G081030/Cla97C01G000550	EVM%20prediction%20ClaScf_0006.1207/EVM%20prediction%20ClaScf_0005.1432/EVM%20prediction%20ClaScf_0008.670/EVM%20prediction%20ClaScf_0013.918/EVM%20prediction%20ClaScf_0012.255/EVM%20prediction%20ClaScf_0012.1279/EVM%20prediction%20ClaScf_0020.274/EVM%20prediction%20ClaScf_0006.95/EVM%20prediction%20ClaScf_0023.117/EVM%20prediction%20ClaScf_0002.248/EVM%20prediction%20ClaScf_0006.1588/EVM%20predi…	13	7	Cla97C07G140440/Cla97C06G117230/Cla97C10G190410/Cla97C10G197460/Cla97C05G091050/Cla97C02G033700/Cla97C01G000550	6	Cla97C05G081050/Cla97C09G184400/Cla97C07G133340/Cla97C08G160730/Cla97C07G144070/Cla97C05G081030
MF	GO:0005342	organic acid transmembrane transporter activity	1/558	12/9166	0.529601447	0.999999862	Cla97C02G033700	EVM%20prediction%20ClaScf_0002.248	1	1	Cla97C02G033700	0
MF	GO:0015079	potassium ion transmembrane transporter activity	1/558	12/9166	0.529601447	0.999999862	Cla97C07G133340	EVM%20prediction%20ClaScf_0006.95	1	0		1	Cla97C07G133340
MF	GO:0015171	amino acid transmembrane transporter activity	1/558	12/9166	0.529601447	0.999999862	Cla97C02G033700	EVM%20prediction%20ClaScf_0002.248	1	1	Cla97C02G033700	0
MF	GO:0034061	DNA polymerase activity	1/558	12/9166	0.529601447	0.999999862	Cla97C02G048110	EVM%20prediction%20ClaScf_0002.2120	1	0		1	Cla97C02G048110
MF	GO:0046943	carboxylic acid transmembrane transporter activity	1/558	12/9166	0.529601447	0.999999862	Cla97C02G033700	EVM%20prediction%20ClaScf_0002.248	1	1	Cla97C02G033700	0
MF	GO:0004222	metalloendopeptidase activity	2/558	29/9166	0.534415488	0.999999862	Cla97C09G183600/Cla97C01G004270	EVM%20prediction%20ClaScf_0020.191/EVM%20prediction%20ClaScf_0011.884	2	2	Cla97C09G183600/Cla97C01G004270	0
MF	GO:0016836	hydro-lyase activity	2/558	29/9166	0.534415488	0.999999862	Cla97C01G011860/Cla97C01G021540	EVM%20prediction%20ClaScf_0014.204/EVM%20prediction%20ClaScf_0015.737	2	1	Cla97C01G011860	1	Cla97C01G021540
MF	GO:0016879	ligase activity, forming carbon-nitrogen bonds	2/558	29/9166	0.534415488	0.999999862	Cla97C02G045450/Cla97C01G002730	EVM%20prediction%20ClaScf_0002.1837/EVM%20prediction%20ClaScf_0011.1042	2	2	Cla97C02G045450/Cla97C01G002730	0
MF	GO:0046873	metal ion transmembrane transporter activity	3/558	47/9166	0.551852581	0.999999862	Cla97C09G184400/Cla97C07G133340/Cla97C08G160730	EVM%20prediction%20ClaScf_0020.274/EVM%20prediction%20ClaScf_0006.95/EVM%20prediction%20ClaScf_0023.117	3	0		3	Cla97C09G184400/Cla97C07G133340/Cla97C08G160730
MF	GO:0008514	organic anion transmembrane transporter activity	1/558	13/9166	0.558275512	0.999999862	Cla97C02G033700	EVM%20prediction%20ClaScf_0002.248	1	1	Cla97C02G033700	0
MF	GO:0008289	lipid binding	4/558	65/9166	0.564686831	0.999999862	Cla97C05G095820/Cla97C01G025160/Cla97C07G135380/Cla97C09G164060	EVM%20prediction%20ClaScf_0010.760/EVM%20prediction%20ClaScf_0021.108/EVM%20prediction%20ClaScf_0006.622/EVM%20prediction%20ClaScf_0001.227	4	1	Cla97C09G164060	3	Cla97C05G095820/Cla97C01G025160/Cla97C07G135380
MF	GO:0035251	UDP-glucosyltransferase activity	3/558	48/9166	0.566335721	0.999999862	Cla97C09G182820/Cla97C02G035450/Cla97C06G110780	EVM%20prediction%20ClaScf_0020.109/EVM%20prediction%20ClaScf_0002.511/EVM%20prediction%20ClaScf_0005.2119	3	2	Cla97C09G182820/Cla97C02G035450	1	Cla97C06G110780
MF	GO:0016887	ATPase activity	8/558	134/9166	0.57493623	0.999999862	Cla97C05G090750/Cla97C09G178350/Cla97C08G150380/Cla97C07G137030/Cla97C07G140110/Cla97C10G202260/Cla97C10G193740/Cla97C10G189350	EVM%20prediction%20ClaScf_0012.287/EVM%20prediction%20ClaScf_0001.2108/EVM%20prediction%20ClaScf_0009.692/EVM%20prediction%20ClaScf_0006.843/EVM%20prediction%20ClaScf_0006.1172/EVM%20prediction%20ClaScf_0013.415/EVM%20prediction%20ClaScf_0008.1317/EVM%20prediction%20ClaScf_0008.524	8	7	Cla97C05G090750/Cla97C09G178350/Cla97C08G150380/Cla97C07G137030/Cla97C07G140110/Cla97C10G193740/Cla97C10G189350	1	Cla97C10G202260
MF	GO:0019842	vitamin binding	4/558	66/9166	0.576945723	0.999999862	Cla97C07G135080/Cla97C07G143450/Cla97C07G137670/novel.8	EVM%20prediction%20ClaScf_0006.572/EVM%20prediction%20ClaScf_0006.1524/EVM%20prediction%20ClaScf_0006.911/-	4	4	Cla97C07G135080/Cla97C07G143450/Cla97C07G137670/novel.8	0
MF	GO:0016853	isomerase activity	6/558	103/9166	0.603908072	0.999999862	Cla97C05G103980/Cla97C11G212320/Cla97C07G142990/Cla97C06G125020/Cla97C08G153650/Cla97C01G004990	EVM%20prediction%20ClaScf_0016.542/EVM%20prediction%20ClaScf_0004.632/EVM%20prediction%20ClaScf_0006.1476/EVM%20prediction%20ClaScf_0005.334/EVM%20prediction%20ClaScf_0009.1038/EVM%20prediction%20ClaScf_0011.809	6	2	Cla97C05G103980/Cla97C11G212320	4	Cla97C07G142990/Cla97C06G125020/Cla97C08G153650/Cla97C01G004990
MF	GO:0008138	protein tyrosine/serine/threonine phosphatase activity	1/558	15/9166	0.610494825	0.999999862	Cla97C05G108120	EVM%20prediction%20ClaScf_0016.119	1	1	Cla97C05G108120	0
MF	GO:0008408	3'-5' exonuclease activity	1/558	15/9166	0.610494825	0.999999862	Cla97C02G048110	EVM%20prediction%20ClaScf_0002.2120	1	0		1	Cla97C02G048110
MF	GO:0016620	oxidoreductase activity, acting on the aldehyde or oxo group of donors, NAD or NADP as acceptor	1/558	15/9166	0.610494825	0.999999862	Cla97C09G178130	EVM%20prediction%20ClaScf_0001.2080	1	1	Cla97C09G178130	0
MF	GO:0000988	transcription factor activity, protein binding	2/558	34/9166	0.621840894	0.999999862	Cla97C01G016680/Cla97C10G195010	EVM%20prediction%20ClaScf_0015.237/EVM%20prediction%20ClaScf_0013.1177	2	1	Cla97C01G016680	1	Cla97C10G195010
MF	GO:0008080	N-acetyltransferase activity	2/558	34/9166	0.621840894	0.999999862	Cla97C05G086210/Cla97C01G016680	EVM%20prediction%20ClaScf_0012.755/EVM%20prediction%20ClaScf_0015.237	2	2	Cla97C05G086210/Cla97C01G016680	0
MF	GO:0015035	protein disulfide oxidoreductase activity	2/558	34/9166	0.621840894	0.999999862	Cla97C02G036310/Cla97C05G109020	EVM%20prediction%20ClaScf_0002.724/EVM%20prediction%20ClaScf_0016.24	2	2	Cla97C02G036310/Cla97C05G109020	0
MF	GO:0015318	inorganic molecular entity transmembrane transporter activity	11/558	193/9166	0.633995244	0.999999862	Cla97C07G140440/Cla97C10G190410/Cla97C05G091050/Cla97C05G081050/Cla97C09G184400/Cla97C07G133340/Cla97C08G160730/Cla97C02G033700/Cla97C07G144070/Cla97C05G081030/Cla97C01G000550	EVM%20prediction%20ClaScf_0006.1207/EVM%20prediction%20ClaScf_0008.670/EVM%20prediction%20ClaScf_0012.255/EVM%20prediction%20ClaScf_0012.1279/EVM%20prediction%20ClaScf_0020.274/EVM%20prediction%20ClaScf_0006.95/EVM%20prediction%20ClaScf_0023.117/EVM%20prediction%20ClaScf_0002.248/EVM%20prediction%20ClaScf_0006.1588/EVM%20prediction%20ClaScf_0012.1281/EVM%20prediction%20ClaScf_0011.1264	11	5	Cla97C07G140440/Cla97C10G190410/Cla97C05G091050/Cla97C02G033700/Cla97C01G000550	6	Cla97C05G081050/Cla97C09G184400/Cla97C07G133340/Cla97C08G160730/Cla97C07G144070/Cla97C05G081030
MF	GO:0016667	oxidoreductase activity, acting on a sulfur group of donors	3/558	53/9166	0.634283096	0.999999862	Cla97C02G036310/Cla97C05G109020/Cla97C10G195560	EVM%20prediction%20ClaScf_0002.724/EVM%20prediction%20ClaScf_0016.24/EVM%20prediction%20ClaScf_0013.1119	3	3	Cla97C02G036310/Cla97C05G109020/Cla97C10G195560	0
MF	GO:0016410	N-acyltransferase activity	2/558	35/9166	0.637726459	0.999999862	Cla97C05G086210/Cla97C01G016680	EVM%20prediction%20ClaScf_0012.755/EVM%20prediction%20ClaScf_0015.237	2	2	Cla97C05G086210/Cla97C01G016680	0
MF	GO:0008237	metallopeptidase activity	2/558	36/9166	0.653083501	0.999999862	Cla97C09G183600/Cla97C01G004270	EVM%20prediction%20ClaScf_0020.191/EVM%20prediction%20ClaScf_0011.884	2	2	Cla97C09G183600/Cla97C01G004270	0
MF	GO:0004527	exonuclease activity	1/558	17/9166	0.656550678	0.999999862	Cla97C02G048110	EVM%20prediction%20ClaScf_0002.2120	1	0		1	Cla97C02G048110
MF	GO:0004721	phosphoprotein phosphatase activity	1/558	17/9166	0.656550678	0.999999862	Cla97C05G108120	EVM%20prediction%20ClaScf_0016.119	1	1	Cla97C05G108120	0
MF	GO:0022857	transmembrane transporter activity	20/558	352/9166	0.660227753	0.999999862	Cla97C07G140440/Cla97C06G117230/Cla97C05G090750/Cla97C10G190410/Cla97C06G118770/Cla97C10G197460/Cla97C05G091050/Cla97C06G115540/Cla97C05G081050/Cla97C09G184400/Cla97C02G032230/Cla97C07G133340/Cla97C08G160730/Cla97C10G193740/Cla97C10G190220/Cla97C02G033700/Cla97C11G225110/Cla97C07G144070/Cla97C05G081030/Cla97C01G000550	EVM%20prediction%20ClaScf_0006.1207/EVM%20prediction%20ClaScf_0005.1432/EVM%20prediction%20ClaScf_0012.287/EVM%20prediction%20ClaScf_0008.670/EVM%20prediction%20ClaScf_0005.1195/EVM%20prediction%20ClaScf_0013.918/EVM%20prediction%20ClaScf_0012.255/EVM%20prediction%20ClaScf_0005.1623/EVM%20prediction%20ClaScf_0012.1279/EVM%20prediction%20ClaScf_0020.274/EVM%20prediction%20ClaScf_0002.83/EVM%20pred…	20	14	Cla97C07G140440/Cla97C06G117230/Cla97C05G090750/Cla97C10G190410/Cla97C06G118770/Cla97C10G197460/Cla97C05G091050/Cla97C06G115540/Cla97C02G032230/Cla97C10G193740/Cla97C10G190220/Cla97C02G033700/Cla97C11G225110/Cla97C01G000550	6	Cla97C05G081050/Cla97C09G184400/Cla97C07G133340/Cla97C08G160730/Cla97C07G144070/Cla97C05G081030
MF	GO:0051082	unfolded protein binding	2/558	37/9166	0.66791738	0.999999862	Cla97C05G106820/Cla97C03G067590	EVM%20prediction%20ClaScf_0016.251/EVM%20prediction%20ClaScf_0003.2108	2	0		2	Cla97C05G106820/Cla97C03G067590
MF	GO:0030170	pyridoxal phosphate binding	3/558	56/9166	0.67133488	0.999999862	Cla97C07G135080/Cla97C07G137670/novel.8	EVM%20prediction%20ClaScf_0006.572/EVM%20prediction%20ClaScf_0006.911/-	3	3	Cla97C07G135080/Cla97C07G137670/novel.8	0
MF	GO:0070279	vitamin B6 binding	3/558	56/9166	0.67133488	0.999999862	Cla97C07G135080/Cla97C07G137670/novel.8	EVM%20prediction%20ClaScf_0006.572/EVM%20prediction%20ClaScf_0006.911/-	3	3	Cla97C07G135080/Cla97C07G137670/novel.8	0
MF	GO:0008081	phosphoric diester hydrolase activity	1/558	18/9166	0.677497746	0.999999862	Cla97C05G095410	EVM%20prediction%20ClaScf_0010.854	1	0		1	Cla97C05G095410
MF	GO:0010181	FMN binding	1/558	18/9166	0.677497746	0.999999862	Cla97C03G065380	EVM%20prediction%20ClaScf_0003.1876	1	1	Cla97C03G065380	0
MF	GO:0043531	ADP binding	2/558	38/9166	0.682234761	0.999999862	Cla97C07G142880/Cla97C05G101160	EVM%20prediction%20ClaScf_0006.1465/EVM%20prediction%20ClaScf_0010.147	2	2	Cla97C07G142880/Cla97C05G101160	0
MF	GO:0003924	GTPase activity	2/558	39/9166	0.696043435	0.999999862	Cla97C09G179130/Cla97C02G040200	EVM%20prediction%20ClaScf_0001.2220/EVM%20prediction%20ClaScf_0002.1285	2	2	Cla97C09G179130/Cla97C02G040200	0
MF	GO:0008757	S-adenosylmethionine-dependent methyltransferase activity	1/558	19/9166	0.697169396	0.999999862	Cla97C06G110760	EVM%20prediction%20ClaScf_0005.2121	1	0		1	Cla97C06G110760
MF	GO:0004970	ionotropic glutamate receptor activity	1/558	20/9166	0.715643155	0.999999862	Cla97C07G140440	EVM%20prediction%20ClaScf_0006.1207	1	1	Cla97C07G140440	0
MF	GO:0005230	extracellular ligand-gated ion channel activity	1/558	20/9166	0.715643155	0.999999862	Cla97C07G140440	EVM%20prediction%20ClaScf_0006.1207	1	1	Cla97C07G140440	0
MF	GO:0008066	glutamate receptor activity	1/558	20/9166	0.715643155	0.999999862	Cla97C07G140440	EVM%20prediction%20ClaScf_0006.1207	1	1	Cla97C07G140440	0
MF	GO:0009982	pseudouridine synthase activity	1/558	20/9166	0.715643155	0.999999862	Cla97C08G153650	EVM%20prediction%20ClaScf_0009.1038	1	0		1	Cla97C08G153650
MF	GO:0015276	ligand-gated ion channel activity	1/558	20/9166	0.715643155	0.999999862	Cla97C07G140440	EVM%20prediction%20ClaScf_0006.1207	1	1	Cla97C07G140440	0
MF	GO:0022824	transmitter-gated ion channel activity	1/558	20/9166	0.715643155	0.999999862	Cla97C07G140440	EVM%20prediction%20ClaScf_0006.1207	1	1	Cla97C07G140440	0
MF	GO:0022834	ligand-gated channel activity	1/558	20/9166	0.715643155	0.999999862	Cla97C07G140440	EVM%20prediction%20ClaScf_0006.1207	1	1	Cla97C07G140440	0
MF	GO:0022835	transmitter-gated channel activity	1/558	20/9166	0.715643155	0.999999862	Cla97C07G140440	EVM%20prediction%20ClaScf_0006.1207	1	1	Cla97C07G140440	0
MF	GO:0030594	neurotransmitter receptor activity	1/558	20/9166	0.715643155	0.999999862	Cla97C07G140440	EVM%20prediction%20ClaScf_0006.1207	1	1	Cla97C07G140440	0
MF	GO:0005507	copper ion binding	2/558	41/9166	0.722170511	0.999999862	Cla97C01G018460/Cla97C04G075750	EVM%20prediction%20ClaScf_0015.421/EVM%20prediction%20ClaScf_0007.432	2	1	Cla97C01G018460	1	Cla97C04G075750
MF	GO:0030695	GTPase regulator activity	1/558	21/9166	0.732991845	0.999999862	Cla97C07G129510	EVM%20prediction%20ClaScf_0019.218	1	1	Cla97C07G129510	0
MF	GO:0004888	transmembrane signaling receptor activity	1/558	22/9166	0.749283868	0.999999862	Cla97C07G140440	EVM%20prediction%20ClaScf_0006.1207	1	1	Cla97C07G140440	0
MF	GO:0016903	oxidoreductase activity, acting on the aldehyde or oxo group of donors	1/558	22/9166	0.749283868	0.999999862	Cla97C09G178130	EVM%20prediction%20ClaScf_0001.2080	1	1	Cla97C09G178130	0
MF	GO:0008171	O-methyltransferase activity	1/558	24/9166	0.778951015	0.999999862	Cla97C02G032910	EVM%20prediction%20ClaScf_0002.161	1	0		1	Cla97C02G032910
MF	GO:0008168	methyltransferase activity	7/558	144/9166	0.781744849	0.999999862	Cla97C04G071040/Cla97C10G205890/Cla97C05G103940/Cla97C02G043710/Cla97C11G213630/Cla97C06G110760/Cla97C02G032910	EVM%20prediction%20ClaScf_0007.960/EVM%20prediction%20ClaScf_0013.47/EVM%20prediction%20ClaScf_0016.546/EVM%20prediction%20ClaScf_0002.1659/EVM%20prediction%20ClaScf_0004.774/EVM%20prediction%20ClaScf_0005.2121/EVM%20prediction%20ClaScf_0002.161	7	3	Cla97C04G071040/Cla97C10G205890/Cla97C05G103940	4	Cla97C02G043710/Cla97C11G213630/Cla97C06G110760/Cla97C02G032910
MF	GO:0008194	UDP-glycosyltransferase activity	4/558	87/9166	0.784374049	0.999999862	Cla97C05G108040/Cla97C09G182820/Cla97C02G035450/Cla97C06G110780	EVM%20prediction%20ClaScf_0016.128/EVM%20prediction%20ClaScf_0020.109/EVM%20prediction%20ClaScf_0002.511/EVM%20prediction%20ClaScf_0005.2119	4	3	Cla97C05G108040/Cla97C09G182820/Cla97C02G035450	1	Cla97C06G110780
MF	GO:0003779	actin binding	1/558	26/9166	0.805113202	0.999999862	Cla97C03G064450	EVM%20prediction%20ClaScf_0003.1778	1	1	Cla97C03G064450	0
MF	GO:0022836	gated channel activity	1/558	26/9166	0.805113202	0.999999862	Cla97C07G140440	EVM%20prediction%20ClaScf_0006.1207	1	1	Cla97C07G140440	0
MF	GO:0022839	ion gated channel activity	1/558	26/9166	0.805113202	0.999999862	Cla97C07G140440	EVM%20prediction%20ClaScf_0006.1207	1	1	Cla97C07G140440	0
MF	GO:0004871	signal transducer activity	2/558	49/9166	0.808390266	0.999999862	Cla97C07G140440/Cla97C09G179130	EVM%20prediction%20ClaScf_0006.1207/EVM%20prediction%20ClaScf_0001.2220	2	2	Cla97C07G140440/Cla97C09G179130	0
MF	GO:0060589	nucleoside-triphosphatase regulator activity	1/558	27/9166	0.817011105	0.999999862	Cla97C07G129510	EVM%20prediction%20ClaScf_0019.218	1	1	Cla97C07G129510	0
MF	GO:0016741	transferase activity, transferring one-carbon groups	7/558	152/9166	0.826047276	0.999999862	Cla97C04G071040/Cla97C10G205890/Cla97C05G103940/Cla97C02G043710/Cla97C11G213630/Cla97C06G110760/Cla97C02G032910	EVM%20prediction%20ClaScf_0007.960/EVM%20prediction%20ClaScf_0013.47/EVM%20prediction%20ClaScf_0016.546/EVM%20prediction%20ClaScf_0002.1659/EVM%20prediction%20ClaScf_0004.774/EVM%20prediction%20ClaScf_0005.2121/EVM%20prediction%20ClaScf_0002.161	7	3	Cla97C04G071040/Cla97C10G205890/Cla97C05G103940	4	Cla97C02G043710/Cla97C11G213630/Cla97C06G110760/Cla97C02G032910
MF	GO:0000989	transcription factor activity, transcription factor binding	1/558	28/9166	0.828183859	0.999999862	Cla97C01G016680	EVM%20prediction%20ClaScf_0015.237	1	1	Cla97C01G016680	0
MF	GO:0003712	transcription cofactor activity	1/558	28/9166	0.828183859	0.999999862	Cla97C01G016680	EVM%20prediction%20ClaScf_0015.237	1	1	Cla97C01G016680	0
MF	GO:0042626	ATPase activity, coupled to transmembrane movement of substances	2/558	52/9166	0.834029491	0.999999862	Cla97C05G090750/Cla97C10G193740	EVM%20prediction%20ClaScf_0012.287/EVM%20prediction%20ClaScf_0008.1317	2	2	Cla97C05G090750/Cla97C10G193740	0
MF	GO:0043492	ATPase activity, coupled to movement of substances	2/558	52/9166	0.834029491	0.999999862	Cla97C05G090750/Cla97C10G193740	EVM%20prediction%20ClaScf_0012.287/EVM%20prediction%20ClaScf_0008.1317	2	2	Cla97C05G090750/Cla97C10G193740	0
MF	GO:0017111	nucleoside-triphosphatase activity	12/558	252/9166	0.848600007	0.999999862	Cla97C05G090750/Cla97C09G178350/Cla97C09G179130/Cla97C08G150380/Cla97C05G101820/Cla97C07G137030/Cla97C07G140110/Cla97C10G202260/Cla97C10G193740/Cla97C02G040200/Cla97C10G189350/Cla97C10G189670	EVM%20prediction%20ClaScf_0012.287/EVM%20prediction%20ClaScf_0001.2108/EVM%20prediction%20ClaScf_0001.2220/EVM%20prediction%20ClaScf_0009.692/EVM%20prediction%20ClaScf_0010.74/EVM%20prediction%20ClaScf_0006.843/EVM%20prediction%20ClaScf_0006.1172/EVM%20prediction%20ClaScf_0013.415/EVM%20prediction%20ClaScf_0008.1317/EVM%20prediction%20ClaScf_0002.1285/EVM%20prediction%20ClaScf_0008.524/EVM%20pred…	12	10	Cla97C05G090750/Cla97C09G178350/Cla97C09G179130/Cla97C08G150380/Cla97C07G137030/Cla97C07G140110/Cla97C10G193740/Cla97C02G040200/Cla97C10G189350/Cla97C10G189670	2	Cla97C05G101820/Cla97C10G202260
MF	GO:0000287	magnesium ion binding	2/558	54/9166	0.849359405	0.999999862	Cla97C07G143450/Cla97C02G027100	EVM%20prediction%20ClaScf_0006.1524/EVM%20prediction%20ClaScf_0018.94	2	2	Cla97C07G143450/Cla97C02G027100	0
MF	GO:0015399	primary active transmembrane transporter activity	2/558	55/9166	0.856531507	0.999999862	Cla97C05G090750/Cla97C10G193740	EVM%20prediction%20ClaScf_0012.287/EVM%20prediction%20ClaScf_0008.1317	2	2	Cla97C05G090750/Cla97C10G193740	0
MF	GO:0015405	P-P-bond-hydrolysis-driven transmembrane transporter activity	2/558	55/9166	0.856531507	0.999999862	Cla97C05G090750/Cla97C10G193740	EVM%20prediction%20ClaScf_0012.287/EVM%20prediction%20ClaScf_0008.1317	2	2	Cla97C05G090750/Cla97C10G193740	0
MF	GO:0052689	carboxylic ester hydrolase activity	2/558	55/9166	0.856531507	0.999999862	Cla97C09G167260/Cla97C07G128720	EVM%20prediction%20ClaScf_0001.554/EVM%20prediction%20ClaScf_0019.307	2	1	Cla97C07G128720	1	Cla97C09G167260
MF	GO:0004386	helicase activity	1/558	31/9166	0.85777921	0.999999862	Cla97C10G189670	EVM%20prediction%20ClaScf_0008.562	1	1	Cla97C10G189670	0
MF	GO:0038023	signaling receptor activity	1/558	33/9166	0.874624202	0.999999862	Cla97C07G140440	EVM%20prediction%20ClaScf_0006.1207	1	1	Cla97C07G140440	0
MF	GO:0060089	molecular transducer activity	1/558	33/9166	0.874624202	0.999999862	Cla97C07G140440	EVM%20prediction%20ClaScf_0006.1207	1	1	Cla97C07G140440	0
MF	GO:0016462	pyrophosphatase activity	12/558	260/9166	0.875638929	0.999999862	Cla97C05G090750/Cla97C09G178350/Cla97C09G179130/Cla97C08G150380/Cla97C05G101820/Cla97C07G137030/Cla97C07G140110/Cla97C10G202260/Cla97C10G193740/Cla97C02G040200/Cla97C10G189350/Cla97C10G189670	EVM%20prediction%20ClaScf_0012.287/EVM%20prediction%20ClaScf_0001.2108/EVM%20prediction%20ClaScf_0001.2220/EVM%20prediction%20ClaScf_0009.692/EVM%20prediction%20ClaScf_0010.74/EVM%20prediction%20ClaScf_0006.843/EVM%20prediction%20ClaScf_0006.1172/EVM%20prediction%20ClaScf_0013.415/EVM%20prediction%20ClaScf_0008.1317/EVM%20prediction%20ClaScf_0002.1285/EVM%20prediction%20ClaScf_0008.524/EVM%20pred…	12	10	Cla97C05G090750/Cla97C09G178350/Cla97C09G179130/Cla97C08G150380/Cla97C07G137030/Cla97C07G140110/Cla97C10G193740/Cla97C02G040200/Cla97C10G189350/Cla97C10G189670	2	Cla97C05G101820/Cla97C10G202260
MF	GO:0008375	acetylglucosaminyltransferase activity	1/558	34/9166	0.882284302	0.999999862	Cla97C05G108040	EVM%20prediction%20ClaScf_0016.128	1	1	Cla97C05G108040	0
MF	GO:0016818	hydrolase activity, acting on acid anhydrides, in phosphorus-containing anhydrides	12/558	265/9166	0.890483792	0.999999862	Cla97C05G090750/Cla97C09G178350/Cla97C09G179130/Cla97C08G150380/Cla97C05G101820/Cla97C07G137030/Cla97C07G140110/Cla97C10G202260/Cla97C10G193740/Cla97C02G040200/Cla97C10G189350/Cla97C10G189670	EVM%20prediction%20ClaScf_0012.287/EVM%20prediction%20ClaScf_0001.2108/EVM%20prediction%20ClaScf_0001.2220/EVM%20prediction%20ClaScf_0009.692/EVM%20prediction%20ClaScf_0010.74/EVM%20prediction%20ClaScf_0006.843/EVM%20prediction%20ClaScf_0006.1172/EVM%20prediction%20ClaScf_0013.415/EVM%20prediction%20ClaScf_0008.1317/EVM%20prediction%20ClaScf_0002.1285/EVM%20prediction%20ClaScf_0008.524/EVM%20pred…	12	10	Cla97C05G090750/Cla97C09G178350/Cla97C09G179130/Cla97C08G150380/Cla97C07G137030/Cla97C07G140110/Cla97C10G193740/Cla97C02G040200/Cla97C10G189350/Cla97C10G189670	2	Cla97C05G101820/Cla97C10G202260
MF	GO:0016817	hydrolase activity, acting on acid anhydrides	12/558	267/9166	0.896004059	0.999999862	Cla97C05G090750/Cla97C09G178350/Cla97C09G179130/Cla97C08G150380/Cla97C05G101820/Cla97C07G137030/Cla97C07G140110/Cla97C10G202260/Cla97C10G193740/Cla97C02G040200/Cla97C10G189350/Cla97C10G189670	EVM%20prediction%20ClaScf_0012.287/EVM%20prediction%20ClaScf_0001.2108/EVM%20prediction%20ClaScf_0001.2220/EVM%20prediction%20ClaScf_0009.692/EVM%20prediction%20ClaScf_0010.74/EVM%20prediction%20ClaScf_0006.843/EVM%20prediction%20ClaScf_0006.1172/EVM%20prediction%20ClaScf_0013.415/EVM%20prediction%20ClaScf_0008.1317/EVM%20prediction%20ClaScf_0002.1285/EVM%20prediction%20ClaScf_0008.524/EVM%20pred…	12	10	Cla97C05G090750/Cla97C09G178350/Cla97C09G179130/Cla97C08G150380/Cla97C07G137030/Cla97C07G140110/Cla97C10G193740/Cla97C02G040200/Cla97C10G189350/Cla97C10G189670	2	Cla97C05G101820/Cla97C10G202260
MF	GO:0003690	double-stranded DNA binding	1/558	36/9166	0.896231285	0.999999862	Cla97C01G013950	EVM%20prediction%20ClaScf_0014.498	1	0		1	Cla97C01G013950
MF	GO:0008509	anion transmembrane transporter activity	1/558	36/9166	0.896231285	0.999999862	Cla97C02G033700	EVM%20prediction%20ClaScf_0002.248	1	1	Cla97C02G033700	0
MF	GO:0030599	pectinesterase activity	1/558	37/9166	0.902573338	0.999999862	Cla97C09G167260	EVM%20prediction%20ClaScf_0001.554	1	0		1	Cla97C09G167260
MF	GO:0004857	enzyme inhibitor activity	2/558	63/9166	0.903571959	0.999999862	novel.442/Cla97C03G065030	-/EVM%20prediction%20ClaScf_0003.1839	2	1	novel.442	1	Cla97C03G065030
MF	GO:0008324	cation transmembrane transporter activity	5/558	131/9166	0.907617006	0.999999862	Cla97C06G117230/Cla97C10G197460/Cla97C09G184400/Cla97C07G133340/Cla97C08G160730	EVM%20prediction%20ClaScf_0005.1432/EVM%20prediction%20ClaScf_0013.918/EVM%20prediction%20ClaScf_0020.274/EVM%20prediction%20ClaScf_0006.95/EVM%20prediction%20ClaScf_0023.117	5	2	Cla97C06G117230/Cla97C10G197460	3	Cla97C09G184400/Cla97C07G133340/Cla97C08G160730
MF	GO:0046983	protein dimerization activity	10/558	238/9166	0.921209406	0.999999862	Cla97C10G186220/Cla97C01G003410/Cla97C03G059090/Cla97C07G143730/Cla97C08G154760/Cla97C05G085220/Cla97C04G079080/Cla97C04G078350/Cla97C03G056310/Cla97C02G047660	EVM%20prediction%20ClaScf_0008.176/EVM%20prediction%20ClaScf_0011.972/EVM%20prediction%20ClaScf_0003.889/EVM%20prediction%20ClaScf_0006.1553/EVM%20prediction%20ClaScf_0009.1152/EVM%20prediction%20ClaScf_0012.856/EVM%20prediction%20ClaScf_0007.83/EVM%20prediction%20ClaScf_0007.156/EVM%20prediction%20ClaScf_0003.575/EVM%20prediction%20ClaScf_0002.2073	10	4	Cla97C10G186220/Cla97C03G059090/Cla97C07G143730/Cla97C08G154760	6	Cla97C01G003410/Cla97C05G085220/Cla97C04G079080/Cla97C04G078350/Cla97C03G056310/Cla97C02G047660
MF	GO:0016874	ligase activity	3/558	91/9166	0.92161106	0.999999862	Cla97C02G045450/Cla97C04G068530/Cla97C01G002730	EVM%20prediction%20ClaScf_0002.1837/EVM%20prediction%20ClaScf_0007.1506/EVM%20prediction%20ClaScf_0011.1042	3	2	Cla97C02G045450/Cla97C01G002730	1	Cla97C04G068530
MF	GO:0140097	catalytic activity, acting on DNA	1/558	45/9166	0.941189163	0.999999862	Cla97C02G048110	EVM%20prediction%20ClaScf_0002.2120	1	0		1	Cla97C02G048110
MF	GO:0030234	enzyme regulator activity	3/558	98/9166	0.942932278	0.999999862	Cla97C07G129510/novel.442/Cla97C03G065030	EVM%20prediction%20ClaScf_0019.218/-/EVM%20prediction%20ClaScf_0003.1839	3	2	Cla97C07G129510/novel.442	1	Cla97C03G065030
MF	GO:0042623	ATPase activity, coupled	2/558	74/9166	0.945124652	0.999999862	Cla97C05G090750/Cla97C10G193740	EVM%20prediction%20ClaScf_0012.287/EVM%20prediction%20ClaScf_0008.1317	2	2	Cla97C05G090750/Cla97C10G193740	0
MF	GO:0042578	phosphoric ester hydrolase activity	2/558	75/9166	0.947910607	0.999999862	Cla97C05G095410/Cla97C05G108120	EVM%20prediction%20ClaScf_0010.854/EVM%20prediction%20ClaScf_0016.119	2	1	Cla97C05G108120	1	Cla97C05G095410
MF	GO:0003777	microtubule motor activity	1/558	48/9166	0.951337041	0.999999862	Cla97C05G101820	EVM%20prediction%20ClaScf_0010.74	1	0		1	Cla97C05G101820
MF	GO:0016791	phosphatase activity	1/558	49/9166	0.954315099	0.999999862	Cla97C05G108120	EVM%20prediction%20ClaScf_0016.119	1	1	Cla97C05G108120	0
MF	GO:0008092	cytoskeletal protein binding	2/558	84/9166	0.96758848	0.999999862	Cla97C05G101820/Cla97C03G064450	EVM%20prediction%20ClaScf_0010.74/EVM%20prediction%20ClaScf_0003.1778	2	1	Cla97C03G064450	1	Cla97C05G101820
MF	GO:0098772	molecular function regulator	3/558	112/9166	0.97041321	0.999999862	Cla97C07G129510/novel.442/Cla97C03G065030	EVM%20prediction%20ClaScf_0019.218/-/EVM%20prediction%20ClaScf_0003.1839	3	2	Cla97C07G129510/novel.442	1	Cla97C03G065030
MF	GO:0008017	microtubule binding	1/558	56/9166	0.970643455	0.999999862	Cla97C05G101820	EVM%20prediction%20ClaScf_0010.74	1	0		1	Cla97C05G101820
MF	GO:0022890	inorganic cation transmembrane transporter activity	3/558	113/9166	0.97179776	0.999999862	Cla97C09G184400/Cla97C07G133340/Cla97C08G160730	EVM%20prediction%20ClaScf_0020.274/EVM%20prediction%20ClaScf_0006.95/EVM%20prediction%20ClaScf_0023.117	3	0		3	Cla97C09G184400/Cla97C07G133340/Cla97C08G160730
MF	GO:0003774	motor activity	1/558	58/9166	0.97412976	0.999999862	Cla97C05G101820	EVM%20prediction%20ClaScf_0010.74	1	0		1	Cla97C05G101820
MF	GO:0015631	tubulin binding	1/558	58/9166	0.97412976	0.999999862	Cla97C05G101820	EVM%20prediction%20ClaScf_0010.74	1	0		1	Cla97C05G101820
MF	GO:0016788	hydrolase activity, acting on ester bonds	10/558	274/9166	0.974496522	0.999999862	Cla97C07G141220/Cla97C10G196540/Cla97C05G095410/Cla97C09G167260/Cla97C05G108120/Cla97C07G128720/Cla97C04G076750/Cla97C02G041840/Cla97C02G045600/Cla97C02G048110	EVM%20prediction%20ClaScf_0006.1290/EVM%20prediction%20ClaScf_0013.1012/EVM%20prediction%20ClaScf_0010.854/EVM%20prediction%20ClaScf_0001.554/EVM%20prediction%20ClaScf_0016.119/EVM%20prediction%20ClaScf_0019.307/EVM%20prediction%20ClaScf_0007.326/EVM%20prediction%20ClaScf_0002.1466/EVM%20prediction%20ClaScf_0002.1853/EVM%20prediction%20ClaScf_0002.2120	10	4	Cla97C07G141220/Cla97C05G108120/Cla97C07G128720/Cla97C02G045600	6	Cla97C10G196540/Cla97C05G095410/Cla97C09G167260/Cla97C04G076750/Cla97C02G041840/Cla97C02G048110
MF	GO:0019001	guanyl nucleotide binding	5/558	164/9166	0.974817215	0.999999862	Cla97C09G179130/Cla97C06G123840/Cla97C02G040200/Cla97C11G208770/Cla97C04G069730	EVM%20prediction%20ClaScf_0001.2220/EVM%20prediction%20ClaScf_0005.457/EVM%20prediction%20ClaScf_0002.1285/EVM%20prediction%20ClaScf_0004.250/EVM%20prediction%20ClaScf_0007.1255	5	4	Cla97C09G179130/Cla97C06G123840/Cla97C02G040200/Cla97C04G069730	1	Cla97C11G208770
MF	GO:0004518	nuclease activity	1/558	64/9166	0.982298408	0.999999862	Cla97C02G048110	EVM%20prediction%20ClaScf_0002.2120	1	0		1	Cla97C02G048110
MF	GO:0140101	catalytic activity, acting on a tRNA	1/558	68/9166	0.986256693	0.999999862	Cla97C09G178130	EVM%20prediction%20ClaScf_0001.2080	1	1	Cla97C09G178130	0
MF	GO:0016779	nucleotidyltransferase activity	2/558	100/9166	0.986344243	0.999999862	Cla97C05G085860/Cla97C02G048110	EVM%20prediction%20ClaScf_0012.791/EVM%20prediction%20ClaScf_0002.2120	2	1	Cla97C05G085860	1	Cla97C02G048110
MF	GO:0001883	purine nucleoside binding	4/558	160/9166	0.989789802	0.999999862	Cla97C06G123840/Cla97C02G040200/Cla97C11G208770/Cla97C04G069730	EVM%20prediction%20ClaScf_0005.457/EVM%20prediction%20ClaScf_0002.1285/EVM%20prediction%20ClaScf_0004.250/EVM%20prediction%20ClaScf_0007.1255	4	3	Cla97C06G123840/Cla97C02G040200/Cla97C04G069730	1	Cla97C11G208770
MF	GO:0005525	GTP binding	4/558	160/9166	0.989789802	0.999999862	Cla97C06G123840/Cla97C02G040200/Cla97C11G208770/Cla97C04G069730	EVM%20prediction%20ClaScf_0005.457/EVM%20prediction%20ClaScf_0002.1285/EVM%20prediction%20ClaScf_0004.250/EVM%20prediction%20ClaScf_0007.1255	4	3	Cla97C06G123840/Cla97C02G040200/Cla97C04G069730	1	Cla97C11G208770
MF	GO:0032549	ribonucleoside binding	4/558	160/9166	0.989789802	0.999999862	Cla97C06G123840/Cla97C02G040200/Cla97C11G208770/Cla97C04G069730	EVM%20prediction%20ClaScf_0005.457/EVM%20prediction%20ClaScf_0002.1285/EVM%20prediction%20ClaScf_0004.250/EVM%20prediction%20ClaScf_0007.1255	4	3	Cla97C06G123840/Cla97C02G040200/Cla97C04G069730	1	Cla97C11G208770
MF	GO:0032550	purine ribonucleoside binding	4/558	160/9166	0.989789802	0.999999862	Cla97C06G123840/Cla97C02G040200/Cla97C11G208770/Cla97C04G069730	EVM%20prediction%20ClaScf_0005.457/EVM%20prediction%20ClaScf_0002.1285/EVM%20prediction%20ClaScf_0004.250/EVM%20prediction%20ClaScf_0007.1255	4	3	Cla97C06G123840/Cla97C02G040200/Cla97C04G069730	1	Cla97C11G208770
MF	GO:0032561	guanyl ribonucleotide binding	4/558	160/9166	0.989789802	0.999999862	Cla97C06G123840/Cla97C02G040200/Cla97C11G208770/Cla97C04G069730	EVM%20prediction%20ClaScf_0005.457/EVM%20prediction%20ClaScf_0002.1285/EVM%20prediction%20ClaScf_0004.250/EVM%20prediction%20ClaScf_0007.1255	4	3	Cla97C06G123840/Cla97C02G040200/Cla97C04G069730	1	Cla97C11G208770
MF	GO:0001882	nucleoside binding	4/558	161/9166	0.990256269	0.999999862	Cla97C06G123840/Cla97C02G040200/Cla97C11G208770/Cla97C04G069730	EVM%20prediction%20ClaScf_0005.457/EVM%20prediction%20ClaScf_0002.1285/EVM%20prediction%20ClaScf_0004.250/EVM%20prediction%20ClaScf_0007.1255	4	3	Cla97C06G123840/Cla97C02G040200/Cla97C04G069730	1	Cla97C11G208770
MF	GO:0015077	monovalent inorganic cation transmembrane transporter activity	1/558	78/9166	0.992704246	0.999999862	Cla97C07G133340	EVM%20prediction%20ClaScf_0006.95	1	0		1	Cla97C07G133340
MF	GO:0022804	active transmembrane transporter activity	2/558	125/9166	0.996603221	0.999999862	Cla97C05G090750/Cla97C10G193740	EVM%20prediction%20ClaScf_0012.287/EVM%20prediction%20ClaScf_0008.1317	2	2	Cla97C05G090750/Cla97C10G193740	0
MF	GO:0140098	catalytic activity, acting on RNA	1/558	161/9166	0.999962995	0.999999862	Cla97C09G178130	EVM%20prediction%20ClaScf_0001.2080	1	1	Cla97C09G178130	0
MF	GO:0003723	RNA binding	1/558	248/9166	0.999999862	0.999999862	Cla97C08G153650	EVM%20prediction%20ClaScf_0009.1038	1	0		1	Cla97C08G153650
