# Supplementary material for: Transcriptome Profiling Reveals the Effects of Nitric Oxide on the Growth and Physiological Characteristics of Watermelon under Aluminum Stress
Source: Genes (Basel). 2021 Oct 29;12(11):1735. doi: 10.3390/genes12111735 (PMC8622656; doi:10.3390/genes12111735)
Supplement: Supplementary file 1 [file genes-12-01735-s001.zip › Table S6.xls]

Table S3: GO enrichment analysis of DEGs of Al vs. Al+NO.
Category	GOID	Description	GeneRatio	BgRatio	pvalue	padj	geneID	geneName	Count	Up	Up_Gene_id	Down	Down_Gene_id
BP	GO:0000003	reproduction	5/208	24/5991	0.001191093	0.098860734	Cla97C01G006950/Cla97C03G056640/Cla97C05G096250/Cla97C10G204750/Cla97C11G217120	EVM%20prediction%20ClaScf_0011.609/EVM%20prediction%20ClaScf_0003.608/EVM%20prediction%20ClaScf_0010.679/EVM%20prediction%20ClaScf_0013.161/EVM%20prediction%20ClaScf_0004.1472	5	1	Cla97C11G217120	4	Cla97C01G006950/Cla97C03G056640/Cla97C05G096250/Cla97C10G204750
BP	GO:0022414	reproductive process	5/208	24/5991	0.001191093	0.098860734	Cla97C01G006950/Cla97C03G056640/Cla97C05G096250/Cla97C10G204750/Cla97C11G217120	EVM%20prediction%20ClaScf_0011.609/EVM%20prediction%20ClaScf_0003.608/EVM%20prediction%20ClaScf_0010.679/EVM%20prediction%20ClaScf_0013.161/EVM%20prediction%20ClaScf_0004.1472	5	1	Cla97C11G217120	4	Cla97C01G006950/Cla97C03G056640/Cla97C05G096250/Cla97C10G204750
BP	GO:0051704	multi-organism process	5/208	28/5991	0.002460085	0.130999292	Cla97C02G042460/Cla97C01G006950/Cla97C03G056640/Cla97C05G096250/Cla97C10G204750	EVM%20prediction%20ClaScf_0002.1531/EVM%20prediction%20ClaScf_0011.609/EVM%20prediction%20ClaScf_0003.608/EVM%20prediction%20ClaScf_0010.679/EVM%20prediction%20ClaScf_0013.161	5	0		5	Cla97C02G042460/Cla97C01G006950/Cla97C03G056640/Cla97C05G096250/Cla97C10G204750
BP	GO:0008037	cell recognition	4/208	22/5991	0.006313219	0.130999292	Cla97C01G006950/Cla97C03G056640/Cla97C05G096250/Cla97C10G204750	EVM%20prediction%20ClaScf_0011.609/EVM%20prediction%20ClaScf_0003.608/EVM%20prediction%20ClaScf_0010.679/EVM%20prediction%20ClaScf_0013.161	4	0		4	Cla97C01G006950/Cla97C03G056640/Cla97C05G096250/Cla97C10G204750
BP	GO:0009856	pollination	4/208	22/5991	0.006313219	0.130999292	Cla97C01G006950/Cla97C03G056640/Cla97C05G096250/Cla97C10G204750	EVM%20prediction%20ClaScf_0011.609/EVM%20prediction%20ClaScf_0003.608/EVM%20prediction%20ClaScf_0010.679/EVM%20prediction%20ClaScf_0013.161	4	0		4	Cla97C01G006950/Cla97C03G056640/Cla97C05G096250/Cla97C10G204750
BP	GO:0009875	pollen-pistil interaction	4/208	22/5991	0.006313219	0.130999292	Cla97C01G006950/Cla97C03G056640/Cla97C05G096250/Cla97C10G204750	EVM%20prediction%20ClaScf_0011.609/EVM%20prediction%20ClaScf_0003.608/EVM%20prediction%20ClaScf_0010.679/EVM%20prediction%20ClaScf_0013.161	4	0		4	Cla97C01G006950/Cla97C03G056640/Cla97C05G096250/Cla97C10G204750
BP	GO:0044706	multi-multicellular organism process	4/208	22/5991	0.006313219	0.130999292	Cla97C01G006950/Cla97C03G056640/Cla97C05G096250/Cla97C10G204750	EVM%20prediction%20ClaScf_0011.609/EVM%20prediction%20ClaScf_0003.608/EVM%20prediction%20ClaScf_0010.679/EVM%20prediction%20ClaScf_0013.161	4	0		4	Cla97C01G006950/Cla97C03G056640/Cla97C05G096250/Cla97C10G204750
BP	GO:0048544	recognition of pollen	4/208	22/5991	0.006313219	0.130999292	Cla97C01G006950/Cla97C03G056640/Cla97C05G096250/Cla97C10G204750	EVM%20prediction%20ClaScf_0011.609/EVM%20prediction%20ClaScf_0003.608/EVM%20prediction%20ClaScf_0010.679/EVM%20prediction%20ClaScf_0013.161	4	0		4	Cla97C01G006950/Cla97C03G056640/Cla97C05G096250/Cla97C10G204750
BP	GO:0006979	response to oxidative stress	6/208	60/5991	0.01714215	0.316177432	Cla97C01G016570/Cla97C10G197290/Cla97C02G049950/Cla97C09G177290/Cla97C02G049940/Cla97C03G053010	EVM%20prediction%20ClaScf_0015.226/EVM%20prediction%20ClaScf_0013.936/EVM%20prediction%20ClaScf_0002.2307/EVM%20prediction%20ClaScf_0001.1938/EVM%20prediction%20ClaScf_0002.2306/EVM%20prediction%20ClaScf_0003.229	6	0		6	Cla97C01G016570/Cla97C10G197290/Cla97C02G049950/Cla97C09G177290/Cla97C02G049940/Cla97C03G053010
BP	GO:0006952	defense response	4/208	38/5991	0.04147138	0.565538654	Cla97C02G042460/Cla97C05G093350/Cla97C01G020510/Cla97C07G134320	EVM%20prediction%20ClaScf_0002.1531/EVM%20prediction%20ClaScf_0010.1286/EVM%20prediction%20ClaScf_0015.633/EVM%20prediction%20ClaScf_0006.295	4	2	Cla97C05G093350/Cla97C07G134320	2	Cla97C02G042460/Cla97C01G020510
BP	GO:0032501	multicellular organismal process	4/208	40/5991	0.04869387	0.565538654	Cla97C01G006950/Cla97C03G056640/Cla97C05G096250/Cla97C10G204750	EVM%20prediction%20ClaScf_0011.609/EVM%20prediction%20ClaScf_0003.608/EVM%20prediction%20ClaScf_0010.679/EVM%20prediction%20ClaScf_0013.161	4	0		4	Cla97C01G006950/Cla97C03G056640/Cla97C05G096250/Cla97C10G204750
BP	GO:0009607	response to biotic stimulus	3/208	24/5991	0.048828604	0.565538654	Cla97C02G042460/Cla97C05G093350/Cla97C07G134320	EVM%20prediction%20ClaScf_0002.1531/EVM%20prediction%20ClaScf_0010.1286/EVM%20prediction%20ClaScf_0006.295	3	2	Cla97C05G093350/Cla97C07G134320	1	Cla97C02G042460
BP	GO:0006220	pyrimidine nucleotide metabolic process	2/208	11/5991	0.053683549	0.565538654	Cla97C00G000370/Cla97C08G158740	EVM%20prediction%20ClaScf_0060.1/EVM%20prediction%20ClaScf_0009.1556	2	1	Cla97C08G158740	1	Cla97C00G000370
BP	GO:0009067	aspartate family amino acid biosynthetic process	2/208	11/5991	0.053683549	0.565538654	Cla97C10G196410/Cla97C10G198850	EVM%20prediction%20ClaScf_0013.1030/EVM%20prediction%20ClaScf_0013.772	2	2	Cla97C10G196410/Cla97C10G198850	0
BP	GO:0050790	regulation of catalytic activity	2/208	11/5991	0.053683549	0.565538654	Cla97C07G144170/Cla97C06G112350	EVM%20prediction%20ClaScf_0006.1598/EVM%20prediction%20ClaScf_0005.1952	2	2	Cla97C07G144170/Cla97C06G112350	0
BP	GO:0006950	response to stress	13/208	229/5991	0.05450975	0.565538654	Cla97C02G042460/Cla97C01G016570/Cla97C10G197290/Cla97C11G211100/Cla97C04G077860/Cla97C02G049950/Cla97C05G093350/Cla97C01G020510/Cla97C09G177290/Cla97C02G049940/Cla97C07G134320/Cla97C03G053010/Cla97C08G148800	EVM%20prediction%20ClaScf_0002.1531/EVM%20prediction%20ClaScf_0015.226/EVM%20prediction%20ClaScf_0013.936/EVM%20prediction%20ClaScf_0004.497/EVM%20prediction%20ClaScf_0007.205/EVM%20prediction%20ClaScf_0002.2307/EVM%20prediction%20ClaScf_0010.1286/EVM%20prediction%20ClaScf_0015.633/EVM%20prediction%20ClaScf_0001.1938/EVM%20prediction%20ClaScf_0002.2306/EVM%20prediction%20ClaScf_0006.295/EVM%20pre…	13	3	Cla97C05G093350/Cla97C07G134320/Cla97C08G148800	10	Cla97C02G042460/Cla97C01G016570/Cla97C10G197290/Cla97C11G211100/Cla97C04G077860/Cla97C02G049950/Cla97C01G020510/Cla97C09G177290/Cla97C02G049940/Cla97C03G053010
BP	GO:0009066	aspartate family amino acid metabolic process	2/208	12/5991	0.062981188	0.614992775	Cla97C10G196410/Cla97C10G198850	EVM%20prediction%20ClaScf_0013.1030/EVM%20prediction%20ClaScf_0013.772	2	2	Cla97C10G196410/Cla97C10G198850	0
BP	GO:0065009	regulation of molecular function	2/208	13/5991	0.072774604	0.621364235	Cla97C07G144170/Cla97C06G112350	EVM%20prediction%20ClaScf_0006.1598/EVM%20prediction%20ClaScf_0005.1952	2	2	Cla97C07G144170/Cla97C06G112350	0
BP	GO:0015980	energy derivation by oxidation of organic compounds	2/208	14/5991	0.083018537	0.621364235	Cla97C07G131130/Cla97C08G145300	EVM%20prediction%20ClaScf_0019.49/EVM%20prediction%20ClaScf_0017.156	2	0		2	Cla97C07G131130/Cla97C08G145300
BP	GO:0045333	cellular respiration	2/208	14/5991	0.083018537	0.621364235	Cla97C07G131130/Cla97C08G145300	EVM%20prediction%20ClaScf_0019.49/EVM%20prediction%20ClaScf_0017.156	2	0		2	Cla97C07G131130/Cla97C08G145300
BP	GO:0006790	sulfur compound metabolic process	3/208	30/5991	0.084340439	0.621364235	Cla97C10G196410/Cla97C03G055950/Cla97C10G198850	EVM%20prediction%20ClaScf_0013.1030/EVM%20prediction%20ClaScf_0003.537/EVM%20prediction%20ClaScf_0013.772	3	2	Cla97C10G196410/Cla97C10G198850	1	Cla97C03G055950
BP	GO:0032268	regulation of cellular protein metabolic process	2/208	15/5991	0.093670245	0.621364235	Cla97C07G144170/Cla97C06G112350	EVM%20prediction%20ClaScf_0006.1598/EVM%20prediction%20ClaScf_0005.1952	2	2	Cla97C07G144170/Cla97C06G112350	0
BP	GO:0044272	sulfur compound biosynthetic process	2/208	15/5991	0.093670245	0.621364235	Cla97C10G196410/Cla97C10G198850	EVM%20prediction%20ClaScf_0013.1030/EVM%20prediction%20ClaScf_0013.772	2	2	Cla97C10G196410/Cla97C10G198850	0
BP	GO:0006073	cellular glucan metabolic process	5/208	71/5991	0.09941012	0.621364235	Cla97C09G182820/Cla97C06G122590/Cla97C02G035450/Cla97C06G125020/Cla97C09G183830	EVM%20prediction%20ClaScf_0020.109/EVM%20prediction%20ClaScf_0005.584/EVM%20prediction%20ClaScf_0002.511/EVM%20prediction%20ClaScf_0005.334/EVM%20prediction%20ClaScf_0020.216	5	2	Cla97C06G122590/Cla97C06G125020	3	Cla97C09G182820/Cla97C02G035450/Cla97C09G183830
BP	GO:0044042	glucan metabolic process	5/208	71/5991	0.09941012	0.621364235	Cla97C09G182820/Cla97C06G122590/Cla97C02G035450/Cla97C06G125020/Cla97C09G183830	EVM%20prediction%20ClaScf_0020.109/EVM%20prediction%20ClaScf_0005.584/EVM%20prediction%20ClaScf_0002.511/EVM%20prediction%20ClaScf_0005.334/EVM%20prediction%20ClaScf_0020.216	5	2	Cla97C06G122590/Cla97C06G125020	3	Cla97C09G182820/Cla97C02G035450/Cla97C09G183830
BP	GO:0044264	cellular polysaccharide metabolic process	5/208	71/5991	0.09941012	0.621364235	Cla97C09G182820/Cla97C06G122590/Cla97C02G035450/Cla97C06G125020/Cla97C09G183830	EVM%20prediction%20ClaScf_0020.109/EVM%20prediction%20ClaScf_0005.584/EVM%20prediction%20ClaScf_0002.511/EVM%20prediction%20ClaScf_0005.334/EVM%20prediction%20ClaScf_0020.216	5	2	Cla97C06G122590/Cla97C06G125020	3	Cla97C09G182820/Cla97C02G035450/Cla97C09G183830
BP	GO:0030243	cellulose metabolic process	3/208	33/5991	0.105245006	0.621364235	Cla97C09G182820/Cla97C02G035450/Cla97C06G125020	EVM%20prediction%20ClaScf_0020.109/EVM%20prediction%20ClaScf_0002.511/EVM%20prediction%20ClaScf_0005.334	3	1	Cla97C06G125020	2	Cla97C09G182820/Cla97C02G035450
BP	GO:0030244	cellulose biosynthetic process	3/208	33/5991	0.105245006	0.621364235	Cla97C09G182820/Cla97C02G035450/Cla97C06G125020	EVM%20prediction%20ClaScf_0020.109/EVM%20prediction%20ClaScf_0002.511/EVM%20prediction%20ClaScf_0005.334	3	1	Cla97C06G125020	2	Cla97C09G182820/Cla97C02G035450
BP	GO:0007049	cell cycle	3/208	34/5991	0.112625206	0.621364235	Cla97C07G144170/Cla97C06G112350/Cla97C11G217120	EVM%20prediction%20ClaScf_0006.1598/EVM%20prediction%20ClaScf_0005.1952/EVM%20prediction%20ClaScf_0004.1472	3	3	Cla97C07G144170/Cla97C06G112350/Cla97C11G217120	0
BP	GO:0051246	regulation of protein metabolic process	2/208	17/5991	0.116037899	0.621364235	Cla97C07G144170/Cla97C06G112350	EVM%20prediction%20ClaScf_0006.1598/EVM%20prediction%20ClaScf_0005.1952	2	2	Cla97C07G144170/Cla97C06G112350	0
BP	GO:0072527	pyrimidine-containing compound metabolic process	2/208	17/5991	0.116037899	0.621364235	Cla97C00G000370/Cla97C08G158740	EVM%20prediction%20ClaScf_0060.1/EVM%20prediction%20ClaScf_0009.1556	2	1	Cla97C08G158740	1	Cla97C00G000370
BP	GO:0044262	cellular carbohydrate metabolic process	6/208	102/5991	0.1426617	0.725148978	Cla97C09G182820/Cla97C06G122590/Cla97C02G035450/Cla97C06G125020/Cla97C09G183830/Cla97C03G058540	EVM%20prediction%20ClaScf_0020.109/EVM%20prediction%20ClaScf_0005.584/EVM%20prediction%20ClaScf_0002.511/EVM%20prediction%20ClaScf_0005.334/EVM%20prediction%20ClaScf_0020.216/EVM%20prediction%20ClaScf_0003.827	6	3	Cla97C06G122590/Cla97C06G125020/Cla97C03G058540	3	Cla97C09G182820/Cla97C02G035450/Cla97C09G183830
BP	GO:0005976	polysaccharide metabolic process	5/208	80/5991	0.144156122	0.725148978	Cla97C09G182820/Cla97C06G122590/Cla97C02G035450/Cla97C06G125020/Cla97C09G183830	EVM%20prediction%20ClaScf_0020.109/EVM%20prediction%20ClaScf_0005.584/EVM%20prediction%20ClaScf_0002.511/EVM%20prediction%20ClaScf_0005.334/EVM%20prediction%20ClaScf_0020.216	5	2	Cla97C06G122590/Cla97C06G125020	3	Cla97C09G182820/Cla97C02G035450/Cla97C09G183830
BP	GO:0051726	regulation of cell cycle	2/208	20/5991	0.151711169	0.740707471	Cla97C07G144170/Cla97C06G112350	EVM%20prediction%20ClaScf_0006.1598/EVM%20prediction%20ClaScf_0005.1952	2	2	Cla97C07G144170/Cla97C06G112350	0
BP	GO:0034637	cellular carbohydrate biosynthetic process	4/208	62/5991	0.167567271	0.794747628	Cla97C09G182820/Cla97C02G035450/Cla97C06G125020/Cla97C03G058540	EVM%20prediction%20ClaScf_0020.109/EVM%20prediction%20ClaScf_0002.511/EVM%20prediction%20ClaScf_0005.334/EVM%20prediction%20ClaScf_0003.827	4	2	Cla97C06G125020/Cla97C03G058540	2	Cla97C09G182820/Cla97C02G035450
BP	GO:1901607	alpha-amino acid biosynthetic process	3/208	42/5991	0.177802847	0.819868685	Cla97C10G196410/Cla97C04G076280/Cla97C10G198850	EVM%20prediction%20ClaScf_0013.1030/EVM%20prediction%20ClaScf_0007.375/EVM%20prediction%20ClaScf_0013.772	3	3	Cla97C10G196410/Cla97C04G076280/Cla97C10G198850	0
BP	GO:0000271	polysaccharide biosynthetic process	3/208	45/5991	0.204465202	0.827834721	Cla97C09G182820/Cla97C02G035450/Cla97C06G125020	EVM%20prediction%20ClaScf_0020.109/EVM%20prediction%20ClaScf_0002.511/EVM%20prediction%20ClaScf_0005.334	3	1	Cla97C06G125020	2	Cla97C09G182820/Cla97C02G035450
BP	GO:0009250	glucan biosynthetic process	3/208	45/5991	0.204465202	0.827834721	Cla97C09G182820/Cla97C02G035450/Cla97C06G125020	EVM%20prediction%20ClaScf_0020.109/EVM%20prediction%20ClaScf_0002.511/EVM%20prediction%20ClaScf_0005.334	3	1	Cla97C06G125020	2	Cla97C09G182820/Cla97C02G035450
BP	GO:0033692	cellular polysaccharide biosynthetic process	3/208	45/5991	0.204465202	0.827834721	Cla97C09G182820/Cla97C02G035450/Cla97C06G125020	EVM%20prediction%20ClaScf_0020.109/EVM%20prediction%20ClaScf_0002.511/EVM%20prediction%20ClaScf_0005.334	3	1	Cla97C06G125020	2	Cla97C09G182820/Cla97C02G035450
BP	GO:0051273	beta-glucan metabolic process	3/208	45/5991	0.204465202	0.827834721	Cla97C09G182820/Cla97C02G035450/Cla97C06G125020	EVM%20prediction%20ClaScf_0020.109/EVM%20prediction%20ClaScf_0002.511/EVM%20prediction%20ClaScf_0005.334	3	1	Cla97C06G125020	2	Cla97C09G182820/Cla97C02G035450
BP	GO:0051274	beta-glucan biosynthetic process	3/208	45/5991	0.204465202	0.827834721	Cla97C09G182820/Cla97C02G035450/Cla97C06G125020	EVM%20prediction%20ClaScf_0020.109/EVM%20prediction%20ClaScf_0002.511/EVM%20prediction%20ClaScf_0005.334	3	1	Cla97C06G125020	2	Cla97C09G182820/Cla97C02G035450
BP	GO:0055085	transmembrane transport	17/208	397/5991	0.2156889	0.8524847	Cla97C08G150960/Cla97C05G090750/Cla97C01G010780/Cla97C07G134810/Cla97C04G073640/Cla97C08G160730/Cla97C11G219030/Cla97C06G118770/Cla97C04G076190/Cla97C09G179710/Cla97C05G086520/Cla97C05G108510/Cla97C11G214340/Cla97C05G091050/Cla97C06G127380/Cla97C11G217020/Cla97C05G089770	EVM%20prediction%20ClaScf_0009.752/EVM%20prediction%20ClaScf_0012.287/EVM%20prediction%20ClaScf_0011.60/EVM%20prediction%20ClaScf_0006.511/EVM%20prediction%20ClaScf_0007.645/EVM%20prediction%20ClaScf_0023.117/EVM%20prediction%20ClaScf_0004.1734/EVM%20prediction%20ClaScf_0005.1195/EVM%20prediction%20ClaScf_0007.384/EVM%20prediction%20ClaScf_0001.2282/EVM%20prediction%20ClaScf_0012.723/EVM%20predic…	17	9	Cla97C08G150960/Cla97C01G010780/Cla97C07G134810/Cla97C08G160730/Cla97C09G179710/Cla97C05G086520/Cla97C05G108510/Cla97C11G217020/Cla97C05G089770	8	Cla97C05G090750/Cla97C04G073640/Cla97C11G219030/Cla97C06G118770/Cla97C04G076190/Cla97C11G214340/Cla97C05G091050/Cla97C06G127380
BP	GO:0016051	carbohydrate biosynthetic process	4/208	72/5991	0.239733459	0.908081962	Cla97C09G182820/Cla97C02G035450/Cla97C06G125020/Cla97C03G058540	EVM%20prediction%20ClaScf_0020.109/EVM%20prediction%20ClaScf_0002.511/EVM%20prediction%20ClaScf_0005.334/EVM%20prediction%20ClaScf_0003.827	4	2	Cla97C06G125020/Cla97C03G058540	2	Cla97C09G182820/Cla97C02G035450
BP	GO:0009308	amine metabolic process	2/208	27/5991	0.240696424	0.908081962	Cla97C02G040720/Cla97C08G158260	EVM%20prediction%20ClaScf_0002.1340/EVM%20prediction%20ClaScf_0009.1508	2	2	Cla97C02G040720/Cla97C08G158260	0
BP	GO:0008652	cellular amino acid biosynthetic process	3/208	51/5991	0.260104096	0.931887899	Cla97C10G196410/Cla97C04G076280/Cla97C10G198850	EVM%20prediction%20ClaScf_0013.1030/EVM%20prediction%20ClaScf_0007.375/EVM%20prediction%20ClaScf_0013.772	3	3	Cla97C10G196410/Cla97C04G076280/Cla97C10G198850	0
BP	GO:1901605	alpha-amino acid metabolic process	3/208	53/5991	0.279102136	0.931887899	Cla97C10G196410/Cla97C04G076280/Cla97C10G198850	EVM%20prediction%20ClaScf_0013.1030/EVM%20prediction%20ClaScf_0007.375/EVM%20prediction%20ClaScf_0013.772	3	3	Cla97C10G196410/Cla97C04G076280/Cla97C10G198850	0
BP	GO:0006221	pyrimidine nucleotide biosynthetic process	1/208	10/5991	0.297863951	0.931887899	Cla97C00G000370	EVM%20prediction%20ClaScf_0060.1	1	0		1	Cla97C00G000370
BP	GO:0018205	peptidyl-lysine modification	1/208	10/5991	0.297863951	0.931887899	Cla97C06G110760	EVM%20prediction%20ClaScf_0005.2121	1	1	Cla97C06G110760	0
BP	GO:0006022	aminoglycan metabolic process	1/208	11/5991	0.322281991	0.931887899	Cla97C03G057860	EVM%20prediction%20ClaScf_0003.750	1	0		1	Cla97C03G057860
BP	GO:0006479	protein methylation	1/208	11/5991	0.322281991	0.931887899	Cla97C06G110760	EVM%20prediction%20ClaScf_0005.2121	1	1	Cla97C06G110760	0
BP	GO:0008213	protein alkylation	1/208	11/5991	0.322281991	0.931887899	Cla97C06G110760	EVM%20prediction%20ClaScf_0005.2121	1	1	Cla97C06G110760	0
BP	GO:0016569	covalent chromatin modification	1/208	11/5991	0.322281991	0.931887899	Cla97C06G110760	EVM%20prediction%20ClaScf_0005.2121	1	1	Cla97C06G110760	0
BP	GO:0016570	histone modification	1/208	11/5991	0.322281991	0.931887899	Cla97C06G110760	EVM%20prediction%20ClaScf_0005.2121	1	1	Cla97C06G110760	0
BP	GO:0042737	drug catabolic process	1/208	11/5991	0.322281991	0.931887899	Cla97C03G057860	EVM%20prediction%20ClaScf_0003.750	1	0		1	Cla97C03G057860
BP	GO:0009605	response to external stimulus	1/208	12/5991	0.345854791	0.931887899	Cla97C02G042460	EVM%20prediction%20ClaScf_0002.1531	1	0		1	Cla97C02G042460
BP	GO:0005992	trehalose biosynthetic process	1/208	13/5991	0.368611474	0.931887899	Cla97C03G058540	EVM%20prediction%20ClaScf_0003.827	1	1	Cla97C03G058540	0
BP	GO:0006576	cellular biogenic amine metabolic process	1/208	13/5991	0.368611474	0.931887899	Cla97C02G040720	EVM%20prediction%20ClaScf_0002.1340	1	1	Cla97C02G040720	0
BP	GO:0009084	glutamine family amino acid biosynthetic process	1/208	13/5991	0.368611474	0.931887899	Cla97C04G076280	EVM%20prediction%20ClaScf_0007.375	1	1	Cla97C04G076280	0
BP	GO:0044106	cellular amine metabolic process	1/208	13/5991	0.368611474	0.931887899	Cla97C02G040720	EVM%20prediction%20ClaScf_0002.1340	1	1	Cla97C02G040720	0
BP	GO:0006811	ion transport	10/208	255/5991	0.392356148	0.931887899	Cla97C10G194540/Cla97C06G117230/Cla97C07G134810/Cla97C10G205690/Cla97C08G160730/Cla97C03G055020/Cla97C11G214340/Cla97C01G000270/Cla97C05G091050/Cla97C02G047540	EVM%20prediction%20ClaScf_0013.1226/EVM%20prediction%20ClaScf_0005.1432/EVM%20prediction%20ClaScf_0006.511/EVM%20prediction%20ClaScf_0013.67/EVM%20prediction%20ClaScf_0023.117/EVM%20prediction%20ClaScf_0003.436/EVM%20prediction%20ClaScf_0004.857/EVM%20prediction%20ClaScf_0011.1292/EVM%20prediction%20ClaScf_0012.255/EVM%20prediction%20ClaScf_0002.2061	10	5	Cla97C10G194540/Cla97C07G134810/Cla97C08G160730/Cla97C03G055020/Cla97C01G000270	5	Cla97C06G117230/Cla97C10G205690/Cla97C11G214340/Cla97C05G091050/Cla97C02G047540
BP	GO:0043436	oxoacid metabolic process	9/208	229/5991	0.400166915	0.931887899	Cla97C02G040720/Cla97C10G196410/Cla97C07G131130/Cla97C11G221570/novel.54/Cla97C04G076280/Cla97C03G060420/Cla97C04G071880/Cla97C10G198850	EVM%20prediction%20ClaScf_0002.1340/EVM%20prediction%20ClaScf_0013.1030/EVM%20prediction%20ClaScf_0019.49/EVM%20prediction%20ClaScf_0004.1993/-/EVM%20prediction%20ClaScf_0007.375/EVM%20prediction%20ClaScf_0003.1068/EVM%20prediction%20ClaScf_0007.830/EVM%20prediction%20ClaScf_0013.772	9	5	Cla97C02G040720/Cla97C10G196410/Cla97C04G076280/Cla97C04G071880/Cla97C10G198850	4	Cla97C07G131130/Cla97C11G221570/novel.54/Cla97C03G060420
BP	GO:0006082	organic acid metabolic process	9/208	230/5991	0.405195575	0.931887899	Cla97C02G040720/Cla97C10G196410/Cla97C07G131130/Cla97C11G221570/novel.54/Cla97C04G076280/Cla97C03G060420/Cla97C04G071880/Cla97C10G198850	EVM%20prediction%20ClaScf_0002.1340/EVM%20prediction%20ClaScf_0013.1030/EVM%20prediction%20ClaScf_0019.49/EVM%20prediction%20ClaScf_0004.1993/-/EVM%20prediction%20ClaScf_0007.375/EVM%20prediction%20ClaScf_0003.1068/EVM%20prediction%20ClaScf_0007.830/EVM%20prediction%20ClaScf_0013.772	9	5	Cla97C02G040720/Cla97C10G196410/Cla97C04G076280/Cla97C04G071880/Cla97C10G198850	4	Cla97C07G131130/Cla97C11G221570/novel.54/Cla97C03G060420
BP	GO:0005991	trehalose metabolic process	1/208	15/5991	0.411788012	0.931887899	Cla97C03G058540	EVM%20prediction%20ClaScf_0003.827	1	1	Cla97C03G058540	0
BP	GO:0006470	protein dephosphorylation	1/208	15/5991	0.411788012	0.931887899	Cla97C05G108120	EVM%20prediction%20ClaScf_0016.119	1	0		1	Cla97C05G108120
BP	GO:0007186	G-protein coupled receptor signaling pathway	1/208	15/5991	0.411788012	0.931887899	Cla97C09G179130	EVM%20prediction%20ClaScf_0001.2220	1	0		1	Cla97C09G179130
BP	GO:0009064	glutamine family amino acid metabolic process	1/208	15/5991	0.411788012	0.931887899	Cla97C04G076280	EVM%20prediction%20ClaScf_0007.375	1	1	Cla97C04G076280	0
BP	GO:0046351	disaccharide biosynthetic process	1/208	15/5991	0.411788012	0.931887899	Cla97C03G058540	EVM%20prediction%20ClaScf_0003.827	1	1	Cla97C03G058540	0
BP	GO:0072528	pyrimidine-containing compound biosynthetic process	1/208	15/5991	0.411788012	0.931887899	Cla97C00G000370	EVM%20prediction%20ClaScf_0060.1	1	0		1	Cla97C00G000370
BP	GO:1901136	carbohydrate derivative catabolic process	1/208	15/5991	0.411788012	0.931887899	Cla97C03G057860	EVM%20prediction%20ClaScf_0003.750	1	0		1	Cla97C03G057860
BP	GO:0006812	cation transport	7/208	177/5991	0.417669194	0.931887899	Cla97C06G117230/Cla97C07G134810/Cla97C10G205690/Cla97C08G160730/Cla97C03G055020/Cla97C11G214340/Cla97C02G047540	EVM%20prediction%20ClaScf_0005.1432/EVM%20prediction%20ClaScf_0006.511/EVM%20prediction%20ClaScf_0013.67/EVM%20prediction%20ClaScf_0023.117/EVM%20prediction%20ClaScf_0003.436/EVM%20prediction%20ClaScf_0004.857/EVM%20prediction%20ClaScf_0002.2061	7	3	Cla97C07G134810/Cla97C08G160730/Cla97C03G055020	4	Cla97C06G117230/Cla97C10G205690/Cla97C11G214340/Cla97C02G047540
BP	GO:0007154	cell communication	8/208	205/5991	0.419266831	0.931887899	Cla97C09G179130/Cla97C01G006950/Cla97C01G007030/Cla97C05G088570/Cla97C03G056640/Cla97C05G096250/Cla97C10G204750/Cla97C08G145630	EVM%20prediction%20ClaScf_0001.2220/EVM%20prediction%20ClaScf_0011.609/EVM%20prediction%20ClaScf_0011.601/EVM%20prediction%20ClaScf_0012.517/EVM%20prediction%20ClaScf_0003.608/EVM%20prediction%20ClaScf_0010.679/EVM%20prediction%20ClaScf_0013.161/EVM%20prediction%20ClaScf_0017.110	8	1	Cla97C01G007030	7	Cla97C09G179130/Cla97C01G006950/Cla97C05G088570/Cla97C03G056640/Cla97C05G096250/Cla97C10G204750/Cla97C08G145630
BP	GO:0015988	energy coupled proton transmembrane transport, against electrochemical gradient	1/208	16/5991	0.432261254	0.931887899	Cla97C11G214340	EVM%20prediction%20ClaScf_0004.857	1	0		1	Cla97C11G214340
BP	GO:0015991	ATP hydrolysis coupled proton transport	1/208	16/5991	0.432261254	0.931887899	Cla97C11G214340	EVM%20prediction%20ClaScf_0004.857	1	0		1	Cla97C11G214340
BP	GO:0043414	macromolecule methylation	1/208	16/5991	0.432261254	0.931887899	Cla97C06G110760	EVM%20prediction%20ClaScf_0005.2121	1	1	Cla97C06G110760	0
BP	GO:0090662	ATP hydrolysis coupled transmembrane transport	1/208	16/5991	0.432261254	0.931887899	Cla97C11G214340	EVM%20prediction%20ClaScf_0004.857	1	0		1	Cla97C11G214340
BP	GO:0099131	ATP hydrolysis coupled ion transmembrane transport	1/208	16/5991	0.432261254	0.931887899	Cla97C11G214340	EVM%20prediction%20ClaScf_0004.857	1	0		1	Cla97C11G214340
BP	GO:0099132	ATP hydrolysis coupled cation transmembrane transport	1/208	16/5991	0.432261254	0.931887899	Cla97C11G214340	EVM%20prediction%20ClaScf_0004.857	1	0		1	Cla97C11G214340
BP	GO:0016311	dephosphorylation	1/208	17/5991	0.452025214	0.962002378	Cla97C05G108120	EVM%20prediction%20ClaScf_0016.119	1	0		1	Cla97C05G108120
BP	GO:0044281	small molecule metabolic process	13/208	358/5991	0.475261414	0.998650567	Cla97C02G040720/Cla97C01G004020/Cla97C10G196410/Cla97C07G131130/Cla97C06G117640/Cla97C11G221570/novel.54/Cla97C04G076280/Cla97C00G000370/Cla97C03G060420/Cla97C08G158740/Cla97C04G071880/Cla97C10G198850	EVM%20prediction%20ClaScf_0002.1340/EVM%20prediction%20ClaScf_0011.910/EVM%20prediction%20ClaScf_0013.1030/EVM%20prediction%20ClaScf_0019.49/EVM%20prediction%20ClaScf_0005.1377/EVM%20prediction%20ClaScf_0004.1993/-/EVM%20prediction%20ClaScf_0007.375/EVM%20prediction%20ClaScf_0060.1/EVM%20prediction%20ClaScf_0003.1068/EVM%20prediction%20ClaScf_0009.1556/EVM%20prediction%20ClaScf_0007.830/EVM%20pre…	13	8	Cla97C02G040720/Cla97C01G004020/Cla97C10G196410/Cla97C06G117640/Cla97C04G076280/Cla97C08G158740/Cla97C04G071880/Cla97C10G198850	5	Cla97C07G131130/Cla97C11G221570/novel.54/Cla97C00G000370/Cla97C03G060420
BP	GO:0009312	oligosaccharide biosynthetic process	1/208	19/5991	0.489522279	0.999984933	Cla97C03G058540	EVM%20prediction%20ClaScf_0003.827	1	1	Cla97C03G058540	0
BP	GO:0065008	regulation of biological quality	4/208	110/5991	0.534868036	0.999984933	Cla97C08G158260/Cla97C09G168880/Cla97C07G132990/Cla97C03G055820	EVM%20prediction%20ClaScf_0009.1508/EVM%20prediction%20ClaScf_0001.720/EVM%20prediction%20ClaScf_0006.50/EVM%20prediction%20ClaScf_0003.522	4	3	Cla97C08G158260/Cla97C09G168880/Cla97C03G055820	1	Cla97C07G132990
BP	GO:0032259	methylation	1/208	22/5991	0.541033025	0.999984933	Cla97C06G110760	EVM%20prediction%20ClaScf_0005.2121	1	1	Cla97C06G110760	0
BP	GO:0006820	anion transport	2/208	52/5991	0.544001834	0.999984933	Cla97C10G194540/Cla97C01G000270	EVM%20prediction%20ClaScf_0013.1226/EVM%20prediction%20ClaScf_0011.1292	2	2	Cla97C10G194540/Cla97C01G000270	0
BP	GO:0019725	cellular homeostasis	3/208	83/5991	0.554808952	0.999984933	Cla97C09G168880/Cla97C07G132990/Cla97C03G055820	EVM%20prediction%20ClaScf_0001.720/EVM%20prediction%20ClaScf_0006.50/EVM%20prediction%20ClaScf_0003.522	3	2	Cla97C09G168880/Cla97C03G055820	1	Cla97C07G132990
BP	GO:0006352	DNA-templated transcription, initiation	1/208	23/5991	0.557026513	0.999984933	Cla97C03G064880	EVM%20prediction%20ClaScf_0003.1824	1	1	Cla97C03G064880	0
BP	GO:0009719	response to endogenous stimulus	2/208	54/5991	0.564610737	0.999984933	Cla97C05G099830/Cla97C08G150270	EVM%20prediction%20ClaScf_0010.284/EVM%20prediction%20ClaScf_0009.680	2	1	Cla97C05G099830	1	Cla97C08G150270
BP	GO:0009725	response to hormone	2/208	54/5991	0.564610737	0.999984933	Cla97C05G099830/Cla97C08G150270	EVM%20prediction%20ClaScf_0010.284/EVM%20prediction%20ClaScf_0009.680	2	1	Cla97C05G099830	1	Cla97C08G150270
BP	GO:0010033	response to organic substance	2/208	54/5991	0.564610737	0.999984933	Cla97C05G099830/Cla97C08G150270	EVM%20prediction%20ClaScf_0010.284/EVM%20prediction%20ClaScf_0009.680	2	1	Cla97C05G099830	1	Cla97C08G150270
BP	GO:0042592	homeostatic process	3/208	85/5991	0.57111162	0.999984933	Cla97C09G168880/Cla97C07G132990/Cla97C03G055820	EVM%20prediction%20ClaScf_0001.720/EVM%20prediction%20ClaScf_0006.50/EVM%20prediction%20ClaScf_0003.522	3	2	Cla97C09G168880/Cla97C03G055820	1	Cla97C07G132990
BP	GO:0005984	disaccharide metabolic process	1/208	24/5991	0.572465268	0.999984933	Cla97C03G058540	EVM%20prediction%20ClaScf_0003.827	1	1	Cla97C03G058540	0
BP	GO:0006091	generation of precursor metabolites and energy	2/208	56/5991	0.584545979	0.999984933	Cla97C07G131130/Cla97C08G145300	EVM%20prediction%20ClaScf_0019.49/EVM%20prediction%20ClaScf_0017.156	2	0		2	Cla97C07G131130/Cla97C08G145300
BP	GO:0015698	inorganic anion transport	1/208	25/5991	0.587368439	0.999984933	Cla97C01G000270	EVM%20prediction%20ClaScf_0011.1292	1	1	Cla97C01G000270	0
BP	GO:0006520	cellular amino acid metabolic process	4/208	119/5991	0.597688856	0.999984933	Cla97C10G196410/Cla97C04G076280/Cla97C04G071880/Cla97C10G198850	EVM%20prediction%20ClaScf_0013.1030/EVM%20prediction%20ClaScf_0007.375/EVM%20prediction%20ClaScf_0007.830/EVM%20prediction%20ClaScf_0013.772	4	4	Cla97C10G196410/Cla97C04G076280/Cla97C04G071880/Cla97C10G198850	0
BP	GO:0009116	nucleoside metabolic process	1/208	26/5991	0.601754521	0.999984933	Cla97C01G004020	EVM%20prediction%20ClaScf_0011.910	1	1	Cla97C01G004020	0
BP	GO:1901657	glycosyl compound metabolic process	1/208	26/5991	0.601754521	0.999984933	Cla97C01G004020	EVM%20prediction%20ClaScf_0011.910	1	1	Cla97C01G004020	0
BP	GO:0071554	cell wall organization or biogenesis	2/208	59/5991	0.613177081	0.999984933	Cla97C03G057860/Cla97C01G004220	EVM%20prediction%20ClaScf_0003.750/EVM%20prediction%20ClaScf_0011.889	2	1	Cla97C01G004220	1	Cla97C03G057860
BP	GO:0006325	chromatin organization	1/208	27/5991	0.615641371	0.999984933	Cla97C06G110760	EVM%20prediction%20ClaScf_0005.2121	1	1	Cla97C06G110760	0
BP	GO:0009311	oligosaccharide metabolic process	1/208	28/5991	0.629046233	0.999984933	Cla97C03G058540	EVM%20prediction%20ClaScf_0003.827	1	1	Cla97C03G058540	0
BP	GO:0016053	organic acid biosynthetic process	4/208	125/5991	0.636661345	0.999984933	Cla97C02G040720/Cla97C10G196410/Cla97C04G076280/Cla97C10G198850	EVM%20prediction%20ClaScf_0002.1340/EVM%20prediction%20ClaScf_0013.1030/EVM%20prediction%20ClaScf_0007.375/EVM%20prediction%20ClaScf_0013.772	4	4	Cla97C02G040720/Cla97C10G196410/Cla97C04G076280/Cla97C10G198850	0
BP	GO:0046394	carboxylic acid biosynthetic process	4/208	125/5991	0.636661345	0.999984933	Cla97C02G040720/Cla97C10G196410/Cla97C04G076280/Cla97C10G198850	EVM%20prediction%20ClaScf_0002.1340/EVM%20prediction%20ClaScf_0013.1030/EVM%20prediction%20ClaScf_0007.375/EVM%20prediction%20ClaScf_0013.772	4	4	Cla97C02G040720/Cla97C10G196410/Cla97C04G076280/Cla97C10G198850	0
BP	GO:0019752	carboxylic acid metabolic process	7/208	223/5991	0.662430066	0.999984933	Cla97C02G040720/Cla97C10G196410/Cla97C07G131130/novel.54/Cla97C04G076280/Cla97C04G071880/Cla97C10G198850	EVM%20prediction%20ClaScf_0002.1340/EVM%20prediction%20ClaScf_0013.1030/EVM%20prediction%20ClaScf_0019.49/-/EVM%20prediction%20ClaScf_0007.375/EVM%20prediction%20ClaScf_0007.830/EVM%20prediction%20ClaScf_0013.772	7	5	Cla97C02G040720/Cla97C10G196410/Cla97C04G076280/Cla97C04G071880/Cla97C10G198850	2	Cla97C07G131130/novel.54
BP	GO:1902600	proton transmembrane transport	1/208	32/5991	0.678170344	0.999984933	Cla97C11G214340	EVM%20prediction%20ClaScf_0004.857	1	0		1	Cla97C11G214340
BP	GO:0017144	drug metabolic process	3/208	100/5991	0.68108203	0.999984933	Cla97C02G040720/Cla97C07G131130/Cla97C03G057860	EVM%20prediction%20ClaScf_0002.1340/EVM%20prediction%20ClaScf_0019.49/EVM%20prediction%20ClaScf_0003.750	3	1	Cla97C02G040720	2	Cla97C07G131130/Cla97C03G057860
BP	GO:0042221	response to chemical	3/208	100/5991	0.68108203	0.999984933	Cla97C05G099830/Cla97C05G089770/Cla97C08G150270	EVM%20prediction%20ClaScf_0010.284/EVM%20prediction%20ClaScf_0012.386/EVM%20prediction%20ClaScf_0009.680	3	2	Cla97C05G099830/Cla97C05G089770	1	Cla97C08G150270
BP	GO:0030001	metal ion transport	3/208	102/5991	0.694052622	0.999984933	Cla97C08G160730/Cla97C03G055020/Cla97C02G047540	EVM%20prediction%20ClaScf_0023.117/EVM%20prediction%20ClaScf_0003.436/EVM%20prediction%20ClaScf_0002.2061	3	2	Cla97C08G160730/Cla97C03G055020	1	Cla97C02G047540
BP	GO:0006629	lipid metabolic process	7/208	232/5991	0.702520252	0.999984933	Cla97C01G025610/Cla97C05G095410/Cla97C04G069670/Cla97C10G205050/Cla97C02G038890/Cla97C02G038900/Cla97C10G197390	EVM%20prediction%20ClaScf_0021.63/EVM%20prediction%20ClaScf_0010.854/EVM%20prediction%20ClaScf_0007.1266/EVM%20prediction%20ClaScf_0013.131/EVM%20prediction%20ClaScf_0002.1144/EVM%20prediction%20ClaScf_0002.1145/EVM%20prediction%20ClaScf_0013.925	7	2	Cla97C01G025610/Cla97C05G095410	5	Cla97C04G069670/Cla97C10G205050/Cla97C02G038890/Cla97C02G038900/Cla97C10G197390
BP	GO:0042545	cell wall modification	1/208	35/5991	0.710713547	0.999984933	Cla97C01G004220	EVM%20prediction%20ClaScf_0011.889	1	1	Cla97C01G004220	0
BP	GO:0071705	nitrogen compound transport	4/208	141/5991	0.728146154	0.999984933	Cla97C06G117230/Cla97C10G205690/Cla97C05G093740/Cla97C05G105700	EVM%20prediction%20ClaScf_0005.1432/EVM%20prediction%20ClaScf_0013.67/EVM%20prediction%20ClaScf_0010.1219/EVM%20prediction%20ClaScf_0016.366	4	1	Cla97C05G105700	3	Cla97C06G117230/Cla97C10G205690/Cla97C05G093740
BP	GO:0000160	phosphorelay signal transduction system	1/208	37/5991	0.730567737	0.999984933	Cla97C01G007030	EVM%20prediction%20ClaScf_0011.601	1	1	Cla97C01G007030	0
BP	GO:0006855	drug transmembrane transport	1/208	37/5991	0.730567737	0.999984933	Cla97C05G089770	EVM%20prediction%20ClaScf_0012.386	1	1	Cla97C05G089770	0
BP	GO:0015893	drug transport	1/208	37/5991	0.730567737	0.999984933	Cla97C05G089770	EVM%20prediction%20ClaScf_0012.386	1	1	Cla97C05G089770	0
BP	GO:0042493	response to drug	1/208	37/5991	0.730567737	0.999984933	Cla97C05G089770	EVM%20prediction%20ClaScf_0012.386	1	1	Cla97C05G089770	0
BP	GO:0018193	peptidyl-amino acid modification	1/208	38/5991	0.739980218	0.999984933	Cla97C06G110760	EVM%20prediction%20ClaScf_0005.2121	1	1	Cla97C06G110760	0
BP	GO:0055086	nucleobase-containing small molecule metabolic process	3/208	111/5991	0.747526824	0.999984933	Cla97C01G004020/Cla97C00G000370/Cla97C08G158740	EVM%20prediction%20ClaScf_0011.910/EVM%20prediction%20ClaScf_0060.1/EVM%20prediction%20ClaScf_0009.1556	3	2	Cla97C01G004020/Cla97C08G158740	1	Cla97C00G000370
BP	GO:0045454	cell redox homeostasis	2/208	81/5991	0.778435306	0.999984933	Cla97C09G168880/Cla97C03G055820	EVM%20prediction%20ClaScf_0001.720/EVM%20prediction%20ClaScf_0003.522	2	2	Cla97C09G168880/Cla97C03G055820	0
BP	GO:0006508	proteolysis	6/208	219/5991	0.779612047	0.999984933	Cla97C08G160070/Cla97C10G198410/Cla97C01G001060/Cla97C07G134350/Cla97C07G134370/Cla97C06G127450	EVM%20prediction%20ClaScf_0009.1693/EVM%20prediction%20ClaScf_0013.820/EVM%20prediction%20ClaScf_0011.1213/EVM%20prediction%20ClaScf_0006.306/EVM%20prediction%20ClaScf_0006.312/EVM%20prediction%20ClaScf_0005.85	6	4	Cla97C10G198410/Cla97C07G134350/Cla97C07G134370/Cla97C06G127450	2	Cla97C08G160070/Cla97C01G001060
BP	GO:0044283	small molecule biosynthetic process	4/208	155/5991	0.79319987	0.999984933	Cla97C02G040720/Cla97C10G196410/Cla97C04G076280/Cla97C10G198850	EVM%20prediction%20ClaScf_0002.1340/EVM%20prediction%20ClaScf_0013.1030/EVM%20prediction%20ClaScf_0007.375/EVM%20prediction%20ClaScf_0013.772	4	4	Cla97C02G040720/Cla97C10G196410/Cla97C04G076280/Cla97C10G198850	0
BP	GO:0006260	DNA replication	1/208	47/5991	0.811244957	0.999984933	Cla97C02G037520	EVM%20prediction%20ClaScf_0002.983	1	1	Cla97C02G037520	0
BP	GO:0045229	external encapsulating structure organization	1/208	47/5991	0.811244957	0.999984933	Cla97C01G004220	EVM%20prediction%20ClaScf_0011.889	1	1	Cla97C01G004220	0
BP	GO:0051276	chromosome organization	1/208	47/5991	0.811244957	0.999984933	Cla97C06G110760	EVM%20prediction%20ClaScf_0005.2121	1	1	Cla97C06G110760	0
BP	GO:0071555	cell wall organization	1/208	47/5991	0.811244957	0.999984933	Cla97C01G004220	EVM%20prediction%20ClaScf_0011.889	1	1	Cla97C01G004220	0
BP	GO:0005975	carbohydrate metabolic process	11/208	393/5991	0.813209112	0.999984933	Cla97C09G182820/Cla97C01G000780/Cla97C06G122590/Cla97C02G035450/Cla97C07G141960/Cla97C06G125020/Cla97C09G183830/Cla97C01G001320/Cla97C03G058540/Cla97C09G173990/Cla97C01G004990	EVM%20prediction%20ClaScf_0020.109/EVM%20prediction%20ClaScf_0011.1241/EVM%20prediction%20ClaScf_0005.584/EVM%20prediction%20ClaScf_0002.511/EVM%20prediction%20ClaScf_0006.1368/EVM%20prediction%20ClaScf_0005.334/EVM%20prediction%20ClaScf_0020.216/EVM%20prediction%20ClaScf_0011.1186/EVM%20prediction%20ClaScf_0003.827/EVM%20prediction%20ClaScf_0001.1272/EVM%20prediction%20ClaScf_0011.809	11	7	Cla97C06G122590/Cla97C07G141960/Cla97C06G125020/Cla97C01G001320/Cla97C03G058540/Cla97C09G173990/Cla97C01G004990	4	Cla97C09G182820/Cla97C01G000780/Cla97C02G035450/Cla97C09G183830
BP	GO:0006928	movement of cell or subcellular component	1/208	48/5991	0.817850113	0.999984933	Cla97C10G194060	EVM%20prediction%20ClaScf_0008.1357	1	1	Cla97C10G194060	0
BP	GO:0007018	microtubule-based movement	1/208	48/5991	0.817850113	0.999984933	Cla97C10G194060	EVM%20prediction%20ClaScf_0008.1357	1	1	Cla97C10G194060	0
BP	GO:0015672	monovalent inorganic cation transport	1/208	49/5991	0.824225206	0.999984933	Cla97C11G214340	EVM%20prediction%20ClaScf_0004.857	1	0		1	Cla97C11G214340
BP	GO:0098655	cation transmembrane transport	1/208	52/5991	0.842048496	0.999984933	Cla97C11G214340	EVM%20prediction%20ClaScf_0004.857	1	0		1	Cla97C11G214340
BP	GO:0098660	inorganic ion transmembrane transport	1/208	52/5991	0.842048496	0.999984933	Cla97C11G214340	EVM%20prediction%20ClaScf_0004.857	1	0		1	Cla97C11G214340
BP	GO:0098662	inorganic cation transmembrane transport	1/208	52/5991	0.842048496	0.999984933	Cla97C11G214340	EVM%20prediction%20ClaScf_0004.857	1	0		1	Cla97C11G214340
BP	GO:0006753	nucleoside phosphate metabolic process	2/208	94/5991	0.84406028	0.999984933	Cla97C00G000370/Cla97C08G158740	EVM%20prediction%20ClaScf_0060.1/EVM%20prediction%20ClaScf_0009.1556	2	1	Cla97C08G158740	1	Cla97C00G000370
BP	GO:0009117	nucleotide metabolic process	2/208	94/5991	0.84406028	0.999984933	Cla97C00G000370/Cla97C08G158740	EVM%20prediction%20ClaScf_0060.1/EVM%20prediction%20ClaScf_0009.1556	2	1	Cla97C08G158740	1	Cla97C00G000370
BP	GO:0009141	nucleoside triphosphate metabolic process	1/208	58/5991	0.872477614	0.999984933	Cla97C08G158740	EVM%20prediction%20ClaScf_0009.1556	1	1	Cla97C08G158740	0
BP	GO:0007165	signal transduction	4/208	179/5991	0.875273294	0.999984933	Cla97C09G179130/Cla97C01G007030/Cla97C05G088570/Cla97C08G145630	EVM%20prediction%20ClaScf_0001.2220/EVM%20prediction%20ClaScf_0011.601/EVM%20prediction%20ClaScf_0012.517/EVM%20prediction%20ClaScf_0017.110	4	1	Cla97C01G007030	3	Cla97C09G179130/Cla97C05G088570/Cla97C08G145630
BP	GO:0023052	signaling	4/208	179/5991	0.875273294	0.999984933	Cla97C09G179130/Cla97C01G007030/Cla97C05G088570/Cla97C08G145630	EVM%20prediction%20ClaScf_0001.2220/EVM%20prediction%20ClaScf_0011.601/EVM%20prediction%20ClaScf_0012.517/EVM%20prediction%20ClaScf_0017.110	4	1	Cla97C01G007030	3	Cla97C09G179130/Cla97C05G088570/Cla97C08G145630
BP	GO:0007017	microtubule-based process	1/208	63/5991	0.893324292	0.999984933	Cla97C10G194060	EVM%20prediction%20ClaScf_0008.1357	1	1	Cla97C10G194060	0
BP	GO:0022607	cellular component assembly	1/208	70/5991	0.916933792	0.999984933	Cla97C03G055950	EVM%20prediction%20ClaScf_0003.537	1	0		1	Cla97C03G055950
BP	GO:0034220	ion transmembrane transport	1/208	70/5991	0.916933792	0.999984933	Cla97C11G214340	EVM%20prediction%20ClaScf_0004.857	1	0		1	Cla97C11G214340
BP	GO:0009165	nucleotide biosynthetic process	1/208	73/5991	0.925385392	0.999984933	Cla97C00G000370	EVM%20prediction%20ClaScf_0060.1	1	0		1	Cla97C00G000370
BP	GO:1901293	nucleoside phosphate biosynthetic process	1/208	73/5991	0.925385392	0.999984933	Cla97C00G000370	EVM%20prediction%20ClaScf_0060.1	1	0		1	Cla97C00G000370
BP	GO:1901565	organonitrogen compound catabolic process	1/208	75/5991	0.930538608	0.999984933	Cla97C03G057860	EVM%20prediction%20ClaScf_0003.750	1	0		1	Cla97C03G057860
BP	GO:1901135	carbohydrate derivative metabolic process	3/208	168/5991	0.936076407	0.999984933	Cla97C01G004020/Cla97C03G057860/Cla97C08G158740	EVM%20prediction%20ClaScf_0011.910/EVM%20prediction%20ClaScf_0003.750/EVM%20prediction%20ClaScf_0009.1556	3	2	Cla97C01G004020/Cla97C08G158740	1	Cla97C03G057860
BP	GO:0009057	macromolecule catabolic process	1/208	79/5991	0.939806358	0.999984933	Cla97C03G057860	EVM%20prediction%20ClaScf_0003.750	1	0		1	Cla97C03G057860
BP	GO:0016043	cellular component organization	3/208	177/5991	0.949521945	0.999984933	Cla97C06G110760/Cla97C01G004220/Cla97C03G055950	EVM%20prediction%20ClaScf_0005.2121/EVM%20prediction%20ClaScf_0011.889/EVM%20prediction%20ClaScf_0003.537	3	2	Cla97C06G110760/Cla97C01G004220	1	Cla97C03G055950
BP	GO:0006996	organelle organization	1/208	87/5991	0.954810631	0.999984933	Cla97C06G110760	EVM%20prediction%20ClaScf_0005.2121	1	1	Cla97C06G110760	0
BP	GO:0051186	cofactor metabolic process	1/208	98/5991	0.969552733	0.999984933	Cla97C03G055950	EVM%20prediction%20ClaScf_0003.537	1	0		1	Cla97C03G055950
BP	GO:0051716	cellular response to stimulus	4/208	250/5991	0.977312536	0.999984933	Cla97C09G179130/Cla97C01G007030/Cla97C05G088570/Cla97C08G145630	EVM%20prediction%20ClaScf_0001.2220/EVM%20prediction%20ClaScf_0011.601/EVM%20prediction%20ClaScf_0012.517/EVM%20prediction%20ClaScf_0017.110	4	1	Cla97C01G007030	3	Cla97C09G179130/Cla97C05G088570/Cla97C08G145630
BP	GO:0019637	organophosphate metabolic process	2/208	163/5991	0.979555903	0.999984933	Cla97C00G000370/Cla97C08G158740	EVM%20prediction%20ClaScf_0060.1/EVM%20prediction%20ClaScf_0009.1556	2	1	Cla97C08G158740	1	Cla97C00G000370
BP	GO:0035556	intracellular signal transduction	1/208	110/5991	0.980225821	0.999984933	Cla97C01G007030	EVM%20prediction%20ClaScf_0011.601	1	1	Cla97C01G007030	0
BP	GO:0090407	organophosphate biosynthetic process	1/208	110/5991	0.980225821	0.999984933	Cla97C00G000370	EVM%20prediction%20ClaScf_0060.1	1	0		1	Cla97C00G000370
BP	GO:0044085	cellular component biogenesis	1/208	113/5991	0.982250949	0.999984933	Cla97C03G055950	EVM%20prediction%20ClaScf_0003.537	1	0		1	Cla97C03G055950
BP	GO:0015031	protein transport	1/208	115/5991	0.983484969	0.999984933	Cla97C05G093740	EVM%20prediction%20ClaScf_0010.1219	1	0		1	Cla97C05G093740
BP	GO:0015833	peptide transport	1/208	115/5991	0.983484969	0.999984933	Cla97C05G093740	EVM%20prediction%20ClaScf_0010.1219	1	0		1	Cla97C05G093740
BP	GO:0042886	amide transport	1/208	115/5991	0.983484969	0.999984933	Cla97C05G093740	EVM%20prediction%20ClaScf_0010.1219	1	0		1	Cla97C05G093740
BP	GO:0071840	cellular component organization or biogenesis	3/208	220/5991	0.984508666	0.999984933	Cla97C06G110760/Cla97C01G004220/Cla97C03G055950	EVM%20prediction%20ClaScf_0005.2121/EVM%20prediction%20ClaScf_0011.889/EVM%20prediction%20ClaScf_0003.537	3	2	Cla97C06G110760/Cla97C01G004220	1	Cla97C03G055950
BP	GO:0045184	establishment of protein localization	1/208	119/5991	0.985702658	0.999984933	Cla97C05G093740	EVM%20prediction%20ClaScf_0010.1219	1	0		1	Cla97C05G093740
BP	GO:0044248	cellular catabolic process	1/208	122/5991	0.987169051	0.999984933	Cla97C03G057860	EVM%20prediction%20ClaScf_0003.750	1	0		1	Cla97C03G057860
BP	GO:0008104	protein localization	1/208	125/5991	0.988485695	0.999984933	Cla97C05G093740	EVM%20prediction%20ClaScf_0010.1219	1	0		1	Cla97C05G093740
BP	GO:0006259	DNA metabolic process	1/208	130/5991	0.990387974	0.999984933	Cla97C02G037520	EVM%20prediction%20ClaScf_0002.983	1	1	Cla97C02G037520	0
BP	GO:0033036	macromolecule localization	1/208	132/5991	0.991058163	0.999984933	Cla97C05G093740	EVM%20prediction%20ClaScf_0010.1219	1	0		1	Cla97C05G093740
BP	GO:1901575	organic substance catabolic process	1/208	139/5991	0.993058041	0.999984933	Cla97C03G057860	EVM%20prediction%20ClaScf_0003.750	1	0		1	Cla97C03G057860
BP	GO:0009056	catabolic process	1/208	145/5991	0.994413534	0.999984933	Cla97C03G057860	EVM%20prediction%20ClaScf_0003.750	1	0		1	Cla97C03G057860
BP	GO:0071702	organic substance transport	1/208	147/5991	0.994804027	0.999984933	Cla97C05G093740	EVM%20prediction%20ClaScf_0010.1219	1	0		1	Cla97C05G093740
BP	GO:0006412	translation	1/208	279/5991	0.999958884	0.999984933	Cla97C05G084970	EVM%20prediction%20ClaScf_0012.881	1	1	Cla97C05G084970	0
BP	GO:0043043	peptide biosynthetic process	1/208	282/5991	0.999963215	0.999984933	Cla97C05G084970	EVM%20prediction%20ClaScf_0012.881	1	1	Cla97C05G084970	0
BP	GO:0006518	peptide metabolic process	1/208	288/5991	0.999970561	0.999984933	Cla97C05G084970	EVM%20prediction%20ClaScf_0012.881	1	1	Cla97C05G084970	0
BP	GO:0043604	amide biosynthetic process	1/208	294/5991	0.999976446	0.999984933	Cla97C05G084970	EVM%20prediction%20ClaScf_0012.881	1	1	Cla97C05G084970	0
BP	GO:0043603	cellular amide metabolic process	1/208	306/5991	0.999984933	0.999984933	Cla97C05G084970	EVM%20prediction%20ClaScf_0012.881	1	1	Cla97C05G084970	0
CC	GO:0048046	apoplast	2/57	26/2208	0.143611451	0.801729713	Cla97C06G122590/Cla97C09G183830	EVM%20prediction%20ClaScf_0005.584/EVM%20prediction%20ClaScf_0020.216	2	1	Cla97C06G122590	1	Cla97C09G183830
CC	GO:0005576	extracellular region	2/57	32/2208	0.19921941	0.801729713	Cla97C06G122590/Cla97C09G183830	EVM%20prediction%20ClaScf_0005.584/EVM%20prediction%20ClaScf_0020.216	2	1	Cla97C06G122590	1	Cla97C09G183830
CC	GO:0005618	cell wall	3/57	62/2208	0.21379459	0.801729713	Cla97C06G122590/Cla97C01G004220/Cla97C09G183830	EVM%20prediction%20ClaScf_0005.584/EVM%20prediction%20ClaScf_0011.889/EVM%20prediction%20ClaScf_0020.216	3	2	Cla97C06G122590/Cla97C01G004220	1	Cla97C09G183830
CC	GO:0030312	external encapsulating structure	3/57	62/2208	0.21379459	0.801729713	Cla97C06G122590/Cla97C01G004220/Cla97C09G183830	EVM%20prediction%20ClaScf_0005.584/EVM%20prediction%20ClaScf_0011.889/EVM%20prediction%20ClaScf_0020.216	3	2	Cla97C06G122590/Cla97C01G004220	1	Cla97C09G183830
CC	GO:0033177	proton-transporting two-sector ATPase complex, proton-transporting domain	1/57	12/2208	0.269952906	0.809858717	Cla97C11G214340	EVM%20prediction%20ClaScf_0004.857	1	0		1	Cla97C11G214340
CC	GO:0016469	proton-transporting two-sector ATPase complex	1/57	26/2208	0.495376371	0.99998945	Cla97C11G214340	EVM%20prediction%20ClaScf_0004.857	1	0		1	Cla97C11G214340
CC	GO:0071944	cell periphery	3/57	109/2208	0.541179799	0.99998945	Cla97C06G122590/Cla97C01G004220/Cla97C09G183830	EVM%20prediction%20ClaScf_0005.584/EVM%20prediction%20ClaScf_0011.889/EVM%20prediction%20ClaScf_0020.216	3	2	Cla97C06G122590/Cla97C01G004220	1	Cla97C09G183830
CC	GO:0005634	nucleus	10/57	394/2208	0.57943394	0.99998945	Cla97C09G170160/Cla97C05G085700/Cla97C09G177440/Cla97C06G110760/Cla97C03G055000/Cla97C05G099830/Cla97C08G150270/Cla97C06G127760/Cla97C02G037520/Cla97C05G085710	EVM%20prediction%20ClaScf_0001.853/EVM%20prediction%20ClaScf_0012.807/EVM%20prediction%20ClaScf_0001.1968/EVM%20prediction%20ClaScf_0005.2121/EVM%20prediction%20ClaScf_0003.434/EVM%20prediction%20ClaScf_0010.284/EVM%20prediction%20ClaScf_0009.680/EVM%20prediction%20ClaScf_0005.54/EVM%20prediction%20ClaScf_0002.983/EVM%20prediction%20ClaScf_0012.806	10	8	Cla97C09G170160/Cla97C05G085700/Cla97C06G110760/Cla97C03G055000/Cla97C05G099830/Cla97C06G127760/Cla97C02G037520/Cla97C05G085710	2	Cla97C09G177440/Cla97C08G150270
CC	GO:0098796	membrane protein complex	1/57	129/2208	0.969101953	0.99998945	Cla97C11G214340	EVM%20prediction%20ClaScf_0004.857	1	0		1	Cla97C11G214340
CC	GO:0005840	ribosome	1/57	198/2208	0.995607214	0.99998945	Cla97C05G084970	EVM%20prediction%20ClaScf_0012.881	1	1	Cla97C05G084970	0
CC	GO:1990904	ribonucleoprotein complex	1/57	226/2208	0.998047877	0.99998945	Cla97C05G084970	EVM%20prediction%20ClaScf_0012.881	1	1	Cla97C05G084970	0
CC	GO:0043228	non-membrane-bounded organelle	1/57	279/2208	0.999592865	0.99998945	Cla97C05G084970	EVM%20prediction%20ClaScf_0012.881	1	1	Cla97C05G084970	0
CC	GO:0043232	intracellular non-membrane-bounded organelle	1/57	279/2208	0.999592865	0.99998945	Cla97C05G084970	EVM%20prediction%20ClaScf_0012.881	1	1	Cla97C05G084970	0
CC	GO:0005737	cytoplasm	3/57	481/2208	0.999899401	0.99998945	Cla97C07G129510/Cla97C10G205050/Cla97C05G084970	EVM%20prediction%20ClaScf_0019.218/EVM%20prediction%20ClaScf_0013.131/EVM%20prediction%20ClaScf_0012.881	3	1	Cla97C05G084970	2	Cla97C07G129510/Cla97C10G205050
CC	GO:0044444	cytoplasmic part	1/57	397/2208	0.99998945	0.99998945	Cla97C05G084970	EVM%20prediction%20ClaScf_0012.881	1	1	Cla97C05G084970	0
MF	GO:0020037	heme binding	17/269	236/9138	0.000590529	0.05965043	Cla97C01G016570/Cla97C10G197290/Cla97C05G092370/Cla97C01G016270/Cla97C02G049950/Cla97C07G141430/Cla97C05G082570/Cla97C09G177290/Cla97C03G054250/Cla97C05G095660/Cla97C02G049940/Cla97C05G100950/Cla97C02G032900/Cla97C11G212390/Cla97C03G053010/Cla97C08G145300/Cla97C02G034880	EVM%20prediction%20ClaScf_0015.226/EVM%20prediction%20ClaScf_0013.936/EVM%20prediction%20ClaScf_0012.116/EVM%20prediction%20ClaScf_0015.193/EVM%20prediction%20ClaScf_0002.2307/EVM%20prediction%20ClaScf_0006.1311/EVM%20prediction%20ClaScf_0012.1123/EVM%20prediction%20ClaScf_0001.1938/EVM%20prediction%20ClaScf_0003.358/EVM%20prediction%20ClaScf_0010.789/EVM%20prediction%20ClaScf_0002.2306/EVM%20pre…	17	4	Cla97C03G054250/Cla97C05G095660/Cla97C02G032900/Cla97C11G212390	13	Cla97C01G016570/Cla97C10G197290/Cla97C05G092370/Cla97C01G016270/Cla97C02G049950/Cla97C07G141430/Cla97C05G082570/Cla97C09G177290/Cla97C02G049940/Cla97C05G100950/Cla97C03G053010/Cla97C08G145300/Cla97C02G034880
MF	GO:0046906	tetrapyrrole binding	17/269	240/9138	0.000714376	0.05965043	Cla97C01G016570/Cla97C10G197290/Cla97C05G092370/Cla97C01G016270/Cla97C02G049950/Cla97C07G141430/Cla97C05G082570/Cla97C09G177290/Cla97C03G054250/Cla97C05G095660/Cla97C02G049940/Cla97C05G100950/Cla97C02G032900/Cla97C11G212390/Cla97C03G053010/Cla97C08G145300/Cla97C02G034880	EVM%20prediction%20ClaScf_0015.226/EVM%20prediction%20ClaScf_0013.936/EVM%20prediction%20ClaScf_0012.116/EVM%20prediction%20ClaScf_0015.193/EVM%20prediction%20ClaScf_0002.2307/EVM%20prediction%20ClaScf_0006.1311/EVM%20prediction%20ClaScf_0012.1123/EVM%20prediction%20ClaScf_0001.1938/EVM%20prediction%20ClaScf_0003.358/EVM%20prediction%20ClaScf_0010.789/EVM%20prediction%20ClaScf_0002.2306/EVM%20pre…	17	4	Cla97C03G054250/Cla97C05G095660/Cla97C02G032900/Cla97C11G212390	13	Cla97C01G016570/Cla97C10G197290/Cla97C05G092370/Cla97C01G016270/Cla97C02G049950/Cla97C07G141430/Cla97C05G082570/Cla97C09G177290/Cla97C02G049940/Cla97C05G100950/Cla97C03G053010/Cla97C08G145300/Cla97C02G034880
MF	GO:0008168	methyltransferase activity	10/269	144/9138	0.009977834	0.421820472	Cla97C05G103940/Cla97C10G196410/Cla97C09G166100/Cla97C04G071040/Cla97C06G110760/Cla97C10G186540/Cla97C02G032910/Cla97C10G198850/Cla97C11G213630/Cla97C11G215530	EVM%20prediction%20ClaScf_0016.546/EVM%20prediction%20ClaScf_0013.1030/EVM%20prediction%20ClaScf_0001.435/EVM%20prediction%20ClaScf_0007.960/EVM%20prediction%20ClaScf_0005.2121/EVM%20prediction%20ClaScf_0008.214/EVM%20prediction%20ClaScf_0002.161/EVM%20prediction%20ClaScf_0013.772/EVM%20prediction%20ClaScf_0004.774/EVM%20prediction%20ClaScf_0004.1099	10	6	Cla97C10G196410/Cla97C06G110760/Cla97C10G186540/Cla97C02G032910/Cla97C10G198850/Cla97C11G213630	4	Cla97C05G103940/Cla97C09G166100/Cla97C04G071040/Cla97C11G215530
MF	GO:0016741	transferase activity, transferring one-carbon groups	10/269	152/9138	0.014224165	0.421820472	Cla97C05G103940/Cla97C10G196410/Cla97C09G166100/Cla97C04G071040/Cla97C06G110760/Cla97C10G186540/Cla97C02G032910/Cla97C10G198850/Cla97C11G213630/Cla97C11G215530	EVM%20prediction%20ClaScf_0016.546/EVM%20prediction%20ClaScf_0013.1030/EVM%20prediction%20ClaScf_0001.435/EVM%20prediction%20ClaScf_0007.960/EVM%20prediction%20ClaScf_0005.2121/EVM%20prediction%20ClaScf_0008.214/EVM%20prediction%20ClaScf_0002.161/EVM%20prediction%20ClaScf_0013.772/EVM%20prediction%20ClaScf_0004.774/EVM%20prediction%20ClaScf_0004.1099	10	6	Cla97C10G196410/Cla97C06G110760/Cla97C10G186540/Cla97C02G032910/Cla97C10G198850/Cla97C11G213630	4	Cla97C05G103940/Cla97C09G166100/Cla97C04G071040/Cla97C11G215530
MF	GO:0016887	ATPase activity	9/269	134/9138	0.017299371	0.421820472	Cla97C05G090750/Cla97C09G179710/Cla97C08G150380/Cla97C05G108510/Cla97C09G178350/Cla97C07G140110/Cla97C01G013490/Cla97C10G199800/Cla97C09G172820	EVM%20prediction%20ClaScf_0012.287/EVM%20prediction%20ClaScf_0001.2282/EVM%20prediction%20ClaScf_0009.692/EVM%20prediction%20ClaScf_0016.76/EVM%20prediction%20ClaScf_0001.2108/EVM%20prediction%20ClaScf_0006.1172/EVM%20prediction%20ClaScf_0014.448/EVM%20prediction%20ClaScf_0013.668/EVM%20prediction%20ClaScf_0001.1140	9	4	Cla97C09G179710/Cla97C05G108510/Cla97C10G199800/Cla97C09G172820	5	Cla97C05G090750/Cla97C08G150380/Cla97C09G178350/Cla97C07G140110/Cla97C01G013490
MF	GO:0005215	transporter activity	22/269	462/9138	0.017560656	0.421820472	Cla97C10G197450/Cla97C05G090750/Cla97C06G117230/Cla97C07G134810/Cla97C02G034910/Cla97C10G205690/Cla97C08G160730/Cla97C07G140440/Cla97C05G083260/Cla97C06G118770/Cla97C09G179710/Cla97C05G086520/Cla97C05G084810/Cla97C04G075790/Cla97C05G108510/Cla97C11G214340/Cla97C01G000270/Cla97C05G091050/Cla97C06G127380/Cla97C05G089770/Cla97C09G164020/Cla97C08G145300	EVM%20prediction%20ClaScf_0013.919/EVM%20prediction%20ClaScf_0012.287/EVM%20prediction%20ClaScf_0005.1432/EVM%20prediction%20ClaScf_0006.511/EVM%20prediction%20ClaScf_0002.418/EVM%20prediction%20ClaScf_0013.67/EVM%20prediction%20ClaScf_0023.117/EVM%20prediction%20ClaScf_0006.1207/EVM%20prediction%20ClaScf_0012.1053/EVM%20prediction%20ClaScf_0005.1195/EVM%20prediction%20ClaScf_0001.2282/EVM%20pred…	22	10	Cla97C10G197450/Cla97C07G134810/Cla97C02G034910/Cla97C08G160730/Cla97C09G179710/Cla97C05G086520/Cla97C05G108510/Cla97C01G000270/Cla97C05G089770/Cla97C09G164020	12	Cla97C05G090750/Cla97C06G117230/Cla97C10G205690/Cla97C07G140440/Cla97C05G083260/Cla97C06G118770/Cla97C05G084810/Cla97C04G075790/Cla97C11G214340/Cla97C05G091050/Cla97C06G127380/Cla97C08G145300
MF	GO:0004601	peroxidase activity	6/269	71/9138	0.017840797	0.421820472	Cla97C01G016570/Cla97C10G197290/Cla97C02G049950/Cla97C09G177290/Cla97C02G049940/Cla97C03G053010	EVM%20prediction%20ClaScf_0015.226/EVM%20prediction%20ClaScf_0013.936/EVM%20prediction%20ClaScf_0002.2307/EVM%20prediction%20ClaScf_0001.1938/EVM%20prediction%20ClaScf_0002.2306/EVM%20prediction%20ClaScf_0003.229	6	0		6	Cla97C01G016570/Cla97C10G197290/Cla97C02G049950/Cla97C09G177290/Cla97C02G049940/Cla97C03G053010
MF	GO:0016684	oxidoreductase activity, acting on peroxide as acceptor	6/269	73/9138	0.020206969	0.421820472	Cla97C01G016570/Cla97C10G197290/Cla97C02G049950/Cla97C09G177290/Cla97C02G049940/Cla97C03G053010	EVM%20prediction%20ClaScf_0015.226/EVM%20prediction%20ClaScf_0013.936/EVM%20prediction%20ClaScf_0002.2307/EVM%20prediction%20ClaScf_0001.1938/EVM%20prediction%20ClaScf_0002.2306/EVM%20prediction%20ClaScf_0003.229	6	0		6	Cla97C01G016570/Cla97C10G197290/Cla97C02G049950/Cla97C09G177290/Cla97C02G049940/Cla97C03G053010
MF	GO:0016209	antioxidant activity	6/269	78/9138	0.027033089	0.427015062	Cla97C01G016570/Cla97C10G197290/Cla97C02G049950/Cla97C09G177290/Cla97C02G049940/Cla97C03G053010	EVM%20prediction%20ClaScf_0015.226/EVM%20prediction%20ClaScf_0013.936/EVM%20prediction%20ClaScf_0002.2307/EVM%20prediction%20ClaScf_0001.1938/EVM%20prediction%20ClaScf_0002.2306/EVM%20prediction%20ClaScf_0003.229	6	0		6	Cla97C01G016570/Cla97C10G197290/Cla97C02G049950/Cla97C09G177290/Cla97C02G049940/Cla97C03G053010
MF	GO:0005506	iron ion binding	11/269	197/9138	0.031072301	0.427015062	Cla97C01G016270/Cla97C07G141430/Cla97C07G132990/Cla97C05G082570/Cla97C03G054250/Cla97C05G095660/Cla97C05G100950/Cla97C02G032900/Cla97C11G212390/Cla97C08G145300/Cla97C02G034880	EVM%20prediction%20ClaScf_0015.193/EVM%20prediction%20ClaScf_0006.1311/EVM%20prediction%20ClaScf_0006.50/EVM%20prediction%20ClaScf_0012.1123/EVM%20prediction%20ClaScf_0003.358/EVM%20prediction%20ClaScf_0010.789/EVM%20prediction%20ClaScf_0010.169/EVM%20prediction%20ClaScf_0002.158/EVM%20prediction%20ClaScf_0004.639/EVM%20prediction%20ClaScf_0017.156/EVM%20prediction%20ClaScf_0002.414	11	4	Cla97C03G054250/Cla97C05G095660/Cla97C02G032900/Cla97C11G212390	7	Cla97C01G016270/Cla97C07G141430/Cla97C07G132990/Cla97C05G082570/Cla97C05G100950/Cla97C08G145300/Cla97C02G034880
MF	GO:0008483	transaminase activity	2/269	10/9138	0.033240693	0.427015062	Cla97C11G222730/Cla97C07G137670	EVM%20prediction%20ClaScf_0004.2122/EVM%20prediction%20ClaScf_0006.911	2	1	Cla97C11G222730	1	Cla97C07G137670
MF	GO:0016769	transferase activity, transferring nitrogenous groups	2/269	10/9138	0.033240693	0.427015062	Cla97C11G222730/Cla97C07G137670	EVM%20prediction%20ClaScf_0004.2122/EVM%20prediction%20ClaScf_0006.911	2	1	Cla97C11G222730	1	Cla97C07G137670
MF	GO:1901681	sulfur compound binding	2/269	10/9138	0.033240693	0.427015062	Cla97C10G205630/Cla97C07G143450	EVM%20prediction%20ClaScf_0013.73/EVM%20prediction%20ClaScf_0006.1524	2	0		2	Cla97C10G205630/Cla97C07G143450
MF	GO:0003779	actin binding	3/269	27/9138	0.043839592	0.522943701	Cla97C03G064450/Cla97C07G141820/Cla97C05G086040	EVM%20prediction%20ClaScf_0003.1778/EVM%20prediction%20ClaScf_0006.1354/EVM%20prediction%20ClaScf_0012.772	3	1	Cla97C05G086040	2	Cla97C03G064450/Cla97C07G141820
MF	GO:0005543	phospholipid binding	3/269	28/9138	0.048066459	0.535139911	Cla97C07G134260/Cla97C05G108960/Cla97C05G108950	EVM%20prediction%20ClaScf_0006.278/EVM%20prediction%20ClaScf_0016.30/EVM%20prediction%20ClaScf_0016.31	3	2	Cla97C05G108960/Cla97C05G108950	1	Cla97C07G134260
MF	GO:0004252	serine-type endopeptidase activity	4/269	49/9138	0.055374002	0.577966148	Cla97C08G160070/Cla97C01G001060/Cla97C07G134350/Cla97C07G134370	EVM%20prediction%20ClaScf_0009.1693/EVM%20prediction%20ClaScf_0011.1213/EVM%20prediction%20ClaScf_0006.306/EVM%20prediction%20ClaScf_0006.312	4	2	Cla97C07G134350/Cla97C07G134370	2	Cla97C08G160070/Cla97C01G001060
MF	GO:0003700	DNA binding transcription factor activity	15/269	347/9138	0.087809045	0.738744275	Cla97C05G102680/Cla97C08G155430/Cla97C09G163370/Cla97C01G018370/Cla97C07G144040/Cla97C06G116550/Cla97C01G016120/Cla97C08G157120/Cla97C10G196120/Cla97C02G028430/Cla97C01G004910/Cla97C02G039460/Cla97C07G142410/Cla97C01G017950/Cla97C09G175500	EVM%20prediction%20ClaScf_0016.673/EVM%20prediction%20ClaScf_0009.1220/EVM%20prediction%20ClaScf_0001.153/EVM%20prediction%20ClaScf_0015.412/EVM%20prediction%20ClaScf_0006.1585/EVM%20prediction%20ClaScf_0005.1512/EVM%20prediction%20ClaScf_0015.175/EVM%20prediction%20ClaScf_0009.1389/EVM%20prediction%20ClaScf_0013.1060/EVM%20prediction%20ClaScf_0018.240/EVM%20prediction%20ClaScf_0011.818/EVM%20pre…	15	4	Cla97C05G102680/Cla97C08G155430/Cla97C10G196120/Cla97C07G142410	11	Cla97C09G163370/Cla97C01G018370/Cla97C07G144040/Cla97C06G116550/Cla97C01G016120/Cla97C08G157120/Cla97C02G028430/Cla97C01G004910/Cla97C02G039460/Cla97C01G017950/Cla97C09G175500
MF	GO:0008081	phosphoric diester hydrolase activity	2/269	18/9138	0.096993023	0.738744275	Cla97C05G095410/Cla97C01G023990	EVM%20prediction%20ClaScf_0010.854/EVM%20prediction%20ClaScf_0021.225	2	1	Cla97C05G095410	1	Cla97C01G023990
MF	GO:0022857	transmembrane transporter activity	15/269	354/9138	0.099667959	0.738744275	Cla97C05G090750/Cla97C06G117230/Cla97C07G134810/Cla97C10G205690/Cla97C08G160730/Cla97C07G140440/Cla97C06G118770/Cla97C09G179710/Cla97C05G086520/Cla97C05G108510/Cla97C11G214340/Cla97C01G000270/Cla97C05G091050/Cla97C05G089770/Cla97C08G145300	EVM%20prediction%20ClaScf_0012.287/EVM%20prediction%20ClaScf_0005.1432/EVM%20prediction%20ClaScf_0006.511/EVM%20prediction%20ClaScf_0013.67/EVM%20prediction%20ClaScf_0023.117/EVM%20prediction%20ClaScf_0006.1207/EVM%20prediction%20ClaScf_0005.1195/EVM%20prediction%20ClaScf_0001.2282/EVM%20prediction%20ClaScf_0012.723/EVM%20prediction%20ClaScf_0016.76/EVM%20prediction%20ClaScf_0004.857/EVM%20predic…	15	7	Cla97C07G134810/Cla97C08G160730/Cla97C09G179710/Cla97C05G086520/Cla97C05G108510/Cla97C01G000270/Cla97C05G089770	8	Cla97C05G090750/Cla97C06G117230/Cla97C10G205690/Cla97C07G140440/Cla97C06G118770/Cla97C11G214340/Cla97C05G091050/Cla97C08G145300
MF	GO:0005516	calmodulin binding	2/269	19/9138	0.106375674	0.738744275	Cla97C09G163660/Cla97C04G077860	EVM%20prediction%20ClaScf_0001.185/EVM%20prediction%20ClaScf_0007.205	2	0		2	Cla97C09G163660/Cla97C04G077860
MF	GO:0008236	serine-type peptidase activity	5/269	86/9138	0.109118425	0.738744275	Cla97C08G160070/Cla97C10G198410/Cla97C01G001060/Cla97C07G134350/Cla97C07G134370	EVM%20prediction%20ClaScf_0009.1693/EVM%20prediction%20ClaScf_0013.820/EVM%20prediction%20ClaScf_0011.1213/EVM%20prediction%20ClaScf_0006.306/EVM%20prediction%20ClaScf_0006.312	5	3	Cla97C10G198410/Cla97C07G134350/Cla97C07G134370	2	Cla97C08G160070/Cla97C01G001060
MF	GO:0017171	serine hydrolase activity	5/269	86/9138	0.109118425	0.738744275	Cla97C08G160070/Cla97C10G198410/Cla97C01G001060/Cla97C07G134350/Cla97C07G134370	EVM%20prediction%20ClaScf_0009.1693/EVM%20prediction%20ClaScf_0013.820/EVM%20prediction%20ClaScf_0011.1213/EVM%20prediction%20ClaScf_0006.306/EVM%20prediction%20ClaScf_0006.312	5	3	Cla97C10G198410/Cla97C07G134350/Cla97C07G134370	2	Cla97C08G160070/Cla97C01G001060
MF	GO:0019842	vitamin binding	4/269	63/9138	0.114080327	0.738744275	Cla97C11G222730/Cla97C10G205630/Cla97C07G143450/Cla97C07G137670	EVM%20prediction%20ClaScf_0004.2122/EVM%20prediction%20ClaScf_0013.73/EVM%20prediction%20ClaScf_0006.1524/EVM%20prediction%20ClaScf_0006.911	4	1	Cla97C11G222730	3	Cla97C10G205630/Cla97C07G143450/Cla97C07G137670
MF	GO:0005507	copper ion binding	3/269	41/9138	0.118996897	0.738744275	Cla97C03G064200/Cla97C01G005950/Cla97C10G204430	EVM%20prediction%20ClaScf_0003.1749/EVM%20prediction%20ClaScf_0011.712/EVM%20prediction%20ClaScf_0013.193	3	3	Cla97C03G064200/Cla97C01G005950/Cla97C10G204430	0
MF	GO:0017111	nucleoside-triphosphatase activity	11/269	252/9138	0.124563483	0.738744275	Cla97C05G090750/Cla97C09G179130/Cla97C09G179710/Cla97C08G150380/Cla97C05G108510/Cla97C09G178350/Cla97C07G140110/Cla97C01G013490/Cla97C10G199800/Cla97C10G194060/Cla97C09G172820	EVM%20prediction%20ClaScf_0012.287/EVM%20prediction%20ClaScf_0001.2220/EVM%20prediction%20ClaScf_0001.2282/EVM%20prediction%20ClaScf_0009.692/EVM%20prediction%20ClaScf_0016.76/EVM%20prediction%20ClaScf_0001.2108/EVM%20prediction%20ClaScf_0006.1172/EVM%20prediction%20ClaScf_0014.448/EVM%20prediction%20ClaScf_0013.668/EVM%20prediction%20ClaScf_0008.1357/EVM%20prediction%20ClaScf_0001.1140	11	5	Cla97C09G179710/Cla97C05G108510/Cla97C10G199800/Cla97C10G194060/Cla97C09G172820	6	Cla97C05G090750/Cla97C09G179130/Cla97C08G150380/Cla97C09G178350/Cla97C07G140110/Cla97C01G013490
MF	GO:0016705	oxidoreductase activity, acting on paired donors, with incorporation or reduction of molecular oxygen	9/269	200/9138	0.135856037	0.738744275	Cla97C01G016270/Cla97C07G141430/Cla97C05G082570/Cla97C03G054250/Cla97C05G095660/Cla97C05G100950/Cla97C02G032900/Cla97C11G212390/Cla97C02G034880	EVM%20prediction%20ClaScf_0015.193/EVM%20prediction%20ClaScf_0006.1311/EVM%20prediction%20ClaScf_0012.1123/EVM%20prediction%20ClaScf_0003.358/EVM%20prediction%20ClaScf_0010.789/EVM%20prediction%20ClaScf_0010.169/EVM%20prediction%20ClaScf_0002.158/EVM%20prediction%20ClaScf_0004.639/EVM%20prediction%20ClaScf_0002.414	9	4	Cla97C03G054250/Cla97C05G095660/Cla97C02G032900/Cla97C11G212390	5	Cla97C01G016270/Cla97C07G141430/Cla97C05G082570/Cla97C05G100950/Cla97C02G034880
MF	GO:0140110	transcription regulator activity	15/269	375/9138	0.140921955	0.738744275	Cla97C05G102680/Cla97C08G155430/Cla97C09G163370/Cla97C01G018370/Cla97C07G144040/Cla97C06G116550/Cla97C01G016120/Cla97C08G157120/Cla97C10G196120/Cla97C02G028430/Cla97C01G004910/Cla97C02G039460/Cla97C07G142410/Cla97C01G017950/Cla97C09G175500	EVM%20prediction%20ClaScf_0016.673/EVM%20prediction%20ClaScf_0009.1220/EVM%20prediction%20ClaScf_0001.153/EVM%20prediction%20ClaScf_0015.412/EVM%20prediction%20ClaScf_0006.1585/EVM%20prediction%20ClaScf_0005.1512/EVM%20prediction%20ClaScf_0015.175/EVM%20prediction%20ClaScf_0009.1389/EVM%20prediction%20ClaScf_0013.1060/EVM%20prediction%20ClaScf_0018.240/EVM%20prediction%20ClaScf_0011.818/EVM%20pre…	15	4	Cla97C05G102680/Cla97C08G155430/Cla97C10G196120/Cla97C07G142410	11	Cla97C09G163370/Cla97C01G018370/Cla97C07G144040/Cla97C06G116550/Cla97C01G016120/Cla97C08G157120/Cla97C02G028430/Cla97C01G004910/Cla97C02G039460/Cla97C01G017950/Cla97C09G175500
MF	GO:0016462	pyrophosphatase activity	11/269	260/9138	0.145011357	0.738744275	Cla97C05G090750/Cla97C09G179130/Cla97C09G179710/Cla97C08G150380/Cla97C05G108510/Cla97C09G178350/Cla97C07G140110/Cla97C01G013490/Cla97C10G199800/Cla97C10G194060/Cla97C09G172820	EVM%20prediction%20ClaScf_0012.287/EVM%20prediction%20ClaScf_0001.2220/EVM%20prediction%20ClaScf_0001.2282/EVM%20prediction%20ClaScf_0009.692/EVM%20prediction%20ClaScf_0016.76/EVM%20prediction%20ClaScf_0001.2108/EVM%20prediction%20ClaScf_0006.1172/EVM%20prediction%20ClaScf_0014.448/EVM%20prediction%20ClaScf_0013.668/EVM%20prediction%20ClaScf_0008.1357/EVM%20prediction%20ClaScf_0001.1140	11	5	Cla97C09G179710/Cla97C05G108510/Cla97C10G199800/Cla97C10G194060/Cla97C09G172820	6	Cla97C05G090750/Cla97C09G179130/Cla97C08G150380/Cla97C09G178350/Cla97C07G140110/Cla97C01G013490
MF	GO:0016818	hydrolase activity, acting on acid anhydrides, in phosphorus-containing anhydrides	11/269	265/9138	0.158637302	0.738744275	Cla97C05G090750/Cla97C09G179130/Cla97C09G179710/Cla97C08G150380/Cla97C05G108510/Cla97C09G178350/Cla97C07G140110/Cla97C01G013490/Cla97C10G199800/Cla97C10G194060/Cla97C09G172820	EVM%20prediction%20ClaScf_0012.287/EVM%20prediction%20ClaScf_0001.2220/EVM%20prediction%20ClaScf_0001.2282/EVM%20prediction%20ClaScf_0009.692/EVM%20prediction%20ClaScf_0016.76/EVM%20prediction%20ClaScf_0001.2108/EVM%20prediction%20ClaScf_0006.1172/EVM%20prediction%20ClaScf_0014.448/EVM%20prediction%20ClaScf_0013.668/EVM%20prediction%20ClaScf_0008.1357/EVM%20prediction%20ClaScf_0001.1140	11	5	Cla97C09G179710/Cla97C05G108510/Cla97C10G199800/Cla97C10G194060/Cla97C09G172820	6	Cla97C05G090750/Cla97C09G179130/Cla97C08G150380/Cla97C09G178350/Cla97C07G140110/Cla97C01G013490
MF	GO:0016817	hydrolase activity, acting on acid anhydrides	11/269	267/9138	0.164263855	0.738744275	Cla97C05G090750/Cla97C09G179130/Cla97C09G179710/Cla97C08G150380/Cla97C05G108510/Cla97C09G178350/Cla97C07G140110/Cla97C01G013490/Cla97C10G199800/Cla97C10G194060/Cla97C09G172820	EVM%20prediction%20ClaScf_0012.287/EVM%20prediction%20ClaScf_0001.2220/EVM%20prediction%20ClaScf_0001.2282/EVM%20prediction%20ClaScf_0009.692/EVM%20prediction%20ClaScf_0016.76/EVM%20prediction%20ClaScf_0001.2108/EVM%20prediction%20ClaScf_0006.1172/EVM%20prediction%20ClaScf_0014.448/EVM%20prediction%20ClaScf_0013.668/EVM%20prediction%20ClaScf_0008.1357/EVM%20prediction%20ClaScf_0001.1140	11	5	Cla97C09G179710/Cla97C05G108510/Cla97C10G199800/Cla97C10G194060/Cla97C09G172820	6	Cla97C05G090750/Cla97C09G179130/Cla97C08G150380/Cla97C09G178350/Cla97C07G140110/Cla97C01G013490
MF	GO:0016788	hydrolase activity, acting on ester bonds	11/269	269/9138	0.169988681	0.738744275	Cla97C02G027480/Cla97C09G163350/Cla97C07G141220/Cla97C05G095410/Cla97C04G076760/Cla97C06G127710/Cla97C01G004220/Cla97C09G180400/Cla97C05G108120/Cla97C01G019450/Cla97C01G023990	EVM%20prediction%20ClaScf_0018.136/EVM%20prediction%20ClaScf_0001.151/EVM%20prediction%20ClaScf_0006.1290/EVM%20prediction%20ClaScf_0010.854/EVM%20prediction%20ClaScf_0007.325/EVM%20prediction%20ClaScf_0005.59/EVM%20prediction%20ClaScf_0011.889/EVM%20prediction%20ClaScf_0001.2361/EVM%20prediction%20ClaScf_0016.119/EVM%20prediction%20ClaScf_0015.523/EVM%20prediction%20ClaScf_0021.225	11	6	Cla97C02G027480/Cla97C05G095410/Cla97C04G076760/Cla97C06G127710/Cla97C01G004220/Cla97C01G019450	5	Cla97C09G163350/Cla97C07G141220/Cla97C09G180400/Cla97C05G108120/Cla97C01G023990
MF	GO:0015075	ion transmembrane transporter activity	9/269	212/9138	0.173290376	0.738744275	Cla97C06G117230/Cla97C07G134810/Cla97C10G205690/Cla97C08G160730/Cla97C07G140440/Cla97C11G214340/Cla97C01G000270/Cla97C05G091050/Cla97C08G145300	EVM%20prediction%20ClaScf_0005.1432/EVM%20prediction%20ClaScf_0006.511/EVM%20prediction%20ClaScf_0013.67/EVM%20prediction%20ClaScf_0023.117/EVM%20prediction%20ClaScf_0006.1207/EVM%20prediction%20ClaScf_0004.857/EVM%20prediction%20ClaScf_0011.1292/EVM%20prediction%20ClaScf_0012.255/EVM%20prediction%20ClaScf_0017.156	9	3	Cla97C07G134810/Cla97C08G160730/Cla97C01G000270	6	Cla97C06G117230/Cla97C10G205690/Cla97C07G140440/Cla97C11G214340/Cla97C05G091050/Cla97C08G145300
MF	GO:0042578	phosphoric ester hydrolase activity	4/269	74/9138	0.173302861	0.738744275	Cla97C05G095410/Cla97C05G108120/Cla97C01G019450/Cla97C01G023990	EVM%20prediction%20ClaScf_0010.854/EVM%20prediction%20ClaScf_0016.119/EVM%20prediction%20ClaScf_0015.523/EVM%20prediction%20ClaScf_0021.225	4	2	Cla97C05G095410/Cla97C01G019450	2	Cla97C05G108120/Cla97C01G023990
MF	GO:0016762	xyloglucan:xyloglucosyl transferase activity	2/269	26/9138	0.177391362	0.738744275	Cla97C06G122590/Cla97C09G183830	EVM%20prediction%20ClaScf_0005.584/EVM%20prediction%20ClaScf_0020.216	2	1	Cla97C06G122590	1	Cla97C09G183830
MF	GO:0046527	glucosyltransferase activity	4/269	75/9138	0.179144254	0.738744275	Cla97C09G182820/Cla97C06G122590/Cla97C02G035450/Cla97C09G183830	EVM%20prediction%20ClaScf_0020.109/EVM%20prediction%20ClaScf_0005.584/EVM%20prediction%20ClaScf_0002.511/EVM%20prediction%20ClaScf_0020.216	4	1	Cla97C06G122590	3	Cla97C09G182820/Cla97C02G035450/Cla97C09G183830
MF	GO:0004871	signal transducer activity	3/269	50/9138	0.181742909	0.738744275	Cla97C09G179130/Cla97C07G140440/Cla97C01G007030	EVM%20prediction%20ClaScf_0001.2220/EVM%20prediction%20ClaScf_0006.1207/EVM%20prediction%20ClaScf_0011.601	3	1	Cla97C01G007030	2	Cla97C09G179130/Cla97C07G140440
MF	GO:0008324	cation transmembrane transporter activity	6/269	131/9138	0.188952076	0.738744275	Cla97C06G117230/Cla97C07G134810/Cla97C10G205690/Cla97C08G160730/Cla97C11G214340/Cla97C08G145300	EVM%20prediction%20ClaScf_0005.1432/EVM%20prediction%20ClaScf_0006.511/EVM%20prediction%20ClaScf_0013.67/EVM%20prediction%20ClaScf_0023.117/EVM%20prediction%20ClaScf_0004.857/EVM%20prediction%20ClaScf_0017.156	6	2	Cla97C07G134810/Cla97C08G160730	4	Cla97C06G117230/Cla97C10G205690/Cla97C11G214340/Cla97C08G145300
MF	GO:0000287	magnesium ion binding	3/269	52/9138	0.196731261	0.738744275	Cla97C03G056440/Cla97C10G205630/Cla97C07G143450	EVM%20prediction%20ClaScf_0003.588/EVM%20prediction%20ClaScf_0013.73/EVM%20prediction%20ClaScf_0006.1524	3	1	Cla97C03G056440	2	Cla97C10G205630/Cla97C07G143450
MF	GO:0042626	ATPase activity, coupled to transmembrane movement of substances	3/269	52/9138	0.196731261	0.738744275	Cla97C05G090750/Cla97C09G179710/Cla97C05G108510	EVM%20prediction%20ClaScf_0012.287/EVM%20prediction%20ClaScf_0001.2282/EVM%20prediction%20ClaScf_0016.76	3	2	Cla97C09G179710/Cla97C05G108510	1	Cla97C05G090750
MF	GO:0043492	ATPase activity, coupled to movement of substances	3/269	52/9138	0.196731261	0.738744275	Cla97C05G090750/Cla97C09G179710/Cla97C05G108510	EVM%20prediction%20ClaScf_0012.287/EVM%20prediction%20ClaScf_0001.2282/EVM%20prediction%20ClaScf_0016.76	3	2	Cla97C09G179710/Cla97C05G108510	1	Cla97C05G090750
MF	GO:0016759	cellulose synthase activity	2/269	28/9138	0.198845431	0.738744275	Cla97C09G182820/Cla97C02G035450	EVM%20prediction%20ClaScf_0020.109/EVM%20prediction%20ClaScf_0002.511	2	0		2	Cla97C09G182820/Cla97C02G035450
MF	GO:0016760	cellulose synthase (UDP-forming) activity	2/269	28/9138	0.198845431	0.738744275	Cla97C09G182820/Cla97C02G035450	EVM%20prediction%20ClaScf_0020.109/EVM%20prediction%20ClaScf_0002.511	2	0		2	Cla97C09G182820/Cla97C02G035450
MF	GO:0043565	sequence-specific DNA binding	8/269	191/9138	0.201325838	0.738744275	Cla97C05G102680/Cla97C01G016120/Cla97C08G157120/Cla97C10G196120/Cla97C02G028430/Cla97C07G142410/Cla97C01G017950/Cla97C09G175500	EVM%20prediction%20ClaScf_0016.673/EVM%20prediction%20ClaScf_0015.175/EVM%20prediction%20ClaScf_0009.1389/EVM%20prediction%20ClaScf_0013.1060/EVM%20prediction%20ClaScf_0018.240/EVM%20prediction%20ClaScf_0006.1418/EVM%20prediction%20ClaScf_0015.369/EVM%20prediction%20ClaScf_0001.1496	8	3	Cla97C05G102680/Cla97C10G196120/Cla97C07G142410	5	Cla97C01G016120/Cla97C08G157120/Cla97C02G028430/Cla97C01G017950/Cla97C09G175500
MF	GO:0016829	lyase activity	5/269	106/9138	0.202094968	0.738744275	Cla97C07G131130/Cla97C03G056440/novel.54/Cla97C10G184890/Cla97C06G126930	EVM%20prediction%20ClaScf_0019.49/EVM%20prediction%20ClaScf_0003.588/-/EVM%20prediction%20ClaScf_0008.35/EVM%20prediction%20ClaScf_0005.138	5	2	Cla97C03G056440/Cla97C06G126930	3	Cla97C07G131130/novel.54/Cla97C10G184890
MF	GO:0016879	ligase activity, forming carbon-nitrogen bonds	2/269	29/9138	0.209686903	0.738744275	Cla97C04G076280/Cla97C00G000370	EVM%20prediction%20ClaScf_0007.375/EVM%20prediction%20ClaScf_0060.1	2	1	Cla97C04G076280	1	Cla97C00G000370
MF	GO:0015399	primary active transmembrane transporter activity	3/269	55/9138	0.219740857	0.738744275	Cla97C05G090750/Cla97C09G179710/Cla97C05G108510	EVM%20prediction%20ClaScf_0012.287/EVM%20prediction%20ClaScf_0001.2282/EVM%20prediction%20ClaScf_0016.76	3	2	Cla97C09G179710/Cla97C05G108510	1	Cla97C05G090750
MF	GO:0015405	P-P-bond-hydrolysis-driven transmembrane transporter activity	3/269	55/9138	0.219740857	0.738744275	Cla97C05G090750/Cla97C09G179710/Cla97C05G108510	EVM%20prediction%20ClaScf_0012.287/EVM%20prediction%20ClaScf_0001.2282/EVM%20prediction%20ClaScf_0016.76	3	2	Cla97C09G179710/Cla97C05G108510	1	Cla97C05G090750
MF	GO:0008092	cytoskeletal protein binding	4/269	85/9138	0.240735378	0.738744275	Cla97C03G064450/Cla97C07G141820/Cla97C10G194060/Cla97C05G086040	EVM%20prediction%20ClaScf_0003.1778/EVM%20prediction%20ClaScf_0006.1354/EVM%20prediction%20ClaScf_0008.1357/EVM%20prediction%20ClaScf_0012.772	4	2	Cla97C10G194060/Cla97C05G086040	2	Cla97C03G064450/Cla97C07G141820
MF	GO:0004674	protein serine/threonine kinase activity	1/269	10/9138	0.258399354	0.738744275	Cla97C05G096250	EVM%20prediction%20ClaScf_0010.679	1	0		1	Cla97C05G096250
MF	GO:0008170	N-methyltransferase activity	1/269	10/9138	0.258399354	0.738744275	Cla97C06G110760	EVM%20prediction%20ClaScf_0005.2121	1	1	Cla97C06G110760	0
MF	GO:0008276	protein methyltransferase activity	1/269	10/9138	0.258399354	0.738744275	Cla97C06G110760	EVM%20prediction%20ClaScf_0005.2121	1	1	Cla97C06G110760	0
MF	GO:0019899	enzyme binding	2/269	34/9138	0.264520385	0.738744275	Cla97C07G144170/Cla97C06G112350	EVM%20prediction%20ClaScf_0006.1598/EVM%20prediction%20ClaScf_0005.1952	2	2	Cla97C07G144170/Cla97C06G112350	0
MF	GO:0038023	signaling receptor activity	2/269	34/9138	0.264520385	0.738744275	Cla97C07G140440/Cla97C01G007030	EVM%20prediction%20ClaScf_0006.1207/EVM%20prediction%20ClaScf_0011.601	2	1	Cla97C01G007030	1	Cla97C07G140440
MF	GO:0060089	molecular transducer activity	2/269	34/9138	0.264520385	0.738744275	Cla97C07G140440/Cla97C01G007030	EVM%20prediction%20ClaScf_0006.1207/EVM%20prediction%20ClaScf_0011.601	2	1	Cla97C01G007030	1	Cla97C07G140440
MF	GO:0016614	oxidoreductase activity, acting on CH-OH group of donors	5/269	118/9138	0.267386873	0.738744275	Cla97C08G158260/Cla97C01G025380/Cla97C10G197020/Cla97C03G066480/Cla97C09G166970	EVM%20prediction%20ClaScf_0009.1508/EVM%20prediction%20ClaScf_0021.86/EVM%20prediction%20ClaScf_0013.964/EVM%20prediction%20ClaScf_0003.1991/EVM%20prediction%20ClaScf_0001.525	5	3	Cla97C08G158260/Cla97C01G025380/Cla97C09G166970	2	Cla97C10G197020/Cla97C03G066480
MF	GO:0000155	phosphorelay sensor kinase activity	1/269	11/9138	0.28025415	0.738744275	Cla97C01G007030	EVM%20prediction%20ClaScf_0011.601	1	1	Cla97C01G007030	0
MF	GO:0004673	protein histidine kinase activity	1/269	11/9138	0.28025415	0.738744275	Cla97C01G007030	EVM%20prediction%20ClaScf_0011.601	1	1	Cla97C01G007030	0
MF	GO:0016775	phosphotransferase activity, nitrogenous group as acceptor	1/269	11/9138	0.28025415	0.738744275	Cla97C01G007030	EVM%20prediction%20ClaScf_0011.601	1	1	Cla97C01G007030	0
MF	GO:0008238	exopeptidase activity	2/269	37/9138	0.297521563	0.738744275	Cla97C10G198410/Cla97C06G127450	EVM%20prediction%20ClaScf_0013.820/EVM%20prediction%20ClaScf_0005.85	2	2	Cla97C10G198410/Cla97C06G127450	0
MF	GO:0008289	lipid binding	3/269	65/9138	0.299421027	0.738744275	Cla97C07G134260/Cla97C05G108960/Cla97C05G108950	EVM%20prediction%20ClaScf_0006.278/EVM%20prediction%20ClaScf_0016.30/EVM%20prediction%20ClaScf_0016.31	3	2	Cla97C05G108960/Cla97C05G108950	1	Cla97C07G134260
MF	GO:0016861	intramolecular oxidoreductase activity, interconverting aldoses and ketoses	1/269	12/9138	0.301467214	0.738744275	Cla97C01G004990	EVM%20prediction%20ClaScf_0011.809	1	1	Cla97C01G004990	0
MF	GO:0022804	active transmembrane transporter activity	5/269	125/9138	0.307442619	0.738744275	Cla97C05G090750/Cla97C07G134810/Cla97C09G179710/Cla97C05G108510/Cla97C05G089770	EVM%20prediction%20ClaScf_0012.287/EVM%20prediction%20ClaScf_0006.511/EVM%20prediction%20ClaScf_0001.2282/EVM%20prediction%20ClaScf_0016.76/EVM%20prediction%20ClaScf_0012.386	5	4	Cla97C07G134810/Cla97C09G179710/Cla97C05G108510/Cla97C05G089770	1	Cla97C05G090750
MF	GO:0015078	proton transmembrane transporter activity	3/269	66/9138	0.307525366	0.738744275	Cla97C07G134810/Cla97C11G214340/Cla97C08G145300	EVM%20prediction%20ClaScf_0006.511/EVM%20prediction%20ClaScf_0004.857/EVM%20prediction%20ClaScf_0017.156	3	1	Cla97C07G134810	2	Cla97C11G214340/Cla97C08G145300
MF	GO:0050662	coenzyme binding	9/269	248/9138	0.308020304	0.738744275	Cla97C11G222730/Cla97C08G158260/Cla97C01G025380/Cla97C10G205630/Cla97C10G197020/Cla97C03G066480/Cla97C07G143450/Cla97C07G137670/Cla97C09G166970	EVM%20prediction%20ClaScf_0004.2122/EVM%20prediction%20ClaScf_0009.1508/EVM%20prediction%20ClaScf_0021.86/EVM%20prediction%20ClaScf_0013.73/EVM%20prediction%20ClaScf_0013.964/EVM%20prediction%20ClaScf_0003.1991/EVM%20prediction%20ClaScf_0006.1524/EVM%20prediction%20ClaScf_0006.911/EVM%20prediction%20ClaScf_0001.525	9	4	Cla97C11G222730/Cla97C08G158260/Cla97C01G025380/Cla97C09G166970	5	Cla97C10G205630/Cla97C10G197020/Cla97C03G066480/Cla97C07G143450/Cla97C07G137670
MF	GO:0016830	carbon-carbon lyase activity	2/269	38/9138	0.308481256	0.738744275	Cla97C07G131130/novel.54	EVM%20prediction%20ClaScf_0019.49/-	2	0		2	Cla97C07G131130/novel.54
MF	GO:0030246	carbohydrate binding	4/269	96/9138	0.313005723	0.738744275	Cla97C01G019430/Cla97C04G074670/Cla97C07G141960/Cla97C04G077810	EVM%20prediction%20ClaScf_0015.521/EVM%20prediction%20ClaScf_0007.540/EVM%20prediction%20ClaScf_0006.1368/EVM%20prediction%20ClaScf_0007.213	4	2	Cla97C01G019430/Cla97C07G141960	2	Cla97C04G074670/Cla97C04G077810
MF	GO:0016645	oxidoreductase activity, acting on the CH-NH group of donors	1/269	13/9138	0.322057321	0.738744275	Cla97C08G158260	EVM%20prediction%20ClaScf_0009.1508	1	1	Cla97C08G158260	0
MF	GO:0044877	protein-containing complex binding	1/269	13/9138	0.322057321	0.738744275	Cla97C09G179130	EVM%20prediction%20ClaScf_0001.2220	1	0		1	Cla97C09G179130
MF	GO:0016757	transferase activity, transferring glycosyl groups	11/269	316/9138	0.327496203	0.738744275	Cla97C06G112560/Cla97C05G081710/Cla97C09G182820/Cla97C06G122590/Cla97C02G035450/Cla97C02G033110/Cla97C11G222790/Cla97C09G183830/Cla97C01G015240/Cla97C01G016860/Cla97C09G177180	EVM%20prediction%20ClaScf_0005.1930/EVM%20prediction%20ClaScf_0012.1210/EVM%20prediction%20ClaScf_0020.109/EVM%20prediction%20ClaScf_0005.584/EVM%20prediction%20ClaScf_0002.511/EVM%20prediction%20ClaScf_0002.185/EVM%20prediction%20ClaScf_0004.2128/EVM%20prediction%20ClaScf_0020.216/EVM%20prediction%20ClaScf_0015.85/EVM%20prediction%20ClaScf_0015.255/EVM%20prediction%20ClaScf_0001.1911	11	3	Cla97C06G122590/Cla97C01G015240/Cla97C01G016860	8	Cla97C06G112560/Cla97C05G081710/Cla97C09G182820/Cla97C02G035450/Cla97C02G033110/Cla97C11G222790/Cla97C09G183830/Cla97C09G177180
MF	GO:0016758	transferase activity, transferring hexosyl groups	9/269	255/9138	0.336856744	0.738744275	Cla97C06G112560/Cla97C05G081710/Cla97C09G182820/Cla97C06G122590/Cla97C02G035450/Cla97C02G033110/Cla97C11G222790/Cla97C09G183830/Cla97C09G177180	EVM%20prediction%20ClaScf_0005.1930/EVM%20prediction%20ClaScf_0012.1210/EVM%20prediction%20ClaScf_0020.109/EVM%20prediction%20ClaScf_0005.584/EVM%20prediction%20ClaScf_0002.511/EVM%20prediction%20ClaScf_0002.185/EVM%20prediction%20ClaScf_0004.2128/EVM%20prediction%20ClaScf_0020.216/EVM%20prediction%20ClaScf_0001.1911	9	1	Cla97C06G122590	8	Cla97C06G112560/Cla97C05G081710/Cla97C09G182820/Cla97C02G035450/Cla97C02G033110/Cla97C11G222790/Cla97C09G183830/Cla97C09G177180
MF	GO:0051287	NAD binding	2/269	41/9138	0.341126621	0.738744275	Cla97C10G197020/Cla97C03G066480	EVM%20prediction%20ClaScf_0013.964/EVM%20prediction%20ClaScf_0003.1991	2	0		2	Cla97C10G197020/Cla97C03G066480
MF	GO:0016860	intramolecular oxidoreductase activity	1/269	14/9138	0.3420427	0.738744275	Cla97C01G004990	EVM%20prediction%20ClaScf_0011.809	1	1	Cla97C01G004990	0
MF	GO:0015318	inorganic molecular entity transmembrane transporter activity	7/269	194/9138	0.346099474	0.738744275	Cla97C07G134810/Cla97C08G160730/Cla97C07G140440/Cla97C11G214340/Cla97C01G000270/Cla97C05G091050/Cla97C08G145300	EVM%20prediction%20ClaScf_0006.511/EVM%20prediction%20ClaScf_0023.117/EVM%20prediction%20ClaScf_0006.1207/EVM%20prediction%20ClaScf_0004.857/EVM%20prediction%20ClaScf_0011.1292/EVM%20prediction%20ClaScf_0012.255/EVM%20prediction%20ClaScf_0017.156	7	3	Cla97C07G134810/Cla97C08G160730/Cla97C01G000270	4	Cla97C07G140440/Cla97C11G214340/Cla97C05G091050/Cla97C08G145300
MF	GO:0003993	acid phosphatase activity	1/269	15/9138	0.361441046	0.738744275	Cla97C01G019450	EVM%20prediction%20ClaScf_0015.523	1	1	Cla97C01G019450	0
MF	GO:0008138	protein tyrosine/serine/threonine phosphatase activity	1/269	15/9138	0.361441046	0.738744275	Cla97C05G108120	EVM%20prediction%20ClaScf_0016.119	1	0		1	Cla97C05G108120
MF	GO:0010333	terpene synthase activity	1/269	15/9138	0.361441046	0.738744275	Cla97C03G056440	EVM%20prediction%20ClaScf_0003.588	1	1	Cla97C03G056440	0
MF	GO:0016620	oxidoreductase activity, acting on the aldehyde or oxo group of donors, NAD or NADP as acceptor	1/269	15/9138	0.361441046	0.738744275	Cla97C11G213800	EVM%20prediction%20ClaScf_0004.796	1	1	Cla97C11G213800	0
MF	GO:0051087	chaperone binding	1/269	15/9138	0.361441046	0.738744275	Cla97C03G057710	EVM%20prediction%20ClaScf_0003.730	1	1	Cla97C03G057710	0
MF	GO:0042623	ATPase activity, coupled	3/269	74/9138	0.37234943	0.738744275	Cla97C05G090750/Cla97C09G179710/Cla97C05G108510	EVM%20prediction%20ClaScf_0012.287/EVM%20prediction%20ClaScf_0001.2282/EVM%20prediction%20ClaScf_0016.76	3	2	Cla97C09G179710/Cla97C05G108510	1	Cla97C05G090750
MF	GO:0009055	electron transfer activity	4/269	106/9138	0.38022359	0.738744275	Cla97C10G189840/Cla97C09G168880/Cla97C10G195760/Cla97C08G145300	EVM%20prediction%20ClaScf_0008.583/EVM%20prediction%20ClaScf_0001.720/EVM%20prediction%20ClaScf_0013.1098/EVM%20prediction%20ClaScf_0017.156	4	3	Cla97C10G189840/Cla97C09G168880/Cla97C10G195760	1	Cla97C08G145300
MF	GO:0004175	endopeptidase activity	4/269	108/9138	0.393643873	0.738744275	Cla97C08G160070/Cla97C01G001060/Cla97C07G134350/Cla97C07G134370	EVM%20prediction%20ClaScf_0009.1693/EVM%20prediction%20ClaScf_0011.1213/EVM%20prediction%20ClaScf_0006.306/EVM%20prediction%20ClaScf_0006.312	4	2	Cla97C07G134350/Cla97C07G134370	2	Cla97C08G160070/Cla97C01G001060
MF	GO:0004721	phosphoprotein phosphatase activity	1/269	17/9138	0.398544864	0.738744275	Cla97C05G108120	EVM%20prediction%20ClaScf_0016.119	1	0		1	Cla97C05G108120
MF	GO:0016838	carbon-oxygen lyase activity, acting on phosphates	1/269	17/9138	0.398544864	0.738744275	Cla97C03G056440	EVM%20prediction%20ClaScf_0003.588	1	1	Cla97C03G056440	0
MF	GO:0015077	monovalent inorganic cation transmembrane transporter activity	3/269	78/9138	0.404405829	0.738744275	Cla97C07G134810/Cla97C11G214340/Cla97C08G145300	EVM%20prediction%20ClaScf_0006.511/EVM%20prediction%20ClaScf_0004.857/EVM%20prediction%20ClaScf_0017.156	3	1	Cla97C07G134810	2	Cla97C11G214340/Cla97C08G145300
MF	GO:0016791	phosphatase activity	2/269	48/9138	0.415117098	0.738744275	Cla97C05G108120/Cla97C01G019450	EVM%20prediction%20ClaScf_0016.119/EVM%20prediction%20ClaScf_0015.523	2	1	Cla97C01G019450	1	Cla97C05G108120
MF	GO:0035251	UDP-glucosyltransferase activity	2/269	48/9138	0.415117098	0.738744275	Cla97C09G182820/Cla97C02G035450	EVM%20prediction%20ClaScf_0020.109/EVM%20prediction%20ClaScf_0002.511	2	0		2	Cla97C09G182820/Cla97C02G035450
MF	GO:0022890	inorganic cation transmembrane transporter activity	4/269	113/9138	0.42697522	0.738744275	Cla97C07G134810/Cla97C08G160730/Cla97C11G214340/Cla97C08G145300	EVM%20prediction%20ClaScf_0006.511/EVM%20prediction%20ClaScf_0023.117/EVM%20prediction%20ClaScf_0004.857/EVM%20prediction%20ClaScf_0017.156	4	2	Cla97C07G134810/Cla97C08G160730	2	Cla97C11G214340/Cla97C08G145300
MF	GO:0008757	S-adenosylmethionine-dependent methyltransferase activity	1/269	19/9138	0.433500293	0.738744275	Cla97C06G110760	EVM%20prediction%20ClaScf_0005.2121	1	1	Cla97C06G110760	0
MF	GO:0005216	ion channel activity	2/269	51/9138	0.445566079	0.738744275	Cla97C07G140440/Cla97C05G091050	EVM%20prediction%20ClaScf_0006.1207/EVM%20prediction%20ClaScf_0012.255	2	0		2	Cla97C07G140440/Cla97C05G091050
MF	GO:0015267	channel activity	2/269	51/9138	0.445566079	0.738744275	Cla97C07G140440/Cla97C05G091050	EVM%20prediction%20ClaScf_0006.1207/EVM%20prediction%20ClaScf_0012.255	2	0		2	Cla97C07G140440/Cla97C05G091050
MF	GO:0022803	passive transmembrane transporter activity	2/269	51/9138	0.445566079	0.738744275	Cla97C07G140440/Cla97C05G091050	EVM%20prediction%20ClaScf_0006.1207/EVM%20prediction%20ClaScf_0012.255	2	0		2	Cla97C07G140440/Cla97C05G091050
MF	GO:0022838	substrate-specific channel activity	2/269	51/9138	0.445566079	0.738744275	Cla97C07G140440/Cla97C05G091050	EVM%20prediction%20ClaScf_0006.1207/EVM%20prediction%20ClaScf_0012.255	2	0		2	Cla97C07G140440/Cla97C05G091050
MF	GO:0030170	pyridoxal phosphate binding	2/269	53/9138	0.465369805	0.738744275	Cla97C11G222730/Cla97C07G137670	EVM%20prediction%20ClaScf_0004.2122/EVM%20prediction%20ClaScf_0006.911	2	1	Cla97C11G222730	1	Cla97C07G137670
MF	GO:0070279	vitamin B6 binding	2/269	53/9138	0.465369805	0.738744275	Cla97C11G222730/Cla97C07G137670	EVM%20prediction%20ClaScf_0004.2122/EVM%20prediction%20ClaScf_0006.911	2	1	Cla97C11G222730	1	Cla97C07G137670
MF	GO:0004970	ionotropic glutamate receptor activity	1/269	21/9138	0.466431292	0.738744275	Cla97C07G140440	EVM%20prediction%20ClaScf_0006.1207	1	0		1	Cla97C07G140440
MF	GO:0005230	extracellular ligand-gated ion channel activity	1/269	21/9138	0.466431292	0.738744275	Cla97C07G140440	EVM%20prediction%20ClaScf_0006.1207	1	0		1	Cla97C07G140440
MF	GO:0008066	glutamate receptor activity	1/269	21/9138	0.466431292	0.738744275	Cla97C07G140440	EVM%20prediction%20ClaScf_0006.1207	1	0		1	Cla97C07G140440
MF	GO:0015276	ligand-gated ion channel activity	1/269	21/9138	0.466431292	0.738744275	Cla97C07G140440	EVM%20prediction%20ClaScf_0006.1207	1	0		1	Cla97C07G140440
MF	GO:0022824	transmitter-gated ion channel activity	1/269	21/9138	0.466431292	0.738744275	Cla97C07G140440	EVM%20prediction%20ClaScf_0006.1207	1	0		1	Cla97C07G140440
MF	GO:0022834	ligand-gated channel activity	1/269	21/9138	0.466431292	0.738744275	Cla97C07G140440	EVM%20prediction%20ClaScf_0006.1207	1	0		1	Cla97C07G140440
MF	GO:0022835	transmitter-gated channel activity	1/269	21/9138	0.466431292	0.738744275	Cla97C07G140440	EVM%20prediction%20ClaScf_0006.1207	1	0		1	Cla97C07G140440
MF	GO:0030594	neurotransmitter receptor activity	1/269	21/9138	0.466431292	0.738744275	Cla97C07G140440	EVM%20prediction%20ClaScf_0006.1207	1	0		1	Cla97C07G140440
MF	GO:0030695	GTPase regulator activity	1/269	21/9138	0.466431292	0.738744275	Cla97C07G129510	EVM%20prediction%20ClaScf_0019.218	1	0		1	Cla97C07G129510
MF	GO:0045735	nutrient reservoir activity	1/269	21/9138	0.466431292	0.738744275	Cla97C03G068360	EVM%20prediction%20ClaScf_0003.2187	1	1	Cla97C03G068360	0
MF	GO:0050660	flavin adenine dinucleotide binding	3/269	86/9138	0.466909985	0.738744275	Cla97C08G158260/Cla97C01G025380/Cla97C09G166970	EVM%20prediction%20ClaScf_0009.1508/EVM%20prediction%20ClaScf_0021.86/EVM%20prediction%20ClaScf_0001.525	3	3	Cla97C08G158260/Cla97C01G025380/Cla97C09G166970	0
MF	GO:0001871	pattern binding	1/269	22/9138	0.482174407	0.738744275	Cla97C04G077810	EVM%20prediction%20ClaScf_0007.213	1	0		1	Cla97C04G077810
MF	GO:0004185	serine-type carboxypeptidase activity	1/269	22/9138	0.482174407	0.738744275	Cla97C10G198410	EVM%20prediction%20ClaScf_0013.820	1	1	Cla97C10G198410	0
MF	GO:0016903	oxidoreductase activity, acting on the aldehyde or oxo group of donors	1/269	22/9138	0.482174407	0.738744275	Cla97C11G213800	EVM%20prediction%20ClaScf_0004.796	1	1	Cla97C11G213800	0
MF	GO:0030247	polysaccharide binding	1/269	22/9138	0.482174407	0.738744275	Cla97C04G077810	EVM%20prediction%20ClaScf_0007.213	1	0		1	Cla97C04G077810
MF	GO:0004888	transmembrane signaling receptor activity	1/269	23/9138	0.497454693	0.740428328	Cla97C07G140440	EVM%20prediction%20ClaScf_0006.1207	1	0		1	Cla97C07G140440
MF	GO:0008171	O-methyltransferase activity	1/269	23/9138	0.497454693	0.740428328	Cla97C02G032910	EVM%20prediction%20ClaScf_0002.161	1	1	Cla97C02G032910	0
MF	GO:0015103	inorganic anion transmembrane transporter activity	1/269	23/9138	0.497454693	0.740428328	Cla97C01G000270	EVM%20prediction%20ClaScf_0011.1292	1	1	Cla97C01G000270	0
MF	GO:0005509	calcium ion binding	4/269	125/9138	0.504680448	0.740428328	Cla97C07G134260/Cla97C05G108960/Cla97C05G100760/Cla97C05G108950	EVM%20prediction%20ClaScf_0006.278/EVM%20prediction%20ClaScf_0016.30/EVM%20prediction%20ClaScf_0010.190/EVM%20prediction%20ClaScf_0016.31	4	2	Cla97C05G108960/Cla97C05G108950	2	Cla97C07G134260/Cla97C05G100760
MF	GO:0004180	carboxypeptidase activity	1/269	24/9138	0.512285706	0.740428328	Cla97C10G198410	EVM%20prediction%20ClaScf_0013.820	1	1	Cla97C10G198410	0
MF	GO:0070008	serine-type exopeptidase activity	1/269	25/9138	0.526680609	0.740428328	Cla97C10G198410	EVM%20prediction%20ClaScf_0013.820	1	1	Cla97C10G198410	0
MF	GO:0004553	hydrolase activity, hydrolyzing O-glycosyl compounds	7/269	233/9138	0.532671024	0.740428328	Cla97C03G057860/Cla97C01G000780/Cla97C06G122590/Cla97C07G141960/Cla97C09G183830/Cla97C01G001320/Cla97C09G173990	EVM%20prediction%20ClaScf_0003.750/EVM%20prediction%20ClaScf_0011.1241/EVM%20prediction%20ClaScf_0005.584/EVM%20prediction%20ClaScf_0006.1368/EVM%20prediction%20ClaScf_0020.216/EVM%20prediction%20ClaScf_0011.1186/EVM%20prediction%20ClaScf_0001.1272	7	4	Cla97C06G122590/Cla97C07G141960/Cla97C01G001320/Cla97C09G173990	3	Cla97C03G057860/Cla97C01G000780/Cla97C09G183830
MF	GO:0016702	oxidoreductase activity, acting on single donors with incorporation of molecular oxygen, incorporation of two atoms of oxygen	1/269	26/9138	0.540652179	0.740428328	Cla97C04G072080	EVM%20prediction%20ClaScf_0007.809	1	1	Cla97C04G072080	0
MF	GO:0015298	solute:cation antiporter activity	1/269	27/9138	0.55421282	0.740428328	Cla97C07G134810	EVM%20prediction%20ClaScf_0006.511	1	1	Cla97C07G134810	0
MF	GO:0015299	solute:proton antiporter activity	1/269	27/9138	0.55421282	0.740428328	Cla97C07G134810	EVM%20prediction%20ClaScf_0006.511	1	1	Cla97C07G134810	0
MF	GO:0016627	oxidoreductase activity, acting on the CH-CH group of donors	1/269	27/9138	0.55421282	0.740428328	Cla97C10G205050	EVM%20prediction%20ClaScf_0013.131	1	0		1	Cla97C10G205050
MF	GO:0016765	transferase activity, transferring alkyl or aryl (other than methyl) groups	1/269	27/9138	0.55421282	0.740428328	Cla97C02G040720	EVM%20prediction%20ClaScf_0002.1340	1	1	Cla97C02G040720	0
MF	GO:0016831	carboxy-lyase activity	1/269	27/9138	0.55421282	0.740428328	Cla97C07G131130	EVM%20prediction%20ClaScf_0019.49	1	0		1	Cla97C07G131130
MF	GO:0022836	gated channel activity	1/269	27/9138	0.55421282	0.740428328	Cla97C07G140440	EVM%20prediction%20ClaScf_0006.1207	1	0		1	Cla97C07G140440
MF	GO:0022839	ion gated channel activity	1/269	27/9138	0.55421282	0.740428328	Cla97C07G140440	EVM%20prediction%20ClaScf_0006.1207	1	0		1	Cla97C07G140440
MF	GO:0060589	nucleoside-triphosphatase regulator activity	1/269	27/9138	0.55421282	0.740428328	Cla97C07G129510	EVM%20prediction%20ClaScf_0019.218	1	0		1	Cla97C07G129510
MF	GO:0051213	dioxygenase activity	1/269	28/9138	0.567374575	0.751996461	Cla97C04G072080	EVM%20prediction%20ClaScf_0007.809	1	1	Cla97C04G072080	0
MF	GO:0015297	antiporter activity	2/269	65/9138	0.574816788	0.755861445	Cla97C07G134810/Cla97C05G089770	EVM%20prediction%20ClaScf_0006.511/EVM%20prediction%20ClaScf_0012.386	2	2	Cla97C07G134810/Cla97C05G089770	0
MF	GO:0070011	peptidase activity, acting on L-amino acid peptides	6/269	209/9138	0.583245592	0.760953233	Cla97C08G160070/Cla97C10G198410/Cla97C01G001060/Cla97C07G134350/Cla97C07G134370/Cla97C06G127450	EVM%20prediction%20ClaScf_0009.1693/EVM%20prediction%20ClaScf_0013.820/EVM%20prediction%20ClaScf_0011.1213/EVM%20prediction%20ClaScf_0006.306/EVM%20prediction%20ClaScf_0006.312/EVM%20prediction%20ClaScf_0005.85	6	4	Cla97C10G198410/Cla97C07G134350/Cla97C07G134370/Cla97C06G127450	2	Cla97C08G160070/Cla97C01G001060
MF	GO:0016798	hydrolase activity, acting on glycosyl bonds	7/269	249/9138	0.603598038	0.781402111	Cla97C03G057860/Cla97C01G000780/Cla97C06G122590/Cla97C07G141960/Cla97C09G183830/Cla97C01G001320/Cla97C09G173990	EVM%20prediction%20ClaScf_0003.750/EVM%20prediction%20ClaScf_0011.1241/EVM%20prediction%20ClaScf_0005.584/EVM%20prediction%20ClaScf_0006.1368/EVM%20prediction%20ClaScf_0020.216/EVM%20prediction%20ClaScf_0011.1186/EVM%20prediction%20ClaScf_0001.1272	7	4	Cla97C06G122590/Cla97C07G141960/Cla97C01G001320/Cla97C09G173990	3	Cla97C03G057860/Cla97C01G000780/Cla97C09G183830
MF	GO:0015291	secondary active transmembrane transporter activity	2/269	70/9138	0.61536918	0.790512716	Cla97C07G134810/Cla97C05G089770	EVM%20prediction%20ClaScf_0006.511/EVM%20prediction%20ClaScf_0012.386	2	2	Cla97C07G134810/Cla97C05G089770	0
MF	GO:0008233	peptidase activity	6/269	218/9138	0.624496581	0.794005918	Cla97C08G160070/Cla97C10G198410/Cla97C01G001060/Cla97C07G134350/Cla97C07G134370/Cla97C06G127450	EVM%20prediction%20ClaScf_0009.1693/EVM%20prediction%20ClaScf_0013.820/EVM%20prediction%20ClaScf_0011.1213/EVM%20prediction%20ClaScf_0006.306/EVM%20prediction%20ClaScf_0006.312/EVM%20prediction%20ClaScf_0005.85	6	4	Cla97C10G198410/Cla97C07G134350/Cla97C07G134370/Cla97C06G127450	2	Cla97C08G160070/Cla97C01G001060
MF	GO:0016866	intramolecular transferase activity	1/269	33/9138	0.627597492	0.794005918	Cla97C06G125020	EVM%20prediction%20ClaScf_0005.334	1	1	Cla97C06G125020	0
MF	GO:0015035	protein disulfide oxidoreductase activity	1/269	34/9138	0.638599829	0.796701407	Cla97C09G168880	EVM%20prediction%20ClaScf_0001.720	1	1	Cla97C09G168880	0
MF	GO:0016746	transferase activity, transferring acyl groups	4/269	149/9138	0.643748043	0.796701407	Cla97C10G205120/Cla97C08G158360/Cla97C02G032310/Cla97C03G052710	EVM%20prediction%20ClaScf_0013.124/EVM%20prediction%20ClaScf_0009.1518/EVM%20prediction%20ClaScf_0002.91/EVM%20prediction%20ClaScf_0003.199	4	3	Cla97C10G205120/Cla97C08G158360/Cla97C02G032310	1	Cla97C03G052710
MF	GO:0016616	oxidoreductase activity, acting on the CH-OH group of donors, NAD or NADP as acceptor	2/269	74/9138	0.645634654	0.796701407	Cla97C10G197020/Cla97C03G066480	EVM%20prediction%20ClaScf_0013.964/EVM%20prediction%20ClaScf_0003.1991	2	0		2	Cla97C10G197020/Cla97C03G066480
MF	GO:0030599	pectinesterase activity	1/269	35/9138	0.649278283	0.796701407	Cla97C01G004220	EVM%20prediction%20ClaScf_0011.889	1	1	Cla97C01G004220	0
MF	GO:0008509	anion transmembrane transporter activity	1/269	36/9138	0.659642354	0.796701407	Cla97C01G000270	EVM%20prediction%20ClaScf_0011.1292	1	1	Cla97C01G000270	0
MF	GO:0016701	oxidoreductase activity, acting on single donors with incorporation of molecular oxygen	1/269	36/9138	0.659642354	0.796701407	Cla97C04G072080	EVM%20prediction%20ClaScf_0007.809	1	1	Cla97C04G072080	0
MF	GO:0016747	transferase activity, transferring acyl groups other than amino-acyl groups	3/269	115/9138	0.663122728	0.796701407	Cla97C10G205120/Cla97C08G158360/Cla97C03G052710	EVM%20prediction%20ClaScf_0013.124/EVM%20prediction%20ClaScf_0009.1518/EVM%20prediction%20ClaScf_0003.199	3	2	Cla97C10G205120/Cla97C08G158360	1	Cla97C03G052710
MF	GO:0015238	drug transmembrane transporter activity	1/269	38/9138	0.679463968	0.804755196	Cla97C05G089770	EVM%20prediction%20ClaScf_0012.386	1	1	Cla97C05G089770	0
MF	GO:0043531	ADP binding	1/269	38/9138	0.679463968	0.804755196	Cla97C08G145630	EVM%20prediction%20ClaScf_0017.110	1	0		1	Cla97C08G145630
MF	GO:0003924	GTPase activity	1/269	39/9138	0.688939154	0.810231259	Cla97C09G179130	EVM%20prediction%20ClaScf_0001.2220	1	0		1	Cla97C09G179130
MF	GO:0015036	disulfide oxidoreductase activity	1/269	43/9138	0.724129809	0.845662084	Cla97C09G168880	EVM%20prediction%20ClaScf_0001.720	1	1	Cla97C09G168880	0
MF	GO:0008194	UDP-glycosyltransferase activity	2/269	87/9138	0.731068716	0.847836636	Cla97C09G182820/Cla97C02G035450	EVM%20prediction%20ClaScf_0020.109/EVM%20prediction%20ClaScf_0002.511	2	0		2	Cla97C09G182820/Cla97C02G035450
MF	GO:0003899	DNA-directed 5'-3' RNA polymerase activity	1/269	45/9138	0.740208008	0.85251543	Cla97C11G214340	EVM%20prediction%20ClaScf_0004.857	1	0		1	Cla97C11G214340
MF	GO:0016874	ligase activity	2/269	91/9138	0.753596466	0.854716616	Cla97C04G076280/Cla97C00G000370	EVM%20prediction%20ClaScf_0007.375/EVM%20prediction%20ClaScf_0060.1	2	1	Cla97C04G076280	1	Cla97C00G000370
MF	GO:0046873	metal ion transmembrane transporter activity	1/269	47/9138	0.755352422	0.854716616	Cla97C08G160730	EVM%20prediction%20ClaScf_0023.117	1	1	Cla97C08G160730	0
MF	GO:0003777	microtubule motor activity	1/269	48/9138	0.762591472	0.854716616	Cla97C10G194060	EVM%20prediction%20ClaScf_0008.1357	1	1	Cla97C10G194060	0
MF	GO:0016835	carbon-oxygen lyase activity	1/269	48/9138	0.762591472	0.854716616	Cla97C03G056440	EVM%20prediction%20ClaScf_0003.588	1	1	Cla97C03G056440	0
MF	GO:0016667	oxidoreductase activity, acting on a sulfur group of donors	1/269	53/9138	0.795707964	0.865128752	Cla97C09G168880	EVM%20prediction%20ClaScf_0001.720	1	1	Cla97C09G168880	0
MF	GO:0052689	carboxylic ester hydrolase activity	1/269	53/9138	0.795707964	0.865128752	Cla97C01G004220	EVM%20prediction%20ClaScf_0011.889	1	1	Cla97C01G004220	0
MF	GO:0051536	iron-sulfur cluster binding	1/269	54/9138	0.801756898	0.865128752	Cla97C05G092370	EVM%20prediction%20ClaScf_0012.116	1	0		1	Cla97C05G092370
MF	GO:0051540	metal cluster binding	1/269	54/9138	0.801756898	0.865128752	Cla97C05G092370	EVM%20prediction%20ClaScf_0012.116	1	0		1	Cla97C05G092370
MF	GO:0034062	5'-3' RNA polymerase activity	1/269	55/9138	0.807627373	0.865128752	Cla97C11G214340	EVM%20prediction%20ClaScf_0004.857	1	0		1	Cla97C11G214340
MF	GO:0097747	RNA polymerase activity	1/269	55/9138	0.807627373	0.865128752	Cla97C11G214340	EVM%20prediction%20ClaScf_0004.857	1	0		1	Cla97C11G214340
MF	GO:0016853	isomerase activity	2/269	103/9138	0.811668529	0.865128752	Cla97C06G125020/Cla97C01G004990	EVM%20prediction%20ClaScf_0005.334/EVM%20prediction%20ClaScf_0011.809	2	2	Cla97C06G125020/Cla97C01G004990	0
MF	GO:0008017	microtubule binding	1/269	56/9138	0.813324635	0.865128752	Cla97C10G194060	EVM%20prediction%20ClaScf_0008.1357	1	1	Cla97C10G194060	0
MF	GO:0003774	motor activity	1/269	58/9138	0.824219743	0.865689919	Cla97C10G194060	EVM%20prediction%20ClaScf_0008.1357	1	1	Cla97C10G194060	0
MF	GO:0015631	tubulin binding	1/269	58/9138	0.824219743	0.865689919	Cla97C10G194060	EVM%20prediction%20ClaScf_0008.1357	1	1	Cla97C10G194060	0
MF	GO:0046983	protein dimerization activity	5/269	240/9138	0.840473352	0.877244061	Cla97C06G125870/Cla97C07G140340/Cla97C07G143730/Cla97C07G129860/Cla97C02G047660	EVM%20prediction%20ClaScf_0005.246/EVM%20prediction%20ClaScf_0006.1197/EVM%20prediction%20ClaScf_0006.1553/EVM%20prediction%20ClaScf_0019.180/EVM%20prediction%20ClaScf_0002.2073	5	2	Cla97C06G125870/Cla97C02G047660	3	Cla97C07G140340/Cla97C07G143730/Cla97C07G129860
MF	GO:0030234	enzyme regulator activity	1/269	95/9138	0.942356417	0.97747529	Cla97C07G129510	EVM%20prediction%20ClaScf_0019.218	1	0		1	Cla97C07G129510
MF	GO:0016779	nucleotidyltransferase activity	1/269	99/9138	0.948916279	0.978203818	Cla97C11G214340	EVM%20prediction%20ClaScf_0004.857	1	0		1	Cla97C11G214340
MF	GO:0098772	molecular function regulator	1/269	109/9138	0.962242065	0.985855367	Cla97C07G129510	EVM%20prediction%20ClaScf_0019.218	1	0		1	Cla97C07G129510
MF	GO:0140098	catalytic activity, acting on RNA	1/269	161/9138	0.992201813	0.998588225	Cla97C11G214340	EVM%20prediction%20ClaScf_0004.857	1	0		1	Cla97C11G214340
MF	GO:0019001	guanyl nucleotide binding	1/269	164/9138	0.992882119	0.998588225	Cla97C09G179130	EVM%20prediction%20ClaScf_0001.2220	1	0		1	Cla97C09G179130
MF	GO:0003735	structural constituent of ribosome	1/269	201/9138	0.997696903	0.998588225	Cla97C05G084970	EVM%20prediction%20ClaScf_0012.881	1	1	Cla97C05G084970	0
MF	GO:0005198	structural molecule activity	1/269	217/9138	0.998588225	0.998588225	Cla97C05G084970	EVM%20prediction%20ClaScf_0012.881	1	1	Cla97C05G084970	0
